# Supplementary material for: Features of increased malignancy in eosinophilic clear cell renal cell carcinoma
Source: J Pathol. 2020 Sep 24;252(4):384–97. doi: 10.1002/path.5532 (PMC7756750; doi:10.1002/path.5532)
Supplement: Supplementary file 5 — Table S3. List of 174 significantly differentially expressed genes in ccRCC_Beo compared with ccRCC_Bcc [file PATH-252-384-s005.xlsx]

## Sheet: Cover sheet
	Features of increased malignancy in eosinophilic clear cell renal cell carcinoma
	H Nilsson et al. J Pathol DOI: 10.1002/path.5532
	Table S3. List of 174 significantly differentially expressed genes in ccRCC_Beo compared with ccRCC_Bcc

## Sheet: Blad1
Ensembl Gene ID	SYMBOL	ENTREZID	chr	logFC	AveExpr	t	P.Value	adj.P.Val	B
ENSG00000115386	REG1A	5967	2	-5.3243	-0.03045	-6.13044	9.30321e-10	1.92111e-06	11.7106
ENSG00000144035	NAT8	9027	2	-4.88413	-1.07224	-5.62362	1.95161e-08	1.00752e-05	8.89638
ENSG00000129151	BBOX1	8424	11	-4.89045	-0.138375	-5.6309	1.87136e-08	1.00752e-05	8.9351
ENSG00000010379	SLC6A13	6540	12	-4.9835	-0.349725	-5.73804	1.00307e-08	1.00752e-05	9.51052
ENSG00000183747	ACSM2A	123876	16	-4.59328	-0.870762	-5.28873	1.27387e-07	4.38424e-05	7.16998
ENSG00000165376	CLDN2	9075	X	-4.61005	-0.6287	-5.30805	1.14657e-07	4.38424e-05	7.26667
ENSG00000147003	TMEM27	57393	X	-4.5565	-1.00477	-5.24639	1.60259e-07	4.72763e-05	6.95924
ENSG00000105048	TNNT1	7138	19	4.5033	1.9951	5.18514	2.22703e-07	5.13342e-05	6.65738
ENSG00000094963	FMO2	2327	1	-4.50255	0.22085	-5.18427	2.23733e-07	5.13342e-05	6.65315
ENSG00000081479	LRP2	4036	2	-4.45635	-1.4976	-5.13108	2.96857e-07	6.1301e-05	6.39392
ENSG00000066813	ACSM2B	348158	16	-4.36955	-1.05415	-5.03114	5.01327e-07	9.41127e-05	5.91412
ENSG00000160282	FTCD	10841	21	-4.33172	0.0281875	-4.98758	6.2805e-07	9.97633e-05	5.70799
ENSG00000148671	ADIRF	10974	10	-4.3353	-0.669125	-4.9917	6.14862e-07	9.97633e-05	5.7274
ENSG00000112499	SLC22A2	6582	6	-4.25962	-0.328813	-4.90457	9.60233e-07	0.000141634	5.32004
ENSG00000142494	SLC47A1	55244	17	-4.20045	-0.5985	-4.83643	1.35385e-06	0.00018638	5.0065
ENSG00000100079	LGALS2	3957	22	-4.1349	-0.469825	-4.76096	1.97057e-06	0.000254327	4.6643
ENSG00000149124	GLYAT	10249	11	-4.04395	-0.253325	-4.65624	3.28759e-06	0.000399345	4.19842
ENSG00000113083	LOX	4015	5	3.96475	-0.110925	4.56505	5.09036e-06	0.000583977	3.80117
ENSG00000074527	NTN4	59277	12	-3.94842	-0.290013	-4.54625	5.56491e-06	0.000604817	3.72026
ENSG00000146678	IGFBP1	3484	7	3.91182	0.938787	4.50411	6.78754e-06	0.000695021	3.54008
ENSG00000136872	ALDOB	229	9	-3.90433	-0.0074375	-4.49547	7.06801e-06	0.000695021	3.50337
ENSG00000240583	AQP1	358	7	-3.8539	-0.7781	-4.43741	9.26241e-06	0.000869403	3.25836
ENSG00000117472	TSPAN1	10103	1	-3.7824	0.770975	-4.35509	1.35159e-05	0.00121349	2.9164
ENSG00000166340	TPP1	1200	11	3.74935	-1.7661	4.31703	1.60606e-05	0.00134657	2.7605
ENSG00000124107	SLPI	6590	20	3.74648	-1.38854	4.31372	1.63023e-05	0.00134657	2.747
ENSG00000120708	TGFBI	7045	5	3.6328	0.12965	4.18284	2.91871e-05	0.00223227	2.22164
ENSG00000148942	SLC5A12	159963	11	-3.634	0.147125	-4.18422	2.90107e-05	0.00223227	2.2271
ENSG00000134716	CYP2J2	1573	1	-3.6066	-0.4333	-4.15267	3.33034e-05	0.00245613	2.10285
ENSG00000007062	PROM1	8842	4	-3.5879	0.092	-4.13114	3.65726e-05	0.00260422	2.01859
ENSG00000114455	HHLA2	11148	3	-3.5709	1.06313	-4.11156	3.98071e-05	0.00265167	1.94237
ENSG00000124568	SLC17A1	6568	6	-3.5717	0.161925	-4.11248	3.9649e-05	0.00265167	1.94594
ENSG00000136244	IL6	3569	7	3.54427	0.673212	4.08091	4.54241e-05	0.00293127	1.82372
ENSG00000175063	UBE2C	11065	20	3.52687	-0.398188	4.06087	4.94927e-05	0.00294494	1.74666
ENSG00000137731	FXYD2	486	11	-3.52515	-0.950925	-4.05889	4.99143e-05	0.00294494	1.73904
ENSG00000010932	FMO1	2326	1	-3.52678	-0.200813	-4.06076	4.9517e-05	0.00294494	1.74622
ENSG00000106366	SERPINE1	5054	7	3.46485	0.087525	3.98946	6.69883e-05	0.00358015	1.47506
ENSG00000117525	F3	2152	1	3.46292	1.24094	3.98724	6.76154e-05	0.00358015	1.46671
ENSG00000127585	FBXL16	146330	16	-3.46477	0.0591125	-3.98937	6.70127e-05	0.00358015	1.47473
ENSG00000174827	PDZK1	5174	1	-3.46525	-0.4597	-3.98992	6.68587e-05	0.00358015	1.47679
ENSG00000138079	SLC3A1	6519	2	-3.43898	-0.764888	-3.95966	7.58963e-05	0.00391815	1.36318
ENSG00000198075	SULT1C4	27233	2	-3.41775	0.964225	-3.93522	8.40284e-05	0.00423216	1.27203
ENSG00000054356	PTPRN	5798	2	3.32662	1.51649	3.8303	0.00012925	0.006207	0.88712
ENSG00000187048	CYP4A11	1579	1	-3.33125	-0.81215	-3.83563	0.000126488	0.006207	0.906405
ENSG00000017483	SLC38A5	92745	X	3.32132	0.766537	3.8242	0.000132485	0.00621778	0.865053
ENSG00000077942	FBLN1	2192	22	3.30107	0.193963	3.80088	0.000145564	0.00653455	0.781064
ENSG00000186868	MAPT	4137	17	-3.30293	0.970562	-3.80301	0.00014432	0.00653455	0.788716
ENSG00000115361	ACADL	33	2	-3.28115	-1.0505	-3.77794	0.000159612	0.00701275	0.698924
ENSG00000115009	CCL20	6364	2	3.27252	-0.270662	3.76801	0.000166081	0.00709562	0.663523
ENSG00000124564	SLC17A3	10786	6	-3.26515	-0.060675	-3.75952	0.000171807	0.00709562	0.633325
ENSG00000144908	ALDH1L1	10840	3	-3.26695	0.287225	-3.76159	0.000170392	0.00709562	0.640689
ENSG00000135069	PSAT1	29968	9	3.25937	-1.11281	3.75287	0.00017642	0.00714327	0.609727
ENSG00000162896	PIGR	5284	1	-3.2274	-0.634925	-3.71605	0.000204141	0.0078065	0.479823
ENSG00000139540	SLC39A5	283375	12	-3.2301	0.1121	-3.71916	0.000201651	0.0078065	0.490743
ENSG00000066468	FGFR2	2263	10	-3.2308	0.16765	-3.71997	0.00020101	0.0078065	0.493576
ENSG00000154025	SLC5A10	125206	17	-3.2046	-0.005825	-3.6898	0.000226354	0.00849855	0.387977
ENSG00000154175	ABI3BP	25890	3	-3.19425	0.48585	-3.67789	0.000237169	0.0087456	0.346499
ENSG00000130234	ACE2	59272	X	-3.15912	-0.459913	-3.63744	0.000277598	0.0100568	0.206732
ENSG00000165810	BTNL9	153579	5	-3.14637	-0.156913	-3.62276	0.000293808	0.0104606	0.156381
ENSG00000113249	HAVCR1	26762	5	-3.11435	0.127875	-3.58589	0.000338522	0.0118483	0.0308084
ENSG00000164733	CTSB	1508	8	3.10845	-0.720925	3.57909	0.000347425	0.0119572	0.00781414
ENSG00000131747	TOP2A	7153	17	3.09928	-0.469087	3.56853	0.000361706	0.0120471	-0.0278572
ENSG00000135220	UGT2A3	79799	4	-3.1023	-0.4382	-3.57201	0.000356938	0.0120471	-0.016108
ENSG00000144407	PTH2R	5746	2	-3.06327	-0.710812	-3.52708	0.000423214	0.0136552	-0.166803
ENSG00000178826	TMEM139	135932	7	-3.06478	-0.609162	-3.52881	0.000420467	0.0136552	-0.161046
ENSG00000166589	CDH16	1014	16	-3.05793	-0.692837	-3.52092	0.000433147	0.0137608	-0.187313
ENSG00000105290	APLP1	333	19	3.05077	0.587187	3.51269	0.000446764	0.0139205	-0.214668
ENSG00000118849	RARRES1	5918	3	3.04533	0.168263	3.50641	0.00045741	0.0139205	-0.235476
ENSG00000128918	ALDH1A2	8854	15	3.04482	0.461187	3.50584	0.000458398	0.0139205	-0.237383
ENSG00000172023	REG1B	5968	2	-3.02475	0.582925	-3.48272	0.000499773	0.014957	-0.313695
ENSG00000145626	UGT3A1	133688	5	-3.0173	0.132275	-3.47414	0.000515994	0.0152218	-0.341887
ENSG00000042062	FAM65C	140876	20	-2.97987	0.0461625	-3.43105	0.000605173	0.0176012	-0.482456
ENSG00000099250	NRP1	8829	10	2.95273	0.194812	3.39979	0.000678631	0.0190732	-0.583334
ENSG00000174899	C3orf55	152078	3	2.95138	0.125562	3.39824	0.000682491	0.0190732	-0.588326
ENSG00000113492	AGXT2	64902	5	-2.95103	-0.0238875	-3.39783	0.000683495	0.0190732	-0.58962
ENSG00000135447	PPP1R1A	5502	12	2.94775	-0.12365	3.39406	0.000692959	0.0190795	-0.601719
ENSG00000170370	EMX2	2018	10	-2.94283	-0.0815375	-3.38839	0.000707419	0.0192213	-0.619889
ENSG00000163581	SLC2A2	6514	3	-2.93055	-0.880525	-3.37426	0.000744691	0.0199713	-0.665042
ENSG00000154277	UCHL1	7345	4	2.91582	0.421862	3.3573	0.000791806	0.0206455	-0.718959
ENSG00000170271	FAXDC2	10826	5	-2.9134	-0.249725	-3.35451	0.000799826	0.0206455	-0.727812
ENSG00000134240	HMGCS2	3158	1	-2.91947	1.16641	-3.36151	0.000779876	0.0206455	-0.705619
ENSG00000170927	PKHD1	5314	6	-2.9056	0.1988	-3.34553	0.000826135	0.0210613	-0.756239
ENSG00000104419	NDRG1	10397	8	-2.90212	-1.49221	-3.34153	0.000838112	0.0211061	-0.768878
ENSG00000146039	SLC17A4	10050	6	-2.89715	-0.5541	-3.3358	0.000855541	0.0212855	-0.786948
ENSG00000171848	RRM2	6241	2	2.88808	-0.289662	3.32535	0.000888202	0.021835	-0.819829
ENSG00000169031	COL4A3	1285	2	-2.87582	-0.805438	-3.31125	0.000934124	0.0226937	-0.864051
ENSG00000183570	PCBP3	54039	21	2.8662	0.70915	3.30017	0.00097174	0.0230421	-0.898664
ENSG00000174640	SLCO2A1	6578	3	-2.86365	-0.5357	-3.29723	0.000981938	0.0230421	-0.907815
ENSG00000009950	MLXIPL	51085	7	-2.8686	-0.70385	-3.30293	0.000962231	0.0230421	-0.890044
ENSG00000107611	CUBN	8029	10	-2.8559	-0.663	-3.28831	0.00101354	0.0235165	-0.935577
ENSG00000188373	C10orf99	387695	10	2.84405	0.68955	3.27466	0.00106369	0.0236667	-0.97788
ENSG00000134028	ADAMDEC1	27299	8	2.84355	0.577825	3.27409	0.00106586	0.0236667	-0.979661
ENSG00000113389	NPR3	4883	5	-2.84682	0.174012	-3.27786	0.00105175	0.0236667	-0.967989
ENSG00000131386	GALNT15	117248	3	-2.84695	0.39245	-3.278	0.00105121	0.0236667	-0.967544
ENSG00000168333	C8orf22	492307	8	2.83632	1.38169	3.26577	0.00109761	0.0241125	-1.00536
ENSG00000144214	LYG1	129530	2	-2.82825	0.45345	-3.25647	0.00113414	0.0246526	-1.03401
ENSG00000169436	COL22A1	169044	8	2.82163	-0.229962	3.24884	0.00116494	0.0250583	-1.05745
ENSG00000152377	SPOCK1	6695	5	2.789	0.133425	3.21128	0.00132822	0.0281305	-1.17209
ENSG00000109819	PPARGC1A	10891	4	-2.78773	0.402037	-3.20981	0.00133501	0.0281305	-1.17655
ENSG00000138030	KHK	3795	2	-2.7752	-0.197925	-3.19539	0.00140344	0.0292737	-1.22019
ENSG00000166183	ASPG	374569	14	-2.759	0.4609	-3.17673	0.00149674	0.0300075	-1.27634
ENSG00000213088	DARC	2532	1	-2.7603	-1.03862	-3.17823	0.00148905	0.0300075	-1.27184
ENSG00000166126	AMN	81693	14	-2.76112	-0.155738	-3.17918	0.00148419	0.0300075	-1.26899
ENSG00000136160	EDNRB	1910	13	-2.76525	0.34005	-3.18393	0.00146009	0.0300075	-1.25471
ENSG00000114270	COL7A1	1294	3	2.7468	-0.1382	3.16269	0.00157075	0.0304503	-1.3184
ENSG00000148848	ADAM12	8038	10	2.7421	0.618625	3.15728	0.00160015	0.0304503	-1.33456
ENSG00000164611	PTTG1	9232	5	2.73868	-0.236237	3.15333	0.00162189	0.0304503	-1.34632
ENSG00000196924	FLNA	2316	X	2.73865	-1.069	3.1533	0.00162205	0.0304503	-1.3464
ENSG00000244067	GSTA2	2939	6	-2.73917	-0.728313	-3.15391	0.0016187	0.0304503	-1.3446
ENSG00000079689	SCGN	10590	6	-2.73948	0.657488	-3.15425	0.00161679	0.0304503	-1.34357
ENSG00000108924	HLF	3131	17	-2.74695	0.0697	-3.16286	0.00156982	0.0304503	-1.31789
ENSG00000183010	PYCR1	5831	17	2.72995	0.516525	3.14329	0.00167851	0.0312264	-1.3762
ENSG00000101197	BIRC7	79444	20	-2.72757	-0.296687	-3.14055	0.00169424	0.0312375	-1.38432
ENSG00000188176	SMTNL2	342527	17	-2.72425	0.140725	-3.13672	0.00171648	0.0313675	-1.39567
ENSG00000065361	ERBB3	2065	12	-2.71477	-0.431988	-3.12581	0.00178134	0.0322673	-1.42795
ENSG00000183742	MACC1	346389	7	-2.70745	0.737525	-3.11738	0.00183302	0.0329147	-1.45282
ENSG00000075643	MOCOS	55034	18	2.7036	-0.38255	3.11295	0.00186073	0.0330175	-1.46587
ENSG00000171234	UGT2B7	7364	4	-2.70222	-0.648138	-3.11136	0.00187072	0.0330175	-1.47053
ENSG00000166840	GLYATL1	92292|100287413	11	-2.69675	-0.2147	-3.10506	0.00191099	0.0334424	-1.48904
ENSG00000132855	ANGPTL3	27329	1	-2.68962	1.17749	-3.09686	0.00196459	0.033528	-1.51308
ENSG00000204385	SLC44A4	80736	6	-2.6901	0.385675	-3.0974	0.00196098	0.033528	-1.51148
ENSG00000179178	TMEM125	128218	1	-2.69102	-0.736988	-3.09847	0.00195395	0.033528	-1.50836
ENSG00000257017	HP	3240	16	2.68003	1.07479	3.0858	0.00203899	0.0345125	-1.54536
ENSG00000182919	C11orf54	28970	11	-2.6778	-0.1548	-3.08324	0.0020566	0.0345275	-1.55283
ENSG00000130635	COL5A1	1289	9	2.66843	0.236262	3.07245	0.00213234	0.034828	-1.58422
ENSG00000134827	TCN1	6947	11	2.66328	1.20889	3.06652	0.00217503	0.034828	-1.60141
ENSG00000173432	SAA1	6288	11	2.65805	0.156175	3.0605	0.00221914	0.034828	-1.61883
ENSG00000124102	PI3	5266	20	2.65707	0.844762	3.05938	0.00222746	0.034828	-1.62207
ENSG00000102359	SRPX2	27286	X	2.65457	0.721538	3.0565	0.00224892	0.034828	-1.63039
ENSG00000138061	CYP1B1	1545	2	2.65225	0.971625	3.05382	0.00226906	0.034828	-1.63812
ENSG00000163735	CXCL5	6374	4	2.65135	0.368475	3.05279	0.00227689	0.034828	-1.64111
ENSG00000171747	LGALS4	3960	19	-2.65315	0.514475	-3.05486	0.00226124	0.034828	-1.63513
ENSG00000133116	KL	9365	13	-2.65483	-0.230862	-3.05679	0.00224677	0.034828	-1.62956
ENSG00000012223	LTF	4057	3	-2.65492	0.678362	-3.0569	0.00224591	0.034828	-1.62923
ENSG00000132437	DDC	1644	7	-2.6638	-0.26845	-3.06712	0.00217064	0.034828	-1.59966
ENSG00000137960	GIPC2	54810	1	-2.6708	-0.062075	-3.07518	0.00211292	0.034828	-1.57628
ENSG00000100234	TIMP3	7078	22	-2.64573	-0.237713	-3.04631	0.00232645	0.0353243	-1.65977
ENSG00000172927	MYEOV	26579	11	2.6323	-0.7273	3.03085	0.00244873	0.0369096	-1.70415
ENSG00000115590	IL1R2	7850	2	2.62935	0.510375	3.02745	0.00247637	0.0370559	-1.71387
ENSG00000101194	SLC17A9	63910	20	2.6181	-0.435025	3.0145	0.00258444	0.0383948	-1.75084
ENSG00000116882	HAO2	51179	1	-2.61355	-0.303475	-3.00926	0.00262937	0.0387831	-1.76575
ENSG00000177459	C8orf47	203111	8	-2.60838	0.0139625	-3.0033	0.00268132	0.039269	-1.78267
ENSG00000135480	KRT7	3855	12	-2.59707	0.919787	-2.99029	0.00279806	0.0406901	-1.81951
ENSG00000243955	GSTA1	2938	6	-2.59125	-1.11777	-2.98359	0.00286003	0.0413004	-1.83844
ENSG00000154545	MAGED4	728239	X	2.58712	0.132162	2.97884	0.00290467	0.0414519	-1.85182
ENSG00000198753	PLXNB3	5365	X	2.58657	0.459962	2.9782	0.00291067	0.0414519	-1.8536
ENSG00000196136	SERPINA3	12	14	2.58107	0.751313	2.97187	0.00297129	0.0417396	-1.8714
ENSG00000165215	CLDN3	1365	7	-2.58193	0.324613	-2.97285	0.00296185	0.0417396	-1.86865
ENSG00000112984	KIF20A	10112	5	2.57897	-0.176838	2.96945	0.00299474	0.0417848	-1.87819
ENSG00000110195	FOLR1	2348	11	-2.57028	-0.0532375	-2.95944	0.0030937	0.04259	-1.90625
ENSG00000164761	TNFRSF11B	4982	8	-2.57167	0.242413	-2.96105	0.00307758	0.04259	-1.90174
ENSG00000172828	CES3	23491	16	-2.56838	-0.227463	-2.95725	0.00311571	0.0426088	-1.91236
ENSG00000088325	TPX2	22974	20	2.56482	-0.116112	2.95316	0.0031572	0.0426675	-1.92377
ENSG00000100253	MIOX	55586	22	-2.56447	-0.0340375	-2.95276	0.00316132	0.0426675	-1.9249
ENSG00000103257	SLC7A5	8140	16	2.56205	-0.491625	2.94996	0.00318999	0.0427749	-1.93268
ENSG00000136960	ENPP2	5168	8	-2.54343	0.0518125	-2.92852	0.00341821	0.0452475	-1.99224
ENSG00000205795	CYS1	192668	2	-2.54365	-0.2141	-2.92878	0.00341537	0.0452475	-1.99152
ENSG00000134333	LDHA	3939	11	-2.54082	-1.22456	-2.92553	0.00345122	0.0453935	-2.00052
ENSG00000152952	PLOD2	5352	3	2.5283	-0.1058	2.9111	0.00361437	0.04671	-2.04028
ENSG00000157193	LRP8	7804	1	2.51503	0.164062	2.89582	0.00379492	0.04671	-2.08221
ENSG00000168389	MFSD2A	84879	1	2.51487	0.131513	2.89565	0.00379701	0.04671	-2.08269
ENSG00000101198	NKAIN4	128414	20	-2.51465	-0.24675	-2.89539	0.00380014	0.04671	-2.08339
ENSG00000165269	AQP7	364	9	-2.51722	0.450987	-2.89835	0.00376444	0.04671	-2.07528
ENSG00000171766	GATM	2628	15	-2.51905	-0.639075	-2.90045	0.00373933	0.04671	-2.06952
ENSG00000197746	PSAP	5660	10	-2.52018	-0.791713	-2.90175	0.00372393	0.04671	-2.06597
ENSG00000127328	RAB3IP	117177	12	-2.52022	-0.277238	-2.90181	0.00372324	0.04671	-2.06581
ENSG00000158321	AUTS2	26053	7	-2.52215	0.3023	-2.90402	0.00369702	0.04671	-2.05974
ENSG00000152779	SLC16A12	387700	10	-2.52312	-0.0201625	-2.90515	0.0036838	0.04671	-2.05665
ENSG00000127831	VIL1	7429	2	-2.52937	0.677562	-2.91234	0.0036001	0.04671	-2.03688
ENSG00000067113	PPAP2A	8611	5	-2.51023	-0.253688	-2.89029	0.0038622	0.0471919	-2.09732
ENSG00000130545	CRB3	92359	19	-2.50745	-0.258325	-2.8871	0.00390158	0.0473928	-2.10604
ENSG00000150625	GPM6A	2823	4	-2.50438	0.155312	-2.88356	0.00394565	0.0476478	-2.11569
ENSG00000131459	GFPT2	9945	5	2.49858	0.544837	2.87688	0.00403001	0.0483835	-2.13387
ENSG00000187243	MAGED4B	81557	X	2.49657	0.178588	2.87458	0.00405948	0.0484556	-2.14012
ENSG00000078401	EDN1	1906	6	-2.49118	-0.719912	-2.86836	0.00414001	0.0491329	-2.15699
