# Supplementary material for: Features of increased malignancy in eosinophilic clear cell renal cell carcinoma
Source: J Pathol. 2020 Sep 24;252(4):384–97. doi: 10.1002/path.5532 (PMC7756750; doi:10.1002/path.5532)
Supplement: Supplementary file 6 — Table S4. List of GO terms associated with the eo signature [file PATH-252-384-s006.xlsx]

## Sheet: Cover sheet
	Features of increased malignancy in eosinophilic clear cell renal cell carcinoma
	H Nilsson et al. J Pathol DOI: 10.1002/path.5532
	Table S4. List of GO terms associated with the eo signature

## Sheet: Blad1
pathway	plot	pval	padj	ES	NES	nMoreExtreme	size	tissue	ontology	leading_edge	leading_edge_n
REACTOME_HEMOSTASIS		3.51E-06	9.65E-05	0.330579503	1.54985252	0	494	cc_eos	c2.cp.reactome	SERPINE1|F3|FLNA|SERPINA3|KIF20A|SLC7A5|LRP8|TAGLN2|ITIH4|KIF2C|MMP1|L1CAM|KIFC1|KIF18B|TUBA3D|ECM1|RAC2|INPP5D|QSOX1|ANXA2|KIF4A|PLAUR|TF|COL1A1|P2RX6|CALU|PDE10A|IGLL1|ACTN2|P2RX5|CD44|TREM1|KDM1A|PLA2G4A|CD2|F13A1|TUBB3|TUBA3E|ITGA2B|FGA|RACGAP1|LAT|KIF11|LGALS3BP|SLC16A1|KIF2A|MANF|TUBA1B|CENPE|TIMP1|TUBA1C|LHFPL2|TGFB1|ACTB|CDK5|KIF15|PCYOX1L|FCER1G|DGKG|HSPA5|PRKCA|PLEK|PDE1B|ACTN1|FN1|TUBA…	144
REACTOME_CELL_CYCLE_MITOTIC		3.38E-06	9.56E-05	0.562099587	2.611037461	0	442	cc_eos	c2.cp.reactome	UBE2C|TOP2A|RRM2|PTTG1|KIF20A|TPX2|CCNB2|CDC20|SPC25|AURKB|CENPF|FOXM1|KIF2C|CCNB1|BUB1B|CDC45|BIRC5|TK1|CDK1|NEK6|MYBL2|NUF2|BUB1|CDC6|PLK1|NCAPG|HMMR|AURKA|CENPA|CENPK|CDCA8|NEK2|TUBA3D|NCAPH|CENPM|CDCA5|SPC24|GTSE1|NDC80|PKMYT1|ORC6|LMNB1|CENPN|HIST1H4H|CENPU|CCNE1|ZWINT|MCM6|CDC25C|CCNA2|TUBB3|TUBA3E|GINS2|MCM4|ESPL1|E2F1|KIF2A|MAD2L1|POLE2|TUBA1B|CENPE|SMC4|NCAPG2|TUBA1C|PSMD14|KNTC1|GINS1|P…	200
REACTOME_SIGNALING_BY_RHO_GTPASES		3.20E-06	9.53E-05	0.398248361	1.820520107	0	369	cc_eos	c2.cp.reactome	FLNA|CDC20|SPC25|AURKB|CENPF|KIF2C|BUB1B|BIRC5|PRC1|NUF2|BUB1|PLK1|CENPA|CENPK|IQGAP3|CDCA8|TUBA3D|RAC2|CENPM|SPC24|NDC80|CENPN|HIST1H4H|CENPU|ZWINT|DEPDC1B|CDC25C|ARHGAP11A|KDM1A|LIMK1|TUBB3|TUBA3E|ECT2|SFN|PLEKHG2|PFN2|RACGAP1|KIF2A|FGD3|MAD2L1|TUBA1B|CENPE|TUBA1C|KNTC1|ACTB|SKA1|ARPC1B|NCF4|ARHGAP4|PRKCA|CENPI|ARHGEF19|TRIO|ARHGAP9|ARHGEF2|TUBA1A|RHOQ|KIF14|KIF18A|RHOH|DSN1|PFN1|WAS|ARHGAP44|S…	100
REACTOME_NEUTROPHIL_DEGRANULATION		3.28E-06	9.53E-05	0.355988805	1.640781149	0	404	cc_eos	c2.cp.reactome	SLPI|CTSB|HP|TCN1|SERPINA3|PTX3|CXCL1|FABP5|ACLY|IDH1|CNN2|CKAP4|QSOX1|ANXA2|MMP9|PLAUR|PKP1|CD44|S100A11|ADAM8|LAIR1|RNASE2|GLIPR1|MAN2B1|GPR84|TICAM2|PSMD14|CR1|RAB27A|IMPDH1|TLR2|PSMD2|FCER1G|FPR1|PYCARD|GGH|GLA|CD14|FCGR3B|BST1|ARHGAP9|TXNDC5|DOK3|PSMA5|UNC13D|PYGB|CTSC|DSN1|LILRB2|LGALS3|CMTM6|NCKAP1L|HK3|FPR2|CD33|TRPM2|CYBB|ILF2|PLAU|CD47|CD53|SIGLEC14|PSMD1|DEGS1|CYBA|FCGR2A|LILRB3|GALNS|…	158
REACTOME_M_PHASE		3.05E-06	9.36E-05	0.572343381	2.57116655	0	308	cc_eos	c2.cp.reactome	UBE2C|PTTG1|KIF20A|CCNB2|CDC20|SPC25|AURKB|CENPF|KIF2C|CCNB1|BUB1B|BIRC5|CDK1|NEK6|NUF2|BUB1|PLK1|NCAPG|CENPA|CENPK|CDCA8|NEK2|TUBA3D|NCAPH|CENPM|CDCA5|SPC24|NDC80|LMNB1|CENPN|HIST1H4H|CENPU|ZWINT|TUBB3|TUBA3E|ESPL1|KIF2A|MAD2L1|TUBA1B|CENPE|SMC4|NCAPG2|TUBA1C|PSMD14|KNTC1|SKA1|PSMD2|PRKCA|CENPI|PSME2|PSMA4|PSMA5|TUBA1A|PSMC4|HAUS8|KIF18A|DSN1|SEC13|NUP93|TUBG1|PLK4|CENPL|TUBB2A|TUBB6|ZWILCH|SKA2…	135
KEGG_ANTIGEN_PROCESSING_AND_PRESENTATION		2.35E-06	9.21E-05	0.624451317	2.226804406	0	61	cc_eos	c2.cp.kegg	CTSB|CALR|CD8A|PDIA3|HSPA5|CD4|PSME2|CD8B|HLA-DOA|HLA-DQA1|HLA-DOB|IFI30|HLA-DQA2|HLA-DRA|CIITA|KLRC4|HSPA4|KLRD1|HLA-DMB|CD74|RFX5|HLA-DPA1|HLA-DMA|TAP1|HSPA8|KLRC1|HLA-DRB1|KLRC3|HLA-DPB1|KLRC2|LGMN|HSPA6|HLA-DRB5|TAPBP|HSPA2|TAP2|RFXANK	37
KEGG_CELL_CYCLE	x	2.52E-06	9.21E-05	0.56331649	2.225898893	0	111	cc_eos	c2.cp.kegg	PTTG1|CCNB2|CDC20|CCNB1|BUB1B|CDC45|CDK1|BUB1|CDC6|PLK1|CHEK1|PKMYT1|TTK|ORC6|CCNE1|MCM6|CDC25C|CCNA2|SFN|MCM4|ESPL1|E2F1|MAD2L1|CHEK2|TGFB1|PCNA|DBF4|MAD2L2|E2F3|CDC7|ATR|ORC1|CDKN2A|PRKDC|CCNE2|E2F2|CDKN2C|SMC1B|CDK6|CDC25B|MCM3	41
KEGG_GRAFT_VERSUS_HOST_DISEASE		2.22E-06	9.21E-05	0.717974632	2.22321592	0	31	cc_eos	c2.cp.kegg	IL6|IFNG|CD28|CD80|FASLG|HLA-DOA|HLA-DQA1|HLA-DOB|HLA-DQA2|HLA-DRA|IL1B|CD86|GZMB|KLRD1|HLA-DMB|HLA-DPA1|HLA-DMA|KLRC1|HLA-DRB1|HLA-DPB1	20
KEGG_TYPE_I_DIABETES_MELLITUS		2.22E-06	9.21E-05	0.703169992	2.177373198	0	31	cc_eos	c2.cp.kegg	PTPRN|CPE|IFNG|CD28|CD80|FASLG|GAD1|HLA-DOA|HLA-DQA1|HLA-DOB|HLA-DQA2|HLA-DRA|IL1B|CD86|GZMB|HLA-DMB|HLA-DPA1|HLA-DMA|HLA-DRB1|HLA-DPB1	20
KEGG_DRUG_METABOLISM_CYTOCHROME_P450		1.75E-06	9.21E-05	-0.655987987	-2.210923779	0	59	cc_eos	c2.cp.kegg	FMO2|FMO1|UGT2A3|GSTA2|UGT2B7|GSTA1|UGT2B10|GSTA5|UGT2B11|AOX1|CYP2C8|MAOB|CYP3A5|MAOA|ALDH3B1|GSTA4|ADH1B|UGT1A3|UGT1A8|ADH6|CYP3A7|ADH5|FMO3|FMO5|GSTM4|GSTA3|GSTM2|UGT1A10|MGST2|CYP2C9|GSTP1|CYP3A43|MGST3|MGST1|UGT2B17	35
REACTOME_CELL_CYCLE_CHECKPOINTS		2.86E-06	9.14E-05	0.608613424	2.657811398	0	236	cc_eos	c2.cp.reactome	UBE2C|CCNB2|CDC20|SPC25|AURKB|CENPF|KIF2C|CCNB1|BUB1B|CDC45|BIRC5|CDK1|NUF2|BUB1|CDC6|PLK1|CENPA|CENPK|CDCA8|CHEK1|CENPM|SPC24|GTSE1|NDC80|EXO1|PKMYT1|BLM|ORC6|CENPN|HIST1H4H|CENPU|CCNE1|ZWINT|MCM6|CDC25C|CCNA2|BRCA1|SFN|MCM4|KIF2A|MAD2L1|CENPE|CHEK2|PSMD14|KNTC1|SKA1|PSMD2|DBF4|CENPI|RMI2|PSME2|PSMA4|MCM8|CDC7|PSMA5|PSMC4|MCM10|ATR|ORC1|KIF18A|CDKN2A|DSN1|BRIP1|SEC13|CCNE2|CENPL|ZWILCH|SKA2|CENP…	115
REACTOME_RHO_GTPASE_EFFECTORS		2.89E-06	9.14E-05	0.495858344	2.17621467	0	247	cc_eos	c2.cp.reactome	FLNA|CDC20|SPC25|AURKB|CENPF|KIF2C|BUB1B|BIRC5|PRC1|NUF2|BUB1|PLK1|CENPA|CENPK|IQGAP3|CDCA8|TUBA3D|RAC2|CENPM|SPC24|NDC80|CENPN|HIST1H4H|CENPU|ZWINT|CDC25C|KDM1A|LIMK1|TUBB3|TUBA3E|SFN|PFN2|KIF2A|MAD2L1|TUBA1B|CENPE|TUBA1C|KNTC1|ACTB|SKA1|ARPC1B|NCF4|PRKCA|CENPI|TUBA1A|RHOQ|KIF14|KIF18A|DSN1|PFN1|WAS|SEC13|ARPC2|CENPL|TUBB2A|TUBB6|FMNL1|ZWILCH|SKA2|NCKAP1L|CENPH|CYBB|TUBA3C|H2AFX|CYBA|MAPK11|ARPC…	80
REACTOME_RESOLUTION_OF_SISTER_CHROMATID_COHESION		2.49E-06	9.05E-05	0.731938208	2.865338247	0	104	cc_eos	c2.cp.reactome	CCNB2|CDC20|SPC25|AURKB|CENPF|KIF2C|CCNB1|BUB1B|BIRC5|CDK1|NUF2|BUB1|PLK1|CENPA|CENPK|CDCA8|TUBA3D|CENPM|CDCA5|SPC24|NDC80|CENPN|CENPU|ZWINT|TUBB3|TUBA3E|KIF2A|MAD2L1|TUBA1B|CENPE|TUBA1C|KNTC1|SKA1|CENPI|TUBA1A|KIF18A|DSN1|SEC13|CENPL|TUBB2A|TUBB6|ZWILCH|SKA2|CENPH|TUBA3C|TUBA4A|SPDL1|MAPRE1|NUP37|DYNLL1|DYNC1I1	51
REACTOME_MITOTIC_PROMETAPHASE		2.68E-06	9.05E-05	0.642050862	2.689376497	0	167	cc_eos	c2.cp.reactome	CCNB2|CDC20|SPC25|AURKB|CENPF|KIF2C|CCNB1|BUB1B|BIRC5|CDK1|NUF2|BUB1|PLK1|NCAPG|CENPA|CENPK|CDCA8|NEK2|TUBA3D|NCAPH|CENPM|CDCA5|SPC24|NDC80|CENPN|CENPU|ZWINT|TUBB3|TUBA3E|KIF2A|MAD2L1|TUBA1B|CENPE|SMC4|TUBA1C|KNTC1|SKA1|CENPI|TUBA1A|HAUS8|KIF18A|DSN1|SEC13|TUBG1|PLK4|CENPL|TUBB2A|TUBB6|ZWILCH|SKA2|CENPH|TUBA3C|NCAPD2|HAUS5|TUBA4A|SPDL1|MAPRE1|NUP37|DYNLL1|DYNC1I1|CEP192|ERCC6L|PCNT	63
REACTOME_MITOTIC_METAPHASE_AND_ANAPHASE		2.69E-06	9.05E-05	0.640268126	2.688218842	0	170	cc_eos	c2.cp.reactome	UBE2C|PTTG1|CDC20|SPC25|AURKB|CENPF|KIF2C|BUB1B|BIRC5|NUF2|BUB1|PLK1|CENPA|CENPK|CDCA8|TUBA3D|CENPM|CDCA5|SPC24|NDC80|LMNB1|CENPN|CENPU|ZWINT|TUBB3|TUBA3E|ESPL1|KIF2A|MAD2L1|TUBA1B|CENPE|TUBA1C|PSMD14|KNTC1|SKA1|PSMD2|CENPI|PSME2|PSMA4|PSMA5|TUBA1A|PSMC4|KIF18A|DSN1|SEC13|CENPL|TUBB2A|TUBB6|ZWILCH|SKA2|CENPH|TUBA3C|PSME4|PSMA7|PSMB2|FBXO5|PSMD1|TUBA4A|PSMD11|PSMC2|SPDL1|MAPRE1|NUP37|DYNLL1|DYNC1I…	88
REACTOME_RHO_GTPASES_ACTIVATE_FORMINS		2.54E-06	9.05E-05	0.656461903	2.61930653	0	118	cc_eos	c2.cp.reactome	CDC20|SPC25|AURKB|CENPF|KIF2C|BUB1B|BIRC5|NUF2|BUB1|PLK1|CENPA|CENPK|CDCA8|TUBA3D|CENPM|SPC24|NDC80|CENPN|CENPU|ZWINT|TUBB3|TUBA3E|PFN2|KIF2A|MAD2L1|TUBA1B|CENPE|TUBA1C|KNTC1|ACTB|SKA1|CENPI|TUBA1A|KIF18A|DSN1|PFN1|SEC13|CENPL|TUBB2A|TUBB6|FMNL1|ZWILCH|SKA2|CENPH|TUBA3C|TUBA4A|SPDL1|MAPRE1|NUP37|DYNLL1|DYNC1I1	51
REACTOME_MITOTIC_SPINDLE_CHECKPOINT		2.47E-06	9.05E-05	0.672030725	2.596751152	0	96	cc_eos	c2.cp.reactome	UBE2C|CDC20|SPC25|AURKB|CENPF|KIF2C|BUB1B|BIRC5|NUF2|BUB1|PLK1|CENPA|CENPK|CDCA8|CENPM|SPC24|NDC80|CENPN|CENPU|ZWINT|KIF2A|MAD2L1|CENPE|KNTC1|SKA1|CENPI|KIF18A|DSN1|SEC13|CENPL|ZWILCH|SKA2|CENPH|SPDL1|MAPRE1|NUP37|DYNLL1|DYNC1I1|ERCC6L	39
REACTOME_INTERLEUKIN_10_SIGNALING		2.24E-06	9.05E-05	0.748326701	2.39635805	0	36	cc_eos	c2.cp.reactome	IL6|CCL20|IL1R2|CXCL1|LIF|PTGS2|TIMP1|FPR1|ICAM1|CCR5|CCL19|CD80|CCR2|CXCL10|CCR1|IL1B|CD86|IL10|CXCL2|IL1R1|CSF1|IL18|TNFRSF1B	23
REACTOME_DNA_REPLICATION		2.52E-06	9.05E-05	0.603034919	2.387417767	0	112	cc_eos	c2.cp.reactome	UBE2C|CDC45|CDC6|ORC6|CCNE1|MCM6|CCNA2|GINS2|MCM4|E2F1|POLE2|PSMD14|GINS1|PCNA|PSMD2|FEN1|GINS4|DBF4|GINS3|PSME2|PSMA4|E2F3|MCM8|CDC7|PSMA5|PSMC4|MCM10|ORC1|CCNE2|PSME4|PSMA7|PSMB2|PSMD1|E2F2|PSMD11|PSMC2|MCM3|PSMA2|DNA2|PSMA1|PSMD7|RBX1|UBE2D1|PRIM2|LIG1|PSMB10|PSMC5|MCM5|ANAPC5|POLA2|PSMD3|PSMB9|PSMC1|CDK2|POLE|PSMA3|RPA3|ANAPC7|PSMD13|PSMB6|PSMB4|PSMD4|POLD1|PSMD6|PSMD12|CDT1|PSMD8|CCNA1	68
REACTOME_G2_M_CHECKPOINTS		2.57E-06	9.05E-05	0.587832985	2.373740355	0	128	cc_eos	c2.cp.reactome	CCNB2|CCNB1|CDC45|CDK1|CDC6|CHEK1|GTSE1|EXO1|PKMYT1|BLM|ORC6|HIST1H4H|MCM6|CDC25C|BRCA1|SFN|MCM4|CHEK2|PSMD14|PSMD2|DBF4|RMI2|PSME2|PSMA4|MCM8|CDC7|PSMA5|PSMC4|MCM10|ATR|ORC1|BRIP1|PSME4|PSMA7|PSMB2|CLSPN|H2AFX|PSMD1|PSMD11|PSMC2|TOPBP1|HIST1H4J|MCM3|PSMA2|DNA2|TOP3A|RHNO1|PSMA1|PSMD7|PSMB10|PSMC5|MCM5|YWHAB|PSMD3|PSMB9|PSMC1|CDK2|PSMA3|BABAM1|RPA3|PSMD13|PSMB6|CDC25A|PSMB4|PSMD4|PSMD6|PSMD12|HIS…	68
REACTOME_TCR_SIGNALING		2.50E-06	9.05E-05	0.598645953	2.346750111	0	105	cc_eos	c2.cp.reactome	INPP5D|CD3D|LAT|PSMD14|CD3G|CD3E|PSMD2|PTPN22|CD4|PSME2|PSMA4|PSMA5|PSMC4|LCK|RIPK2|ZAP70|WAS|HLA-DQA1|TRAT1|PSME4|PSMA7|PSMB2|HLA-DQA2|HLA-DRA|VASP|CARD11|PSMD1|CSK|PSMD11|PSMC2|LCP2|ITK|CD101|PSMA2|GRAP2|HLA-DPA1|PSMA1|PSMD7|UBE2D1|PSMB10|PSMC5|PTPRJ|HLA-DRB1|HLA-DPB1|PSMD3|PSMB9|CD247|PSMC1|ENAH|PTPRC|EVL|UBE2V1|PSMA3|PSMD13|PSMB6|PSMB4|PSMD4|PSMD6|PSMD12|HLA-DRB5|PAK3|PSMD8	62
REACTOME_COPI_DEPENDENT_GOLGI_TO_ER_RETROGRADE_TRAFFIC		2.43E-06	9.05E-05	0.617028711	2.332475311	0	84	cc_eos	c2.cp.reactome	KIF20A|KIF2C|KDELR3|KIFC1|KIF18B|TUBA3D|KIF4A|TUBB3|TUBA3E|COPZ2|RACGAP1|KIF11|KIF2A|TUBA1B|CENPE|TUBA1C|KIF15|TMED3|COPG1|TUBA1A|KIF18A|COPB2|KIF3C|TUBB2A|TUBB6|ARF4|TUBA3C|TMED9|TUBA4A|NSF|KIF4B|KDELR2|KIF20B|RAB1A|ARFGAP1|COPB1|KIF21B|KIF22|COPE|TUBB2B	40
REACTOME_GOLGI_TO_ER_RETROGRADE_TRANSPORT		2.52E-06	9.05E-05	0.581611202	2.308713837	0	114	cc_eos	c2.cp.reactome	KIF20A|KIF2C|KDELR3|KIFC1|KIF18B|TUBA3D|KIF4A|GALNT2|PLA2G4A|TUBB3|TUBA3E|COPZ2|RACGAP1|KIF11|KIF2A|TUBA1B|CENPE|TUBA1C|KIF15|TMED3|RAB6B|COPG1|TUBA1A|KIF18A|PAFAH1B3|COPB2|KIF3C|TUBB2A|TUBB6|ARF4|TUBA3C|CAPZB|TMED9|CAPZA1|TUBA4A|NSF|KIF4B|DYNLL1|DYNC1I1|KDELR2|KIF20B|RAB1A|ARFGAP1|COPB1|KIF21B|KIF22|COPE|TUBB2B|BICD1	49
REACTOME_REGULATION_OF_MITOTIC_CELL_CYCLE		2.40E-06	9.05E-05	0.621883133	2.305226107	0	75	cc_eos	c2.cp.reactome	UBE2C|PTTG1|CDC20|AURKB|CCNB1|BUB1B|CDK1|PLK1|AURKA|NEK2|CCNA2|MAD2L1|PSMD14|PSMD2|PSME2|PSMA4|PSMA5|PSMC4|PSME4|PSMA7|PSMB2|FBXO5|PSMD1|PSMD11|PSMC2|PSMA2|PSMA1|PSMD7|UBE2D1|PSMB10|PSMC5|ANAPC5|PSMD3|PSMB9|PSMC1|CDK2|PSMA3|ANAPC7|PSMD13|PSMB6|PSMB4|PSMD4|PSMD6|PSMD12|PSMD8|CCNA1	46
REACTOME_THE_ROLE_OF_GTSE1_IN_G2_M_PROGRESSION_AFTER_G2_CHECKPOINT		2.36E-06	9.05E-05	0.637204191	2.301358727	0	65	cc_eos	c2.cp.reactome	CCNB2|CCNB1|CDK1|PLK1|TUBA3D|GTSE1|TUBB3|TUBA3E|TUBA1B|TUBA1C|PSMD14|PSMD2|PSME2|PSMA4|PSMA5|TUBA1A|PSMC4|TUBB2A|TUBB6|TUBA3C|PSME4|PSMA7|PSMB2|PSMD1|TUBA4A|PSMD11|PSMC2|MAPRE1|PSMA2|PSMA1|PSMD7|PSMB10|PSMC5|PSMD3|PSMB9|PSMC1|TUBB2B|PSMA3|PSMD13|PSMB6|PSMB4|PSMD4|PSMD6|PSMD12	44
REACTOME_DNA_REPLICATION_PRE_INITIATION		2.39E-06	9.05E-05	0.622799884	2.297886995	0	73	cc_eos	c2.cp.reactome	CDC45|CDC6|ORC6|MCM6|MCM4|E2F1|POLE2|PSMD14|PSMD2|DBF4|PSME2|PSMA4|E2F3|MCM8|CDC7|PSMA5|PSMC4|MCM10|ORC1|PSME4|PSMA7|PSMB2|PSMD1|E2F2|PSMD11|PSMC2|MCM3|PSMA2|PSMA1|PSMD7|PRIM2|PSMB10|PSMC5|MCM5|POLA2|PSMD3|PSMB9|PSMC1|CDK2|POLE|PSMA3|RPA3|PSMD13|PSMB6|PSMB4|PSMD4|PSMD6|PSMD12|CDT1	49
REACTOME_MITOTIC_G2_G2_M_PHASES		2.70E-06	9.05E-05	0.544649177	2.295652751	0	175	cc_eos	c2.cp.reactome	TPX2|CCNB2|CENPF|FOXM1|CCNB1|CDK1|MYBL2|PLK1|HMMR|AURKA|NEK2|TUBA3D|GTSE1|PKMYT1|CDC25C|CCNA2|TUBB3|TUBA3E|E2F1|TUBA1B|TUBA1C|PSMD14|PSMD2|PSME2|PSMA4|BORA|E2F3|PSMA5|TUBA1A|PSMC4|HAUS8|TUBG1|PLK4|TUBB2A|TUBB6|TUBA3C|PSME4|PSMA7|PSMB2|PSMD1|HAUS5|TUBA4A|PSMD11|PSMC2|MAPRE1|CDC25B|DYNLL1|CEP192|PSMA2|PCNT|PSMA1|PSMD7|RBX1|CEP41|PSMB10|PSMC5|CEP76|PSMD3|TUBB|PSMB9|HAUS1|PSMC1|TUBB2B|CDK2|PSMA3|RBBP…	78
REACTOME_ACTIVATION_OF_APC_C_AND_APC_C:CDC20_MEDIATED_DEGRADATION_OF_MITOTIC_PROTEINS		2.37E-06	9.05E-05	0.630169694	2.282087058	0	66	cc_eos	c2.cp.reactome	UBE2C|PTTG1|CDC20|CCNB1|BUB1B|CDK1|PLK1|NEK2|CCNA2|MAD2L1|PSMD14|PSMD2|PSME2|PSMA4|PSMA5|PSMC4|PSME4|PSMA7|PSMB2|PSMD1|PSMD11|PSMC2|PSMA2|PSMA1|PSMD7|UBE2D1|PSMB10|PSMC5|ANAPC5|PSMD3|PSMB9|PSMC1|PSMA3|ANAPC7|PSMD13|PSMB6|PSMB4|PSMD4|PSMD6|PSMD12|PSMD8|CCNA1	42
REACTOME_MHC_CLASS_II_ANTIGEN_PRESENTATION		2.51E-06	9.05E-05	0.574153894	2.263603277	0	109	cc_eos	c2.cp.reactome	CTSB|KIF20A|KIF2C|TUBA3D|LAG3|KIF4A|TUBB3|TUBA3E|RACGAP1|KIF11|KIF2A|TUBA1B|CENPE|SPTBN2|AP2S1|SEC24D|TUBA1C|KIF15|CTSV|TUBA1A|KIF18A|CTSC|AP2M1|HLA-DOA|SEC13|KIF3C|TUBB2A|TUBB6|HLA-DQA1|TUBA3C|HLA-DOB|IFI30|HLA-DQA2|CAPZB|HLA-DRA|CAPZA1|TUBA4A|HLA-DMB|KIF4B|CD74|DYNLL1|AP2A1|DYNC1I1|HLA-DPA1|CLTC|HLA-DMA|HLA-DRB1|KIF22|HLA-DPB1|CTSA	50
REACTOME_POLO_LIKE_KINASE_MEDIATED_EVENTS		2.13E-06	9.05E-05	0.845804573	2.224887785	0	16	cc_eos	c2.cp.reactome	CCNB2|CENPF|FOXM1|CCNB1|MYBL2|PLK1|PKMYT1|CDC25C	8
REACTOME_SWITCHING_OF_ORIGINS_TO_A_POST_REPLICATIVE_STATE		2.41E-06	9.05E-05	0.586629193	2.189427201	0	78	cc_eos	c2.cp.reactome	UBE2C|CDC6|ORC6|CCNE1|MCM6|CCNA2|MCM4|PSMD14|PSMD2|PSME2|PSMA4|MCM8|PSMA5|PSMC4|ORC1|CCNE2|PSME4|PSMA7|PSMB2|PSMD1|PSMD11|PSMC2|MCM3|PSMA2|PSMA1|PSMD7|RBX1|UBE2D1|PSMB10|PSMC5|MCM5|ANAPC5|PSMD3|PSMB9|PSMC1|CDK2|PSMA3|ANAPC7|PSMD13|PSMB6|PSMB4|PSMD4|PSMD6|PSMD12|CDT1|PSMD8|CCNA1	47
REACTOME_MITOTIC_G1_G1_S_PHASES		2.59E-06	9.05E-05	0.535432551	2.183005507	0	137	cc_eos	c2.cp.reactome	TOP2A|RRM2|CCNB1|CDC45|TK1|CDK1|MYBL2|CDC6|ORC6|CCNE1|MCM6|CCNA2|MCM4|E2F1|POLE2|PSMD14|PCNA|PSMD2|DBF4|PSME2|PSMA4|E2F3|MCM8|CDC7|PSMA5|PSMC4|MCM10|ORC1|CDKN2A|CCNE2|PSMA7|PSMB2|FBXO5|CKS1B|PSMD1|E2F2|CDKN2C|PSMD11|PSMC2|CDK6|LYN|MCM3|PSMA2|PSMA1|PSMD7|PRIM2|PSMB10|PSMC5|MCM5|POLA2|PSMD3|PSMB9|PSMC1|CDK4|CDK2|DHFR|POLE|PSMA3|RBBP4|TYMS|RPA3|PSMD13|PSMB6|CDC25A|PSMB4|JAK2|CCNH|PSMD4|RBL1|HDAC1|PS…	73
REACTOME_APC_C:CDH1_MEDIATED_DEGRADATION_OF_CDC20_AND_OTHER_APC_C:CDH1_TARGETED_PROTEINS_IN_LATE_MITOSIS_EARLY_G1		2.35E-06	9.05E-05	0.609836267	2.176332881	0	61	cc_eos	c2.cp.reactome	UBE2C|PTTG1|CDC20|AURKB|PLK1|AURKA|PSMD14|PSMD2|PSME2|PSMA4|PSMA5|PSMC4|PSME4|PSMA7|PSMB2|PSMD1|PSMD11|PSMC2|PSMA2|PSMA1|PSMD7|UBE2D1|PSMB10|PSMC5|ANAPC5|PSMD3|PSMB9|PSMC1|PSMA3|ANAPC7|PSMD13|PSMB6|PSMB4|PSMD4|PSMD6|PSMD12	36
REACTOME_ASSEMBLY_OF_THE_PRE_REPLICATIVE_COMPLEX		2.34E-06	9.05E-05	0.606863519	2.151647579	0	59	cc_eos	c2.cp.reactome	CDC6|ORC6|MCM6|MCM4|E2F1|PSMD14|PSMD2|PSME2|PSMA4|E2F3|MCM8|PSMA5|PSMC4|ORC1|PSME4|PSMA7|PSMB2|PSMD1|E2F2|PSMD11|PSMC2|MCM3|PSMA2|PSMA1|PSMD7|PSMB10|PSMC5|MCM5|PSMD3|PSMB9|PSMC1|PSMA3|PSMD13|PSMB6|PSMB4|PSMD4|PSMD6|PSMD12|CDT1|PSMD8	40
REACTOME_DOWNSTREAM_TCR_SIGNALING		2.43E-06	9.05E-05	0.567501751	2.149401313	0	85	cc_eos	c2.cp.reactome	INPP5D|CD3D|PSMD14|CD3G|CD3E|PSMD2|CD4|PSME2|PSMA4|PSMA5|PSMC4|LCK|RIPK2|HLA-DQA1|TRAT1|PSME4|PSMA7|PSMB2|HLA-DQA2|HLA-DRA|CARD11|PSMD1|PSMD11|PSMC2|PSMA2|HLA-DPA1|PSMA1|PSMD7|UBE2D1|PSMB10|PSMC5|HLA-DRB1|HLA-DPB1|PSMD3|PSMB9|CD247|PSMC1|UBE2V1|PSMA3|PSMD13|PSMB6|PSMB4|PSMD4|PSMD6|PSMD12|HLA-DRB5|PSMD8	47
REACTOME_ORC1_REMOVAL_FROM_CHROMATIN		2.35E-06	9.05E-05	0.599614778	2.146410252	0	62	cc_eos	c2.cp.reactome	CDC6|ORC6|MCM6|CCNA2|MCM4|PSMD14|PSMD2|PSME2|PSMA4|MCM8|PSMA5|PSMC4|ORC1|PSME4|PSMA7|PSMB2|PSMD1|PSMD11|PSMC2|MCM3|PSMA2|PSMA1|PSMD7|RBX1|PSMB10|PSMC5|MCM5|PSMD3|PSMB9|PSMC1|CDK2|PSMA3|PSMD13|PSMB6|PSMB4|PSMD4|PSMD6|PSMD12|CDT1|PSMD8|CCNA1	41
REACTOME_KINESINS		2.30E-06	9.05E-05	0.619733968	2.127216436	0	50	cc_eos	c2.cp.reactome	KIF20A|KIF2C|KIFC1|KIF18B|TUBA3D|KIF4A|TUBB3|TUBA3E|RACGAP1|KIF11|KIF2A|TUBA1B|CENPE|TUBA1C|KIF15|TUBA1A|KIF18A|KIF3C|TUBB2A|TUBB6|TUBA3C|TUBA4A|KIF4B|KIF20B|KIF21B|KIF22	26
REACTOME_S_PHASE		2.60E-06	9.05E-05	0.519420436	2.122207404	0	139	cc_eos	c2.cp.reactome	UBE2C|CDC45|CDC6|CDCA5|ORC6|CCNE1|MCM6|CCNA2|GINS2|MCM4|E2F1|POLE2|PSMD14|GINS1|PCNA|PSMD2|FEN1|GINS4|GINS3|PSME2|PSMA4|MCM8|ESCO2|PSMA5|PSMC4|ORC1|CCNE2|PSME4|PSMA7|PSMB2|CKS1B|PSMD1|PSMD11|PSMC2|CDC25B|MCM3|PSMA2|DNA2|PSMA1|PSMD7|RBX1|UBE2D1|PRIM2|LIG1|PSMB10|PSMC5|MCM5|ANAPC5|POLA2|PSMD3|PSMB9|PSMC1|CDK4|CDK2|POLE|PSMA3|RBBP4|RPA3|ANAPC7|PSMD13|PSMB6|CDC25A|PSMB4|GSK3B|CCNH|PSMD4|POLD1|PSMD6|P…	70
REACTOME_ANTIGEN_PROCESSING_CROSS_PRESENTATION	x	2.42E-06	9.05E-05	0.552310313	2.079288353	0	82	cc_eos	c2.cp.reactome	FCGR1B|FCGR1A|CALR|SEC61A1|PSMD14|TLR2|LY96|PSMD2|PDIA3|NCF4|CTSV|CD14|PSME2|PSMA4|PSMA5|PSMC4|CYBB|SEC61G|PSME4|PSMA7|PSMB2|TLR6|PSMD1|CYBA|PSMD11|PSMC2|PSMA2|TAP1|PSMA1|PSMD7|PSMB10|PSMC5|PSMD3|PSMB9|PSMC1|PSMA3|ITGB5|SEC61B|PSMD13|PSMB6|PSMB4|SNAP23|PSMD4|MYD88|PSMD6|PSMD12|TAPBP|PSMD8|PSMB8|TAP2|PSMB5	51
REACTOME_IMMUNOREGULATORY_INTERACTIONS_BETWEEN_A_LYMPHOID_AND_A_NON_LYMPHOID_CELL		2.50E-06	9.05E-05	0.520296614	2.039613113	0	105	cc_eos	c2.cp.reactome	LAIR2|CLEC2B|FCGR1A|CD3D|COL1A1|TREM1|SLAMF7|COLEC12|LAIR1|SIGLEC10|CD3G|ULBP1|CD3E|LILRB4|ICAM1|CD8A|SH2D1A|FCGR3A|FCGR2B|COL3A1|HCST|CD8B|SIGLEC1|LILRB2|SLAMF6|CD33|LILRB1|SIGLEC7|KLRK1|CD96|ITGB7|LILRB3|TYROBP|COL1A2|KLRD1|CD200R1|SIGLEC9|CLEC2D|KLRB1|CD160|OSCAR|LILRA6|SIGLEC11|KLRC1|CD226|MICB|ULBP3|ICAM4|CLEC4G|CD247|ITGA4	51
REACTOME_INTRA_GOLGI_AND_RETROGRADE_GOLGI_TO_ER_TRAFFIC		2.70E-06	9.05E-05	0.472976129	1.993556584	0	175	cc_eos	c2.cp.reactome	KIF20A|KIF2C|KDELR3|KIFC1|KIF18B|TUBA3D|KIF4A|GALNT2|PLA2G4A|TUBB3|TUBA3E|COPZ2|YKT6|RACGAP1|KIF11|KIF2A|TUBA1B|CENPE|TUBA1C|PLIN3|KIF15|TMED3|RAB6B|COPG1|CYTH4|TUBA1A|KIF18A|PAFAH1B3|COPB2|KIF3C|TUBB2A|TUBB6|ARF4|TUBA3C|CAPZB|TMED9|VPS45|CAPZA1|TUBA4A|NSF|KIF4B|RAB39A|DYNLL1|DYNC1I1|KDELR2|STX16|KIF20B|GOSR2|RAB1A|STX10|ARFGAP1|COPB1|KIF21B|KIF22|NAA38|COPE|TUBB2B|BICD1|RHOBTB3	59
REACTOME_HOST_INTERACTIONS_OF_HIV_FACTORS		2.52E-06	9.05E-05	0.502035974	1.987562521	0	112	cc_eos	c2.cp.reactome	AP2S1|CD28|PSMD14|APOBEC3G|PSMD2|RAN|CD4|PSME2|PSMA4|CD8B|PSMA5|HMGA1|PSMC4|LCK|AP2M1|SEC13|NUP93|RCC1|NUP210|RANBP1|PSME4|PSMA7|PSMB2|HCK|PSMD1|PSMD11|PSMC2|NUP37|AP2A1|NUP50|PSMA2|ELMO1|BANF1|NUP205|PSMA1|PSMD7|RBX1|NUPL2|PSMB10|PSMC5|PSMD3|PSMB9|DOCK2|KPNB1|CD247|PSMC1|KPNA1|RAE1|PPIA|PSMA3|PSMD13|NUP107|PSMB6|PSMB4|NUP62|AAAS|PSMD4|PSMD6|PSMD12	59
REACTOME_CELL_CELL_JUNCTION_ORGANIZATION		1.77E-06	9.05E-05	-0.700608623	-2.273958794	0	48	cc_eos	c2.cp.reactome	CLDN2|CLDN3|CRB3|CLDN4|CDH1|ANG|CDH13|CLDN10|CDH6|CDH2|JUP|CDH4|CDH5|CLDN5	14
REACTOME_BIOLOGICAL_OXIDATIONS	x	1.58E-06	9.05E-05	-0.53984374	-2.153568948	0	181	cc_eos	c2.cp.reactome	ACSM2A|FMO2|ACSM2B|GLYAT|CYP2J2|FMO1|SULT1C4|CYP4A11|UGT2A3|UGT3A1|GSTA2|UGT2B7|GLYATL1|GSTA1|CES3|CMBL|ACY3|MARC2|SULT1C2|ALDH1A1|DPEP1|AOC1|CES2|CYP4A22|AKR7A3|ACSM5|CYP27A1|UGT2B10|AS3MT|GSTA5|UGT2B11|CYP2C8|BPHL|MAOB|ACSS1|OPLAH|CYP4V2|CYP3A5|GGT1|MARC1|MAOA|CYP39A1|CYP4B1|ACSS2|CYP7B1|CNDP2|GSTA4|ALDH1B1|ADH1B|ESD|FDXR|UGT1A3|AKR7A2|UGT1A8|ADH6|CYP3A7|CES1|ADH5|FMO3|MTR|NQO2|GSTM4|GSTA3|GSTM…	69
GO_ENDOPLASMIC_RETICULUM_CHAPERONE_COMPLEX		4.18E-06	8.87E-05	0.895150373	2.126863288	1	11	cc_eos	c5.cc	MZB1|SDF2L1|HYOU1|PDIA6|PPIB|HSPA5|P4HB|HSP90B1|DNAJC10|HSPA13	10
GO_NUCLEAR_CHROMOSOME		3.45E-06	7.59E-05	0.342330619	1.599142321	0	473	cc_eos	c5.cc	TOP2A|AURKB|CCNB1|BUB1B|CDC45|BIRC5|CDK1|NUF2|BUB1|PIF1|PLK1|AURKA|TRNP1|RAD51|CENPA|NEK2|CHEK1|NCAPH|HMGB3|CDCA5|ASF1B|NDC80|BLM|ORC6|EME1|HIST1H4H|RAD51AP1|MCM6|SNAI2|KDM1A|BRCA1|GINS2|MCM4|E2F1|STAT1|RUNX2|POLE2|GINS1|ACTB|PCNA|CHAF1B|FEN1|GINS4|PARP1|HMGA2|ESCO2|TNKS1BP1|MCM10|ATR|ALYREF|ORC1|TIPIN|RAD51D|EZH2|EOMES|DSN1|PRKDC|TIMELESS|RBBP7|WDHD1|SYCP2|TUBG1|CREB3L1|RCC1|IRF4|CEBPB|NABP1|ZNF…	117
GO_CONDENSED_CHROMOSOME_CENTROMERIC_REGION		2.45E-06	7.47E-05	0.684107521	2.62863091	0	93	cc_eos	c5.cc	HJURP|SPC25|AURKB|CENPF|KIF2C|CCNB1|BUB1B|BIRC5|NUF2|BUB1|PLK1|NCAPG|AURKA|CENPA|SPAG5|CENPK|NEK2|CENPM|SPC24|NDC80|CENPW|CENPN|CENPU|ZWINT|MAD2L1|CENPE|SKA3|KNTC1|KNSTRN|SKA1|DSN1|ZWILCH|SKA2|CEBPB|CENPH|NCAPD2|SPDL1|CBX3|NUP37|RASSF2	40
GO_KINETOCHORE		2.51E-06	7.47E-05	0.647943183	2.560273444	0	111	cc_eos	c5.cc	HJURP|SPC25|AURKB|CENPF|KIF2C|CCNB1|BUB1B|BIRC5|NUF2|BUB1|PLK1|CENPA|SPAG5|CENPK|NEK2|CENPM|SPC24|NDC80|TTK|CENPW|CENPN|CENPU|ZWINT|MAD2L1|CENPE|SKA3|KNTC1|KNSTRN|SKA1|CENPI|KIF18A|DSN1|SEC13|ZWILCH|SKA2|CENPH	36
GO_CONDENSED_CHROMOSOME		2.70E-06	7.47E-05	0.600401391	2.529732439	0	175	cc_eos	c5.cc	TOP2A|HJURP|SPC25|AURKB|CENPF|KIF2C|CCNB1|BUB1B|BIRC5|MKI67|NUF2|BUB1|PLK1|NCAPG|AURKA|RAD51|CENPA|SPAG5|CENPK|NEK2|CHEK1|NCAPH|CENPM|CDCA5|SPC24|NDC80|BLM|CENPW|CENPN|CENPU|ZWINT|BRCA1|MAD2L1|CENPE|FANCD2|SMC4|NCAPG2|SKA3|KNTC1|KNSTRN|SKA1|DSN1|SYCP2|TUBG1|RCC1|ZWILCH|SKA2|CEBPB|CENPH|NCAPD2|H2AFX|SPDL1|SMC1B|NIFK|CBX3|DMC1|NUP37|RASSF2|TOPBP1|HORMAD2|DYNC1I1|ERCC6L|BANF1	63
GO_CHROMOSOME_CENTROMERIC_REGION		2.65E-06	7.47E-05	0.590123188	2.457341981	0	160	cc_eos	c5.cc	HJURP|SPC25|AURKB|CENPF|KIF2C|CCNB1|BUB1B|BIRC5|NUF2|BUB1|PLK1|NCAPG|AURKA|CENPA|SPAG5|CENPK|CDCA8|NEK2|CENPM|CDCA5|SPC24|NDC80|TTK|CENPW|CENPN|CENPU|ZWINT|OIP5|MAD2L1|CENPE|SKA3|KNTC1|KNSTRN|SKA1|DNMT1|CENPI|HELLS|ESCO2|KIF18A|DSN1|SEC13|CENPL|ZWILCH|SKA2|CEBPB|CENPH|NCAPD2|SUV39H2|SPDL1|SMC1B|CBX3|NUP37|RASSF2|DYNLL1|DYNC1I1|ERCC6L|SNAI1|MIS18A|H2AFY|DSCC1|KIF22	61
GO_CHROMOSOMAL_REGION		2.97E-06	7.47E-05	0.537274402	2.391993028	0	282	cc_eos	c5.cc	HJURP|SPC25|AURKB|CENPF|KIF2C|CCNB1|BUB1B|BIRC5|CDK1|NUF2|BUB1|PIF1|PLK1|NCAPG|AURKA|RAD51|CENPA|SPAG5|CENPK|CDCA8|NEK2|CHEK1|CENPM|CDCA5|SPC24|NDC80|BLM|TTK|CENPW|CENPN|HIST1H4H|CENPU|ZWINT|MCM6|KDM1A|RECQL4|OIP5|MCM4|MAD2L1|CENPE|CHEK2|SKA3|KNTC1|PCNA|KNSTRN|SKA1|FEN1|DNMT1|CENPI|HELLS|PARP1|ESCO2|ATR|ALYREF|ORC1|RAD51D|EZH2|KIF18A|DSN1|PRKDC|SEC13|CENPL|ZWILCH|SKA2|CEBPB|CENPH|NABP1|NCAPD2|H2A…	95
GO_CONDENSED_NUCLEAR_CHROMOSOME_CENTROMERIC_REGION		2.14E-06	7.47E-05	0.840643704	2.279478363	0	18	cc_eos	c5.cc	AURKB|CCNB1|BUB1B|NUF2|BUB1|PLK1|AURKA|CENPA|NDC80|DSN1	10
GO_SPINDLE_MICROTUBULE		2.30E-06	7.47E-05	0.657725631	2.249056591	0	49	cc_eos	c5.cc	AURKB|BIRC5|CDK1|PRC1|PLK1|AURKA|KIF18B|KIF4A|PSRC1|KIF11|KIF2A|CENPE|SKA3|KNTC1|SKA1|KIF18A|TUBG1|SKA2|CCSAP	19
GO_CONDENSED_NUCLEAR_CHROMOSOME		2.40E-06	7.47E-05	0.579412178	2.146448472	0	75	cc_eos	c5.cc	AURKB|CCNB1|BUB1B|NUF2|BUB1|PLK1|AURKA|RAD51|CENPA|NEK2|CHEK1|NCAPH|NDC80|BLM|BRCA1|DSN1|SYCP2|TUBG1|RCC1|NCAPD2|H2AFX|SMC1B|NIFK|DMC1|TOPBP1|HORMAD2	26
GO_SPINDLE_POLE		2.58E-06	7.47E-05	0.47262699	1.922311441	0	135	cc_eos	c5.cc	TPX2|CDC20|AURKB|CENPF|CCNB1|NEK6|PRC1|CDC6|PLK1|AURKA|SPAG5|DLGAP5|NEK2|ASPM|CKAP2L|PSRC1|FAM83D|GPSM2|KIF11|KIF2A|MAD2L1|TACC3|KNTC1|KNSTRN|POC1A|HAUS8|CKAP2|DSN1|TUBG1|WDR62|CEP85|FBF1|SPDL1|TOPBP1|CDC25B|CEP128|DYNC1I1|TCTEX1D2	38
GO_SPINDLE		2.97E-06	7.47E-05	0.399857876	1.780202536	0	282	cc_eos	c5.cc	KIF20A|TPX2|CDC20|AURKB|CENPF|CCNB1|BUB1B|BIRC5|CDK1|NEK6|PRC1|CDC6|PLK1|AURKA|SPAG5|KIFC1|CDCA8|DLGAP5|NEK2|KIF18B|ASPM|SHCBP1|TTK|KIF4A|CKAP2L|PSRC1|ECT2|FAM83D|RACGAP1|GPSM2|KIF11|ESPL1|KIF2A|MAD2L1|CENPE|TACC3|SKA3|KNTC1|KNSTRN|KIF15|SKA1|MAD2L2|CDC7|ARHGEF2|POC1A|HAUS8|KIF14|KIF18A|CKAP2|DSN1|TUBG1|SKA2|WDR62|CYLD|CCSAP|MAP7D1|EML2|FBXO5|CLTCL1|HAUS5|CEP85|FBF1|SPDL1|NUSAP1|MAPRE1|CBX3|TOPBP…	75
GO_ENDOPLASMIC_RETICULUM_LUMEN		2.88E-06	7.47E-05	0.402687547	1.763216479	0	242	cc_eos	c5.cc	IGFBP1|IL6|COL22A1|COL7A1|COL5A1|APOL1|COL13A1|BCHE|SCG2|TMEM132A|MZB1|TNC|COL6A2|COL6A3|COL16A1|LGALS1|CKAP4|QSOX1|PTGS2|PLAUR|TF|COL1A1|FKBP10|CALU|WNT5A|COL11A1|CALR|GPX8|EBI3|CERCAM|COL6A1|SDF2L1|FGA|PDIA4|STC2|MANF|HYOU1|TIMP1|PDIA6|MTTP|PPIB|CHGB|PDIA3|FKBP14|APOA4|HSPA5|VTN|SERPINH1|COL3A1|CD4|P4HB|FN1|TXNDC5|UGGT1|HSP90B1|DNAJC10|F2|CTSC|P4HA3|WNT3|GHRL|AFP|HSPA13|LAMB1|MATN3|EDEM2|COL5A2…	71
GO_VESICLE_LUMEN		2.97E-06	7.47E-05	0.385233554	1.715093764	0	282	cc_eos	c5.cc	SLPI|SERPINE1|HP|TCN1|SAA1|SERPINA3|ITIH4|PTX3|CXCL1|ADA|FABP5|ECM1|ACLY|IDH1|CNN2|QSOX1|ANXA2|TF|CALR|ACTN2|F13A1|S100A11|FGA|RNASE2|LGALS3BP|MAN2B1|HYOU1|TIMP1|PSMD14|TGFB1|RAB27A|IMPDH1|PSMD2|PCYOX1L|PYCARD|GGH|GLA|ACTN1|FN1|ARHGAP9|TXNDC5|PSMA5|FASLG|HSP90B1|UNC13D|PYGB|CTSC|DSN1|GHRL|HK3|ILF2|HGF|HSPH1|PSMD1|GALNS|MNDA|PSMD11|PSMC2|CSTB|ARPC5|RETN|CCT2|COTL1|PLAC8|RNASE3|SRGN|PSMA2|FTL|TRAPP…	98
GO_MICROTUBULE		3.13E-06	7.47E-05	0.369782177	1.678841118	0	343	cc_eos	c5.cc	SAA1|KIF20A|TPX2|AURKB|KIF2C|BIRC5|SYBU|CDK1|NEK6|PRC1|PLK1|AURKA|SPAG5|KIFC1|NEK2|KIF18B|TUBA3D|ASPM|GTSE1|KIF4A|PSRC1|ROR2|TUBB3|TUBA3E|STMN1|RACGAP1|KIF11|MAP6D1|NAV3|KIF2A|SRPRB|TUBA1B|CENPE|TUBA1C|SKA3|KNTC1|KNSTRN|CDK5|KIF15|SKA1|TTLL7|CLMP|ARHGAP4|ARHGEF2|TUBA1A|CCT6A|HAUS8|KIF14|KIF18A|CKAP2|NAV1|KIF3C|TUBG1|TUBB2A|TUBB6|SKA2|SKAP1|TUBA3C|TTLL6|CYLD|CCSAP|REEP3|EML2|CCT5|TTLL4|HSPH1|REEP4…	115
GO_EXTRACELLULAR_MATRIX	x	3.27E-06	7.47E-05	0.361380164	1.663662136	0	399	cc_eos	c5.cc	LOX|SLPI|TGFBI|SERPINE1|F3|FBLN1|CTSB|APLP1|ADAMDEC1|COL22A1|COL7A1|COL5A1|PI3|SRPX2|SERPINA3|LAMB3|ITIH4|LOXL2|INHBE|PTX3|COL13A1|MMP1|CTHRC1|EFNA5|L1CAM|TFPI2|LAMA3|ZP1|PODNL1|NDNF|CCDC80|ECM1|LOXL1|TNC|COL6A2|COL6A3|COL16A1|LGALS1|ANXA2|MMP9|COL1A1|WNT5A|COL11A1|CALR|EMILIN2|NCAM1|ADAMTS2|ACHE|F13A1|COL6A1|COLEC12|FGA|LGALS3BP|SEMA7A|SFRP2|LTBP4|TIMP1|EGFL6|EGFLAM|TGFB1|MFAP2|MMP19|ICAM1|LAMC2…	88
GO_COLLAGEN_CONTAINING_EXTRACELLULAR_MATRIX		3.08E-06	7.47E-05	0.36329298	1.639487229	0	322	cc_eos	c5.cc	SLPI|TGFBI|SERPINE1|F3|FBLN1|CTSB|APLP1|ADAMDEC1|COL7A1|COL5A1|SRPX2|SERPINA3|LAMB3|ITIH4|LOXL2|INHBE|COL13A1|CTHRC1|EFNA5|L1CAM|LAMA3|ZP1|PODNL1|CCDC80|ECM1|LOXL1|TNC|COL6A2|COL6A3|COL16A1|LGALS1|ANXA2|MMP9|COL1A1|WNT5A|COL11A1|CALR|EMILIN2|NCAM1|ADAMTS2|ACHE|F13A1|COL6A1|FGA|LGALS3BP|SEMA7A|SFRP2|LTBP4|TIMP1|EGFL6|EGFLAM|TGFB1|MFAP2|ICAM1|LAMC2|SERPINF1|NID2|PCSK6|C1QB|APOA4|C1QC|COCH|VTN|APOC3…	76
GO_BRUSH_BORDER	x	1.70E-06	7.47E-05	-0.728423396	-2.604674494	0	83	cc_eos	c5.cc	LRP2|AQP1|PDZK1|SLC3A1|SLC17A3|ACE2|SLC2A2|CUBN|AMN|FOLR1|VIL1|SLC5A1|CDHR5|CDHR2|PLS1|PTH1R|CD36|PDZD3|ESPN|SHANK2|SLC7A9|MYO7B|EZR|CA4|USH1C|SLC34A1|EPS8|ADD3|SLC22A5|SLC34A2|LIMA1|ANKS4B|SCIN|SLC22A12|SLC9A3	35
GO_BRUSH_BORDER_MEMBRANE		1.78E-06	7.47E-05	-0.793953739	-2.54438516	0	45	cc_eos	c5.cc	LRP2|AQP1|PDZK1|SLC3A1|SLC17A3|ACE2|CUBN|AMN|FOLR1|SLC5A1|CDHR5|CDHR2|PTH1R|CD36|SHANK2|SLC7A9|CA4|SLC34A1|SLC22A5|SLC34A2|LIMA1|SLC22A12|SLC9A3	23
GO_CLUSTER_OF_ACTIN_BASED_CELL_PROJECTIONS		1.66E-06	7.47E-05	-0.645855802	-2.429632561	0	116	cc_eos	c5.cc	LRP2|AQP1|PDZK1|SLC3A1|SLC17A3|ACE2|SLC2A2|CUBN|AMN|FOLR1|VIL1|SLC5A1|CDHR5|CDHR2|PLS1|PTH1R|TPRN|CD36|PDZD3|ESPN|SHANK2|SLC7A9|MYO7B|IDO1|DCDC2|EZR|CA4|USH1C|SLC34A1|EPS8|EPS8L2|ADD3|SLC22A5|SLC34A2|LIMA1|ANKS4B|SCIN|SLC22A12|SLC9A3	39
GO_APICAL_PLASMA_MEMBRANE		1.53E-06	7.47E-05	-0.587435965	-2.427786475	0	249	cc_eos	c5.cc	LRP2|AQP1|SLC5A12|PROM1|SLC17A1|PDZK1|CYP4A11|SLC17A3|SLC2A2|PKHD1|SLC17A4|CUBN|AMN|ERBB3|SLC44A4|KL|FOLR1|CRB3|SLC5A1|CLDN4|HPN|RAB17|SCNN1A|CDHR5|CDHR2|LMO7|SORBS2|PTH1R|MAL2|ACY3|EPCAM|MUC20|CD36|MGAM|CNKSR3|SLC5A8|TEK|ERBB2|SHANK2|SLC7A9|SLC1A1|CDH2|DPEP1|OCLN|SLC10A2|CEACAM1|CD9|EZR|AMOTL2|CA4|SLC34A1|HIP1R|SLC2A9|CD34|SLC22A11|RAPGEF2|HYAL2|SLC22A5|NOX4|MARVELD2|ADCY8|MUC1|SLC9A3R2|PODXL|EG…	83
GO_APICAL_PART_OF_CELL		1.49E-06	7.47E-05	-0.557869326	-2.349626385	0	301	cc_eos	c5.cc	LRP2|AQP1|SLC5A12|PROM1|SLC17A1|PDZK1|CYP4A11|SLC17A3|SLC2A2|PKHD1|SLC17A4|CUBN|AMN|ERBB3|SLC44A4|KL|FOLR1|CRB3|SLC5A1|CLDN4|HPN|RAB17|SCNN1A|CDHR5|CDHR2|LMO7|SORBS2|PTH1R|MAL2|ACY3|EPCAM|MUC20|CD36|MGAM|CNKSR3|SLC5A8|PDZD3|TEK|ERBB2|SHANK2|SLC7A9|SLC1A1|CDH2|DPEP1|MYO7B|OCLN|SLC10A2|MYO6|CEACAM1|CD9|MYO5B|EZR|AMOTL2|CA4|USH1C|SLC34A1|HIP1R|CLCN5|SLC2A9|CD34|SLC22A11|RAPGEF2|HYAL2|SLC22A5|NOX4|MA…	96
GO_BASAL_PART_OF_CELL	x	1.79E-06	7.47E-05	-0.717974619	-2.269756231	0	42	cc_eos	c5.cc	REG1A|AQP1|ERBB3|EDN1|CLDN4|MUC20|ITGA6|TEK|ERBB2|ANK3|CEACAM1|CD34|EGFR|SHROOM4|SLC23A1|OSCP1|PHLDB2	17
GO_APICAL_JUNCTION_COMPLEX	x	1.65E-06	7.47E-05	-0.575718117	-2.181406707	0	122	cc_eos	c5.cc	CLDN2|CLDN3|CRB3|CLDN4|CDH1|PLEKHA7|EPCAM|CLDN10|PDZD3|JUP|ANK3|AOC1|OCLN|JAM3|AMOTL2|CGN|CDH5|ESAM|MAGI1|MAPK15|RAPGEF2|MARVELD3|LIN7A|CLDN5|SORBS1|MARVELD2|TJP2|SHROOM4|USP53|POF1B|MPDZ|MXRA8|UBN1|CXADR|TJP1|C1QTNF5|CAMSAP3|CCND1|AMOT|CTNND1|JAM2|PARD3B|CCDC85C|KIFC3|CTNNB1|FRMD4A|DLG3|PARD6B|MAGI3|AMOTL1|CLDN23|YBX3|MPP5|PARD3|PARD6G	55
GO_CELL_PROJECTION_MEMBRANE		1.52E-06	7.47E-05	-0.504773628	-2.093819639	0	258	cc_eos	c5.cc	REG1A|LRP2|AQP1|PROM1|PDZK1|SLC3A1|MAPT|SLC17A3|ACE2|CUBN|AMN|FOLR1|CYS1|AIF1L|SLC5A1|SCNN1A|CDHR5|CDHR2|PTH1R|MUC20|CD36|GPER1|INSR|FAM107A|SHANK2|FGD5|SLC7A9|DPEP1|DMD|DMTN|WWC1|MYO6|CEACAM1|EZR|SHISA9|CA4|SLC34A1|EPS8|PLEKHA1|EPS8L2|HIP1R|KSR1|BBS1|EVC|SLC22A5|EPB41L5|BMX|PODXL|SLC34A2|LIMA1|DLC1|SLC22A12|SLC9A3|MXRA8|TIAM1|EPS8L3|MYO1D|SLC6A19|ITGA8|SMO|EEF1A1|TCTN2|SH3YL1|WLS|DHRS3|PDE6B|EPH…	71
GO_TIGHT_JUNCTION	x	1.66E-06	7.47E-05	-0.557212979	-2.082755514	0	111	cc_eos	c5.cc	CLDN2|CLDN3|CRB3|CLDN4|EPCAM|CLDN10|ANK3|AOC1|OCLN|JAM3|AMOTL2|CGN|CDH5|ESAM|MAGI1|MAPK15|RAPGEF2|MARVELD3|LIN7A|CLDN5|MARVELD2|TJP2|ILDR1|USP53|POF1B|MPDZ|MXRA8|UBN1|CXADR|TJP1|C1QTNF5|CCND1|AMOT|JAM2|EPHA2|PARD3B|CCDC85C|CTNNB1|FRMD4A|DLG3|PARD6B|MAGI3|AMOTL1|CLDN23|YBX3|MPP5|PARD3|PARD6G	48
GO_BASOLATERAL_PLASMA_MEMBRANE	x	3.18E-06	7.47E-05	-0.468580057	-1.859518476	1	174	cc_eos	c5.cc	AQP1|SLC39A5|CDH16|ERBB3|FOLR1|CLDN4|RAB17|MAP7|KCNJ16|PTH1R|SLCO4C1|EPCAM|MUC20|ITGA6|TEK|ERBB2|CDH2|ANK3|AQP3|SLC4A4|CEACAM1|SLC51A|EZR|SLC2A9|ABCC4|CD34|LIN7A|MARVELD2|ADCY8|SLC14A1|EGFR|LRRC7|SHROOM4|ATP7B|SLC23A1|SLC40A1|OSCP1|CXADR|AJAP1|TJP1|ATP2B4|TGFA|PDGFB|CA2|SLC22A6|MYO1D|CNNM2|LEPR|HPGD|SLC9B2|HEPH|CA9|MYO1C|ATP1B1|SYNJ2BP|ABCC6|PKD2|CD81|ITGA9|CTNNB1|SLC12A6|NUMB	62
GO_CELL_CELL_JUNCTION		1.46E-06	7.47E-05	-0.406077573	-1.738422856	0	359	cc_eos	c5.cc	CLDN2|SLC2A2|NDRG1|CLDN3|AQP7|CRB3|SLC5A1|CLDN4|CDH1|HPN|FLRT3|GJB1|PLEKHA7|CDH13|EPCAM|CLDN10|ITGA6|PDZD3|TEK|BAIAP2L2|CDH6|CDH2|HMCN1|JUP|ANK3|AOC1|OCLN|AQP3|CEACAM1|JAM3|FZD4|CDH4|SIRT2|AMOTL2|CGN|CDH5|ESAM|MAGI1|MAPK15|RAPGEF2|MARVELD3|LIN7A|ADD3|CLDN5|SORBS1|GJA4|MARVELD2|PODXL|PGM5|TMEM47|AKAP6|TJP2|LRRC7|SHROOM4|PTPRK|ILDR1|BAIAP2|DSG2|ARVCF|USP53|AHNAK|AJUBA|POF1B|STX3|PTPRM|MPDZ|MXRA8|UB…	92
HALLMARK_MYC_TARGETS_V2		1.62E-05	6.74E-05	0.594664557	2.057200134	6	52	cc_eos	h.all	PLK1|MCM4|SRM|NOP2|HK2|PLK4|NIP7|SLC19A1|RRP12|NOP16|NOP56|BYSL|MPHOSPH10|GNL3|AIMP2|PUS1|CBX3|MYBBP1A|RCL1|HSPE1|MRTO4|MCM5|PPRC1|CDK4|PRMT3|PPAN|PA2G4|PES1|DUSP2|RABEPK|NOLC1|FARSA|TMEM97|UNG|NDUFAF4	35
HALLMARK_ADIPOGENESIS	x	3.18E-06	1.44E-05	-0.460264508	-1.833243836	1	179	cc_eos	h.all	ACADL|ENPP2|SPARCL1|CMBL|GPX3|LIFR|CD36|MARC2|EPHX2|FZD4|FABP4|ACAA2|SNCG|SORBS1|PPARG|PLIN2|ACADM|CRAT|CHCHD10|PHYH|PTGER3|ECH1|ITGA7|LIPE|CCNG2|LPL|GADD45A|MYLK|LTC4S|STOM|ADCY6|CYP4B1|ACADS|TOB1|GPHN|CPT2|AGPAT3|ACO2|COQ9|UQCR11|ESRRA|SLC27A1|COL15A1|PIM3|PFKL|NKIRAS1|APLP2|DLAT|RETSAT|MAP4K3|NDUFA5|GRPEL1|VEGFB|BCKDHA|CAT|G3BP2|HIBCH|HADH|LPCAT3|ALDH2|SOWAHC|SLC25A10|SSPN|DBT|UCK1|ECHS1|MGST3…	71
HALLMARK_E2F_TARGETS		2.71E-06	1.36E-05	0.668054291	2.828272191	0	182	cc_eos	h.all	TOP2A|RRM2|PTTG1|CCNB2|CDC20|SPC25|AURKB|CDCA3|TRIP13|KIF2C|BUB1B|BIRC5|TK1|CDK1|CKS2|MKI67|MYBL2|CDKN3|UBE2T|MTHFD2|PLK1|HMMR|AURKA|SPAG5|MELK|CDCA8|DLGAP5|KIF18B|KPNA2|CHEK1|CENPM|HMGB3|ASF1B|SPC24|ORC6|DEPDC1|KIF4A|LMNB1|UBE2S|RAD51AP1|CCNE1|MCM6|TCF19|BRCA1|STMN1|RACGAP1|MCM4|NME1|ESPL1|MAD2L1|CENPE|SMC4|TACC3|CHEK2|GINS1|RNASEH2A|PCNA|ATAD2|DNMT1|GINS4|RAN|GINS3|HELLS|CTPS1|HMGA1|TIPIN|EZH2|…	103
HALLMARK_G2M_CHECKPOINT		2.69E-06	1.36E-05	0.652710836	2.753642882	0	177	cc_eos	h.all	UBE2C|TOP2A|PTTG1|TPX2|SLC7A5|CCNB2|CDC20|AURKB|CENPF|KIF2C|PBK|CDC45|BIRC5|CDK1|CKS2|PRC1|MKI67|MYBL2|CDKN3|BUB1|TROAP|EFNA5|CDC6|PLK1|HMMR|AURKA|CENPA|NEK2|KPNA2|CHEK1|HMGB3|RAD54L|NDC80|EXO1|TTK|ORC6|KIF4A|LMNB1|UBE2S|MCM6|CCNA2|GINS2|STMN1|RACGAP1|KIF11|ESPL1|CCNF|SLC7A1|E2F1|MAD2L1|DTYMK|CENPE|POLQ|SMC4|TACC3|STIL|TGFB1|KIF15|UCK2|DBF4|TRAIP|E2F3|CDC7|HMGA1|MT2A|SQLE|EZH2|ATF5|PLK4|H2AFX|FBX…	96
HALLMARK_ALLOGRAFT_REJECTION		2.71E-06	1.36E-05	0.621794869	2.632428473	0	182	cc_eos	h.all	IL6|FLNA|CXCL13|IL2RA|LIF|MMP9|CD3D|MAP4K1|CD2|BRCA1|STAT4|ACHE|NME1|STAT1|IFNG|TIMP1|CD28|TGFB1|CD3G|TLR2|CD3E|IL2RG|ICAM1|CD8A|NCF4|GCNT1|IL2RB|CCR5|CCL13|GZMA|STAB1|FCGR2B|CD4|CCL19|IL11|SIT1|EIF5A|CD80|CXCL9|CD8B|CCR2|FASLG|GPR65|LCK|RIPK2|F2|CDKN2A|ZAP70|WAS|HLA-DOA|IL27RA|NLRP3|IRF4|BCAT1|CCR1|HLA-DQA1|GLMN|TRAT1|HLA-DOB|CD47|TLR6|HLA-DRA|IL1B|CD7|CD86|CD79A|DEGS1|CSK|CD96|CXCR3|IL10|GZMB|I…	96
HALLMARK_EPITHELIAL_MESENCHYMAL_TRANSITION	x	2.70E-06	1.36E-05	0.533091755	2.25371293	0	180	cc_eos	h.all	LOX|TGFBI|IL6|SERPINE1|FBLN1|APLP1|SPOCK1|COL7A1|ADAM12|FLNA|COL5A1|PLOD2|LOXL2|PTX3|MMP1|CTHRC1|CXCL1|TFPI2|SCG2|LAMA3|ECM1|LOXL1|TNC|PTHLH|BASP1|COL6A2|COL6A3|COL16A1|LGALS1|QSOX1|PLAUR|COL1A1|CALU|WNT5A|COL11A1|SNAI2|CD44|CXCL6|PFN2|TPM4|DPYSL3|GLIPR1|TIMP1|TGFB1|PPIB|LAMC2|TNFAIP3|NID2|PCOLCE2|TNFRSF12A|PLOD1|PMEPA1|SERPINH1|COL3A1|FN1|BMP1|EMP3|ITGA5|LRP1|PDGFRB|IL32|MMP2|ITGB3|SAT1|MATN3|CO…	72
HALLMARK_UNFOLDED_PROTEIN_RESPONSE		2.47E-06	1.36E-05	0.555370073	2.159880109	0	100	cc_eos	h.all	IGFBP1|PSAT1|SLC7A5|KDELR3|MTHFD2|CALR|ASNS|CHAC1|SRPRB|STC2|HYOU1|PDIA6|EIF4EBP1|FKBP14|XPOT|HSPA5|HSP90B1|EIF2AK3|TUBB2A|CEBPB|TARS|XBP1|NABP1|H2AFX|CKS1B|NOP56|IARS|DKC1|EIF4A1|TSPYL2|SLC1A4|EIF4G1|EIF4A3|BANF1|SSR1|LSM4|GOSR2|SPCS3|ARFGAP1|EDEM1|SHC1|SERP1|WIPI1|PREB|POP4|ALDH18A1	46
HALLMARK_MTORC1_SIGNALING	x	2.72E-06	1.36E-05	0.505868099	2.149020563	0	187	cc_eos	h.all	PSAT1|RRM2|SLC7A5|PLOD2|BUB1|MLLT11|MTHFD2|PLK1|AURKA|ACLY|IDH1|TRIB3|CALR|ASNS|SDF2L1|YKT6|MCM4|CCNF|PSMD14|PHGDH|G6PD|SCD|HSPA5|ELOVL5|GLA|SERPINH1|EIF2S2|FAM129A|PSMA4|PSMC4|CCT6A|HK2|SLC7A11|HSP90B1|DHCR24|SQLE|SLC2A1|CTSC|RPN1|TUBG1|SYTL2|GMPS|SLA|BCAT1|XBP1|SLC1A5|IFI30|HMBS|NAMPT|HPRT1|EPRS|ARPC5L|TUBA4A|PSMC2|HSPA4|ABCF2|DDX39A|WARS|SLC6A6|SLC1A4|PRDX1|HSPE1|SSR1|NUP205|ME1|TXNRD1|POLR3G|…	97
HALLMARK_INFLAMMATORY_RESPONSE		2.68E-06	1.36E-05	0.455250118	1.91062531	0	170	cc_eos	h.all	IL6|SERPINE1|F3|CCL20|LIF|AQP9|CD82|TNFRSF9|ADORA2B|PLAUR|SLC7A2|CXCR6|EBI3|CXCL6|CHST2|SLC7A1|TIMP1|TLR2|FPR1|ICAM1|SPHK1|IL2RB|CXCL11|NOD2|LAMP3|STAB1|CD14|CXCL9|EMP3|ITGA5|LCK|MARCO|RIPK2|BDKRB1|CXCL10|NLRP3|ITGB3|DCBLD2|CYBB|GNA15|ATP2B1|IL1B|IL15RA|NAMPT|IL18R1|ADRM1|IL10|GCH1|MSR1|GPC3|IL1R1|MMP14|C3AR1|LCP2|SLAMF1|GABBR1|LYN|CSF1|IL18|GPR132|TNFRSF1B|RASGRP1|C5AR1|IL7R|PTGER4|BST2|ICAM4|CM…	87
HALLMARK_MYC_TARGETS_V1		2.70E-06	1.36E-05	0.449815306	1.901651192	0	180	cc_eos	h.all	CDC20|CDC45|KPNA2|MCM6|CCNA2|MCM4|NME1|SRM|MAD2L1|PSMD14|PCNA|XPOT|RAN|EIF2S2|PSMA4|CTPS1|PSMC4|SNRPA1|ILF2|RANBP1|SNRPG|NOP16|PSMA7|PSMB2|CCT5|NOP56|PSMD1|LSM2|IARS|HPRT1|EPRS|GNL3|AIMP2|CCT2|CBX3|EIF4A1|H2AFZ|LSM7|CAD|SRPK1|PSMA2|SNRPD2|NCBP2|HSPE1|CSTF2|PSMA1|VBP1|PSMD7|SRSF2|NCBP1|MCM5|AP3S1|SRSF7|PSMD3|KPNB1|SNRPD1|CDK4|EIF3J|CDK2|PPIA|USP1|CCT3|ETF1|TYMS|SSB|PA2G4|C1QBP|COX5A|PPM1G|HNRNPR|P…	75
HALLMARK_MITOTIC_SPINDLE	x	2.71E-06	1.36E-05	0.444524566	1.880616547	0	181	cc_eos	h.all	TOP2A|FLNA|TPX2|CCNB2|CENPF|KIF2C|BIRC5|CDK1|PRC1|BUB1|ANLN|PIF1|PLK1|AURKA|DLGAP5|NEK2|NDC80|TTK|KIF4A|LMNB1|ECT2|PLEKHG2|RACGAP1|KIF11|ESPL1|CENPE|SMC4|KNTC1|KIF15|ARHGAP4|TRIO|ARHGEF2|SYNPO|KPTN|KIF3C|CCDC88A|MYO9B|CAPZB|FBXO5|FSCN1	40
HALLMARK_INTERFERON_GAMMA_RESPONSE		2.70E-06	1.36E-05	0.433546932	1.832874577	0	180	cc_eos	h.all	IL6|MTHFD2|CD38|FCGR1A|PTGS2|ISG20|PLA2G4A|STAT4|CFH|SLAMF7|LGALS3BP|STAT1|C1S|FPR1|ICAM1|TNFAIP3|IL2RB|RBCK1|CXCL11|GZMA|PSME2|CXCL9|MT2A|CASP3|RIPK2|ZBP1|NUP93|CXCL10|IRF4|HLA-DQA1|IFI30|PSMB2|CD86|IL15RA|NAMPT|KLRK1|ITGB7|MARCH1|GCH1|CIITA|CASP4|GPR18|ISG15|OASL|LCP2|XCL1|CD274|WARS|CD74|USP18|PSMA2|CASP8|HLA-DMA|TAP1|PTPN1|IFNAR2|PSMB10|PTPN6|LAP3|PTPN2|MX2|HLA-DRB1|BST2|PSMB9|STAT2|SECTM1|CM…	78
GO_DIGESTIVE_SYSTEM_DEVELOPMENT		0.005268765	0.049948776	-0.415383243	-1.542116583	3159	106	cc_eos	c5.bp	REG1A|FGFR2|EDNRB|RARRES2|ITGA6|INSR|COBL|BMP4|CDKN1C|BCL2|HES1|HIP1R|RARB|EPB41L5|EGFR|PCSK5|CDKN1A|ITGB4|HIF1A|FAT4|ASS1|KIT|SMO|KLF5|TGFBR2|FOXF1|WLS|SHH|NOTCH1|WDR19|RBPMS2	31
GO_NEGATIVE_REGULATION_OF_DNA_REPAIR		0.005233016	0.049713653	0.603712809	1.741743273	2404	23	cc_eos	c5.bp	BLM|POLQ|PARPBP|MAD2L2|RMI2|HMGA2|TFIP11|FANCB|AUNIP	9
BIOCARTA_CASPASE_PATHWAY		0.003228436	0.049668248	0.644013478	1.794504266	1496	20	cc_eos	c2.cp.biocarta	LMNB1|LMNB2|BIRC3|PARP1|CASP3|GZMB|CASP4|CASP8	8
PAX2_02		0.006763591	0.049571127	-0.350965857	-1.423164455	4339	209	cc_eos	c3.tft	CLDN2|HOXC10|PTH1R|A1CF|ZBTB16|FAM107A|RORC|DMD|RARB|MARVELD3|GAS2|ADCY8|PPARG|EGFR|TCF7L2|TCF4|RASAL2|MAML2|KCNK9|TRIM2|ECHDC2|DTNA|PPDPF|JADE1|FOS|HOXB2|UNC13B|TOMM20|DLL1|OARD1|NTRK2|NFIB|CCND1|EHBP1|CTNND1|DHRS3|ING3|PRKCH|MPP6|TOB1|SLCO3A1|NEDD9|TIMM9|PTCH1|CHODL|NUP54|ST6GAL1|NR2F1|ATXN7L1|GRIK3|CITED2|MAML3|PURA|FRMD4A|CALCOCO1|PER2|PCDH7|MPP5|BDNF|GLT8D2|HOXC4|TRIM8|PPP3CA|RBMS3|DEGS2|RUN…	66
GO_IMMUNOLOGICAL_SYNAPSE_FORMATION		0.005154241	0.049254432	0.738563113	1.754189907	2465	11	cc_eos	c5.bp	CCL21|CD6|CCL19|LGALS3|DOCK2|DLG1|CCR7|EPHB1	8
GO_POSITIVE_REGULATION_OF_RESPONSE_TO_DNA_DAMAGE_STIMULUS		0.005142098	0.049254432	0.425314288	1.575894478	2142	75	cc_eos	c5.bp	FOXM1|EYA1|BLM|BRCA1|PCNA|PMAIP1|MAD2L2|PARP1|HMGA2|ATR|NPAS2|WAS|TIMELESS|PYHIN1|ZNF385A|H2AFX|FANCB|SPIRE2|CBX8|WRAP53|PARP3|BABAM1|SETMAR|CEBPG|PRKCD|PARP9|ACTR2|NUDT16|EID3|SKIL|RIF1|ANKLE1|BRCC3|NKX3-1|UBE2V2|DTX3L	36
GO_ETHANOL_OXIDATION		0.00516778	0.049254432	-0.77186349	-1.741215053	2685	10	cc_eos	c5.bp	ALDH1A1|ACSS1|ACSS2|ALDH1B1|ADH1B|ADH6|ADH5|ALDH2	8
GO_KIDNEY_EPITHELIUM_DEVELOPMENT		0.00517383	0.049254432	-0.409473778	-1.532536735	3116	112	cc_eos	c5.bp	PROM1|FGFR2|PAX2|EPCAM|AGT|SPRY1|EPHA4|BMP4|KLF15|BCL2|ACAT1|EFNB2|PBX1|HES1|CD34|RARB|PODXL|LAMA5|JAG1|FAT4|KANK2|NPNT|MYC|SMAD6|FOXC1|VEGFA|DLL1|SMO|MTSS1|IRX3|BMP2|SHH|NOTCH1|FGF2|SMAD4|PTCH1|PKD2|CTNNB1|LGR4|POU3F3	40
REACTOME_FANCONI_ANEMIA_PATHWAY		0.011015723	0.049090813	0.538611997	1.642923535	4984	29	cc_eos	c2.cp.reactome	UBE2T|FANCI|FANCA|EME1|FANCD2|ATR|FANCG|DCLRE1B|FANCB|USP1|RPA3|FANCE|SLX4|FANCL|EME2	15
GO_MONOSACCHARIDE_CATABOLIC_PROCESS		0.005080813	0.048777952	-0.578301424	-1.716364137	2793	31	cc_eos	c5.bp	ALDOB|KHK|FUT6|ALDH1A1|LRP5|DHDH	6
REACTOME_CENTROSOME_MATURATION		0.010858941	0.048593761	0.413221569	1.516837212	4554	71	cc_eos	c2.cp.reactome	CDK1|PLK1|NEK2|TUBA1A|HAUS8|TUBG1|PLK4|HAUS5|TUBA4A|MAPRE1|DYNLL1|CEP192|PCNT|CEP41|CEP76|TUBB|HAUS1|CKAP5|CDK11A|CENPJ|CSNK1D|NDE1|CDK11B|TUBG2	24
GO_BASEMENT_MEMBRANE		0.007833501	0.04846979	0.410998455	1.533260484	3254	78	cc_eos	c5.cc	TGFBI|FBLN1|APLP1|COL7A1|COL5A1|LAMB3|LOXL2|EFNA5|LAMA3|CCDC80|LOXL1|TNC|ANXA2|ACHE|TIMP1|EGFL6|EGFLAM|LAMC2|SERPINF1|NID2|VTN|FN1	22
GO_CHROMOCENTER		0.007747967	0.048445185	0.742183447	1.717356867	3720	10	cc_eos	c5.cc	AURKB|CDCA8|OIP5|ESCO2	4
REACTOME_PI3K_EVENTS_IN_ERBB2_SIGNALING		0.010769712	0.048396112	-0.684668322	-1.686507856	5679	14	cc_eos	c2.cp.reactome	ERBB3|ERBB2|EGFR|NRG1|GAB1|NRG3|BTC	7
REACTOME_THE_CITRIC_ACID_TCA_CYCLE_AND_RESPIRATORY_ELECTRON_TRANSPORT		0.010734366	0.048396112	-0.380947089	-1.455057114	6557	129	cc_eos	c2.cp.reactome	LDHA|PDK4|FAHD1|ADHFE1|NDUFS1|D2HGDH|SLC25A27|L2HGDH|PDK2|PDK1|TRAP1|ETFDH|ECSIT|OGDH|NUBPL|MPC1|UQCRB|COX7C|NNT|ME3|ACO2|HAGH|SUCLA2|UQCR11|NDUFS4|DLAT|NDUFC1|RXRA|NDUFA5|SDHD|SURF1|PDHA1|MPC2|COX20|NDUFV1|NDUFA7|NDUFS7|ETFB	38
GO_LIPOPROTEIN_LOCALIZATION		0.005025736	0.048351412	-0.660318234	-1.75150239	2689	19	cc_eos	c5.bp	LRP2|CUBN|MIA2|CD36|PPARG	5
REACTOME_TRANSCRIPTION_OF_E2F_TARGETS_UNDER_NEGATIVE_CONTROL_BY_P107_RBL1_AND_P130_RBL2_IN_COMPLEX_WITH_HDAC1		0.010622772	0.048216982	0.64391018	1.693804857	4985	16	cc_eos	c2.cp.reactome	CDK1|MYBL2|CCNA2|E2F1|RBBP4|RBL1|HDAC1|E2F4|LIN9|LIN37	10
REACTOME_TRANSCRIPTIONAL_REGULATION_BY_TP53		0.01064006	0.048216982	0.287812469	1.296866618	3467	317	cc_eos	c2.cp.reactome	TPX2|AURKB|CCNB1|BIRC5|CDK1|AURKA|FANCI|CHEK1|STEAP3|EXO1|BLM|CCNE1|CDC25C|CCNA2|BRCA1|SFN|E2F1|E2F7|FANCD2|CHEK2|PCNA|CDK5|G6PD|PMAIP1|TSC2|BID|RMI2|TNKS1BP1|ATR|RAD51D|RFFL|CDKN2A|MTOR|BRIP1|RBBP7|CCNE2|TAF13|RHEB|ZNF385A|TP53RK|MAPK11|PRELID1|MAP2K6|TOPBP1|SESN2|PRDX1|E2F8|DNA2|TOP3A|RHNO1|MOV10|TXNRD1|YWHAB|CNOT10|POLR2H|CYCS|TAF10|BCL2L14|MTA2|CDK2|LAMTOR2|PCBP4|RBBP4|RPA3|NDUFA4|PIP4K2C|CCN…	76
GO_POSITIVE_REGULATION_OF_ALPHA_BETA_T_CELL_DIFFERENTIATION		0.004989307	0.048158965	0.506860434	1.677329211	2192	42	cc_eos	c5.bp	ADA|RUNX1|IFNG|CCL19|CD80|RIPK2|ZAP70|NLRP3|GLI3|NCKAP1L|CD86|SASH3|IL12RB1|LGALS9|IL18|NFKBIZ|CD83	17
GO_FATTY_ACID_DERIVATIVE_BIOSYNTHETIC_PROCESS		0.004995127	0.048158965	-0.512794413	-1.663970352	2818	48	cc_eos	c5.bp	HMGCS2|ELOVL7|ACSS3|SCD5|ACAT1|BDH2|HSD17B8|GGT2|GGT1|GGTLC2|HSD17B12|LTC4S|HPGD|CBR4|ACSL1|PPT2|GGTLC1	17
GO_NEPHRON_DEVELOPMENT		0.004981297	0.048158965	-0.405269075	-1.528515757	3018	118	cc_eos	c5.bp	PROM1|COL4A3|PDGFD|PAX2|AGT|TEK|BMP4|KLF15|BCL2|ACAT1|PBX1|HES1|CD34|SULF1|PODXL|LAMA5|JAG1|GPR4|FAT4|COL4A4|ACTA2|NPNT|MYC|FOXC1|PDGFB|EGR1|VEGFA|DLL1|SMO|MTSS1|ANGPT2|IRX3|BMP2|SHH|NOTCH1|FGF2|SMAD4|ENPEP|PTCH1|PKD2|CTNNB1|LGR4|POU3F3	43
REACTOME_TELOMERE_C_STRAND_LAGGING_STRAND_SYNTHESIS		0.010530074	0.048124677	0.595341083	1.679711915	4866	21	cc_eos	c2.cp.reactome	POLE2|PCNA|FEN1|DNA2|PRIM2|LIG1|POLA2|POLE|RPA3|POLD1|POLD4|POLA1|RFC5|PRIM1|RFC3|RPA1|POLD3|POLD2	18
REACTOME_TRANSCRIPTIONAL_REGULATION_OF_WHITE_ADIPOCYTE_DIFFERENTIATION		0.010527669	0.048124677	-0.434293954	-1.530645748	6141	76	cc_eos	c2.cp.reactome	ADIRF|PPARGC1A|PCK1|CD36|FABP4|PPARG|KLF4|LPL|CCND3|KLF5|TBL1X|CREBBP|CDK19|SLC2A4|MED13L|MED17|NCOA2|RXRA|PPARA|MED16|MED11|MED21|NCOA3|MED29|CEBPD|EBF1|SREBF1|CCNC	28
BACH1_01		0.006482787	0.048122225	0.321765489	1.388382958	2312	213	cc_eos	c3.tft	TPP1|UBE2C|COL7A1|LAMB3|TAGLN2|NEK6|MMP1|LAMA3|ECM1|CHST1|TNIP3|P2RX6|PKP3|PHLDA2|SEC24D|LAMC2|TNFRSF12A|RIN1|IL11|HMGA1|EMP3|LRRC8E|EEF1A2|RBBP7|RUNDC3A|BDKRB1|FAM81A|SH3RF2|RELL2|PSME4|KCNA2|FADS3|HS3ST3B1|SNCB|PSMD11|GPX1|MAP2|UCN2|EIF4G1|DLG4|RGS2|TRAF3|ACPP|PSMD7|SRSF2|S100A10|KRT16|ROM1|GTPBP2|MYH14|RNF182|CIDEC|EIF3J|EPHB2|TFE3|MAST2|CTNNAL1|NRAS|RAB3D|DNAJC5B|PRSS36|PSMD4|ZNF436|UBE2E3|MN…	66
SOX5_01		0.006418155	0.048122225	-0.348859113	-1.421195685	4135	218	cc_eos	c3.tft	FGFR2|AUTS2|EMCN|MYL3|SLC13A1|RHOB|SEMA6A|ID1|ZNF385B|ANK3|SOX6|MYOT|JAM3|NR4A1|RARB|NFIA|RHOBTB1|TCF4|MXI1|PLCB1|GPC4|RFTN2|PPM1D|PELI2|ZC4H2|EVA1C|DTNA|RBM47|EIF4EBP2|HS3ST1|MYLK|NFIB|EHBP1|ZBTB18|CPEB4|DHRS3|SESTD1|FOSL2|SATB2|PREX2|TOB1|HBP1|PTCH1|WASL|ACVR2A|MSI2|KAT6A|PUM1|MAML3|ROGDI|CTNNB1|VAV3|PURA|MPPED2|APBA1|MAPK3|PCDH7|DUSP6	58
CAGNWMCNNNGAC_UNKNOWN		0.006243681	0.047804275	0.452206944	1.602567909	2667	59	cc_eos	c3.tft	PTPRN|L1CAM|SLC12A5|CCL21|PGF|PAQR4|HHATL|CHGB|GPRIN1|DNER|SLC35G2|PFN1|WAS|ZWILCH|COL5A3|CHAT|C1orf61|MAPK11	18
E2F1DP1_01		0.006197315	0.047804275	0.32843976	1.403101608	2245	196	cc_eos	c3.tft	RRM2|CDK1|CDCA7|EFNA5|CDC6|PKMYT1|MCM6|ARHGAP11A|ADAMTS2|PAQR4|STMN1|MCM4|E2F1|E2F7|POLE2|FANCD2|PCNA|TYRO3|ATAD2|DNMT1|GINS3|RMI2|E2F3|MCM8|HMGA1|UGGT1|EZH2|ATF5|PRKDC|MAPK6|FKBP5|WDR62|FANCG|RANBP1|CLSPN|FBXO5|IL4I1|CBX3|EIF4A1|H2AFZ|PHF5A|TOPBP1|PAX6|TRMT6|MCM3|E2F8|GEN1|KANSL3|SOAT1|C19orf57|SRSF7|H2AFV|SUV39H1|SNRPD1|MXD3|SLC9A5|DCK	57
E2F1DP2_01		0.006197315	0.047804275	0.32843976	1.403101608	2245	196	cc_eos	c3.tft	RRM2|CDK1|CDCA7|EFNA5|CDC6|PKMYT1|MCM6|ARHGAP11A|ADAMTS2|PAQR4|STMN1|MCM4|E2F1|E2F7|POLE2|FANCD2|PCNA|TYRO3|ATAD2|DNMT1|GINS3|RMI2|E2F3|MCM8|HMGA1|UGGT1|EZH2|ATF5|PRKDC|MAPK6|FKBP5|WDR62|FANCG|RANBP1|CLSPN|FBXO5|IL4I1|CBX3|EIF4A1|H2AFZ|PHF5A|TOPBP1|PAX6|TRMT6|MCM3|E2F8|GEN1|KANSL3|SOAT1|C19orf57|SRSF7|H2AFV|SUV39H1|SNRPD1|MXD3|SLC9A5|DCK	57
E2F4DP2_01		0.006197315	0.047804275	0.32843976	1.403101608	2245	196	cc_eos	c3.tft	RRM2|CDK1|CDCA7|EFNA5|CDC6|PKMYT1|MCM6|ARHGAP11A|ADAMTS2|PAQR4|STMN1|MCM4|E2F1|E2F7|POLE2|FANCD2|PCNA|TYRO3|ATAD2|DNMT1|GINS3|RMI2|E2F3|MCM8|HMGA1|UGGT1|EZH2|ATF5|PRKDC|MAPK6|FKBP5|WDR62|FANCG|RANBP1|CLSPN|FBXO5|IL4I1|CBX3|EIF4A1|H2AFZ|PHF5A|TOPBP1|PAX6|TRMT6|MCM3|E2F8|GEN1|KANSL3|SOAT1|C19orf57|SRSF7|H2AFV|SUV39H1|SNRPD1|MXD3|SLC9A5|DCK	57
HNF3B_01		0.006274827	0.047804275	-0.374417204	-1.468163515	3907	158	cc_eos	c3.tft	CYP2J2|PPARGC1A|GIPC2|RAB3IP|GPM6A|ID1|DMD|RBP4|ZMAT4|RIMKLA|HOXA4|ZNF521|DUSP1|ZNF366|BAIAP2|PLCB1|RFTN2|PELI2|F11|PIK3C2A|MITF|UBXN10|BAMBI|ITGA8|NFIB|DAAM1|TBL1X|ELMO3|CPEB4|BAZ2B|ZNF827|MRPS18B|CELF4|ENPEP|TOB1|TSPAN8|DCDC1|CDC42EP3|ORC4|FOXN3|PLA1A|CITED2|GTF2A1|FRMD4A|SLC44A1|AP1G2|PRDM1	47
STAT6_01		0.006232669	0.047804275	-0.355336203	-1.434666691	3984	201	cc_eos	c3.tft	FXYD2|NPR3|TNFRSF11B|EMCN|FLRT3|HOXC10|KCNJ16|LRP5|PSMA6|EFHD1|NDRG2|CHST9|PLEKHA1|ZMAT4|HOXA4|TACC1|RARB|SVIL|TCF4|GPC4|PELI2|NPNT|HOXA3|ECHDC2|CXADR|JADE1|ITGA7|LPL|ANO2|SGK1|HSPG2|WAC|MTSS1|WARS2|ARRDC3|IRX3|PRRG4|VIP|DHRS3|NEDD4L|AMD1|CELF4|NEO1|TOB1|MRRF	45
GO_KINETOCHORE_ASSEMBLY		0.004908239	0.047725996	0.710579095	1.767752681	2329	13	cc_eos	c5.bp	CENPF|CENPA|CENPK|CENPW|CENPN|CENPE|CENPH	7
GO_INFLAMMATORY_CELL_APOPTOTIC_PROCESS		0.004918689	0.047725996	0.640409777	1.760830606	2285	19	cc_eos	c5.bp	IL6|HCAR2|CCR5|NOD2|FASLG|SLC7A11|CDKN2A	7
GO_REGULATION_OF_LYMPHOCYTE_MIGRATION		0.004884299	0.047725996	0.475747844	1.645472659	2111	52	cc_eos	c5.bp	CCL20|C10orf99|CXCL13|STK39|ECM1|CCL21|WNT5A|ADAM8|PYCARD|AIF1|TNFSF14|CCR2|CXCL10|XCL2|KLRK1|XCL1|CD200R1|ADAM17|ADTRP	19
GO_REGULATION_OF_PRODUCTION_OF_MOLECULAR_MEDIATOR_OF_IMMUNE_RESPONSE		0.004901343	0.047725996	0.38136731	1.511828919	1944	113	cc_eos	c5.bp	IL6|TMBIM6|MZB1|WNT5A|JAK3|SEMA7A|CD28|TGFB1|FCER1G|MAD2L2|FCRL3|NOD2|FCGR2B|CCR2|PRKDC|IL27RA|NLRP3|XBP1|LILRB1|IL1B|IL18R1|CD96|SASH3|IL10|IL1R1|XCL1|CD74|IL18|TNFRSF1B|CD160|HPX|CD226|BST2	33
GO_REGULATION_OF_SYSTEMIC_ARTERIAL_BLOOD_PRESSURE_BY_RENIN_ANGIOTENSIN		0.004910741	0.047725996	-0.670562624	-1.755554569	2620	18	cc_eos	c5.bp	ACE2|AGT|F2RL1|SERPINF2|PCSK5|AGTR1|CPA3|CTSG|ENPEP|CES1|F2R|CMA1	12
GO_MUSCLE_CELL_PROLIFERATION		0.004846139	0.047529844	-0.381133419	-1.489673643	3009	154	cc_eos	c5.bp	FGFR2|NPR3|PPARGC1A|EDN1|PDGFD|S1PR1|ANG|CDH13|CX3CL1|GPER1|AGT|APOD|SERPINF2|BMP4|CALCRL|NDRG2|RBP4|ABCC4|ADAMTS1|PPARG|EGFR|KLF4|CDKN1A|TCF7L2|CNN1|CXADR|FOXC1|PDGFB|TGFBR2|HPGD|VIP|SHH|NOTCH1|FGF2|HEY2|CDKN1B|RBPMS2|MEIS1|CTNNB1|THBS1|NQO2|FGF20|SF1	43
GO_REGULATION_OF_ESTABLISHMENT_OF_PLANAR_POLARITY		0.004832306	0.047496755	0.394877082	1.533315116	1950	99	cc_eos	c5.bp	CTHRC1|WNT5A|ROR2|SFRP2|AP2S1|PSMD14|PSMD2|ARHGEF19|PSME2|PSMA4|PSMA5|PSMC4|AP2M1|PFN1|SAPCD2|PSME4|PSMA7|PSMB2|PSMD1|PSMD11|PSMC2|GPC3|FZD2|AP2A1|PSMA2|CLTC|PSMA1|PSMD7|PSMB10|PSMC5|PSMD3|PSMB9|PSMC1|ARRB2|PSMA3|PSMD13|PSMB6|PSMB4|GPC6|PSMD4|DVL3|PSMD6|PSMD12	43
GO_MOTILE_CILIUM		0.007467273	0.047186813	-0.404718002	-1.508712604	4482	109	cc_eos	c5.cc	HAVCR1|SCNN1A|SQSTM1|DNALI1|DEFB1|HIF1A|IQCA1|IFT88|GAS8|AK7|ATP2B4|STARD10|DYNC2LI1|DAAM1|IQUB|RNF38|SPATA4|SLC9B2|CCR6|WDR19|NME5|DYNC2H1|DNAJB13|PKD2|FOPNL|CCDC181|CATSPER3|RPGR|TEKT2|SPATA6|PFKM|TSGA10|CCDC65|DNAH11|INTU|IFT46	36
E2F_02		0.005692511	0.047085196	0.330464636	1.410976893	2065	195	cc_eos	c3.tft	RRM2|CDK1|CDCA7|EFNA5|CDC6|PKMYT1|MCM6|ARHGAP11A|ADAMTS2|PAQR4|STMN1|MCM4|E2F1|E2F7|POLE2|FANCD2|PCNA|TYRO3|ATAD2|DNMT1|GINS3|RMI2|E2F3|MCM8|HMGA1|UGGT1|EZH2|ATF5|PRKDC|MAPK6|FKBP5|WDR62|FANCG|RANBP1|CLSPN|FBXO5|IL4I1|CBX3|EIF4A1|H2AFZ|PHF5A|TOPBP1|PAX6|TRMT6|MCM3|E2F8|GEN1|KANSL3|SOAT1|C19orf57|SRSF7|H2AFV|SUV39H1|SNRPD1|MXD3|SLC9A5|DCK	57
GO_HOMEOSTASIS_OF_NUMBER_OF_CELLS		0.004746212	0.046751731	0.326132401	1.406073358	1697	211	cc_eos	c5.bp	IL6|CCNB2|IL2RA|ADA|NFE2L1|INPP5D|HCAR2|CXCL6|INHA|JAK3|LAT|TNFSF13B|STAT1|LMO1|NCAPG2|TGFB1|FCER1G|G6PD|TNFAIP3|PMAIP1|MAFB|SIT1|TNFSF14|CCR2|SLC7A11|BAK1|CASP3|EZH2|DNASE2|GPR174|NCKAP1L|CYLD|RAC3|JMJD6|CARD11|SMAD5|SASH3|SLC39A3|ISG15|IL20RB|DOCK10|RASSF2|CDK6|LYN|CSF1|TNFRSF17|CD74|ADAM17|LGALS9|SPI1|PRDX1	51
GO_SM_LIKE_PROTEIN_FAMILY_COMPLEX		0.007291741	0.046573053	0.433084288	1.567914441	3081	66	cc_eos	c5.cc	LSM10|SNRPA1|SNRNP40|SNRPG|STRAP|LSM2|PRPF40A|PPIH|PHF5A|LSM7|LSM5|SNRPD2|LSM4|SNRPF|USP39|SNRPD1|EFTUD2|SNRPC|GEMIN2|SNRPD3|GEMIN7|SNRPE|SNRPA|SF3A3|GEMIN6|TXNL4B|RBMX2|LSM1	28
GO_FC_RECEPTOR_MEDIATED_STIMULATORY_SIGNALING_PATHWAY		0.004695332	0.046351096	0.425466855	1.579954563	1952	76	cc_eos	c5.bp	FCGR1A|MYO1G|LIMK1|CD3G|ACTB|FCER1G|ARPC1B|FCGR3A|FCGR2B|ELMO2|WAS|ARPC2|NCKAP1L|CD47|HCK|CSK|VAV1|FCGR2A|ARPC3|ARPC5|LYN|ELMO1|ACTR3|PTPRJ|CD226|CD247|PTPRC|WIPF1|ARPC4|PRKCD|ACTR2	31
GO_T_HELPER_17_CELL_LINEAGE_COMMITMENT		0.004680944	0.046309732	0.758899996	1.755111995	2247	10	cc_eos	c5.bp	IL6|BATF|SLAMF6|LY9|IRF4|IL12RB1|LOXL3	7
GO_NEGATIVE_REGULATION_OF_REPRODUCTIVE_PROCESS		0.004678421	0.046309732	0.523647485	1.696302544	2073	38	cc_eos	c5.bp	TRIP13|PAEP|ADA|LIF|TTK|WNT5A|CALR|SPINK13|TIMP1|SERPINF1|WT1|WDR77|FBXO5|FBXO43|SNAI1|IGF1	16
REACTOME_INTEGRATION_OF_ENERGY_METABOLISM		0.009998525	0.04608762	-0.421034303	-1.516793767	5895	87	cc_eos	c2.cp.reactome	SLC2A2|MLXIPL|CD36|ADCY5|PKLR|RAPGEF4|ADCY8|ADCY9|ADCY4|STXBP1|RAPGEF3|PLCB1|CACNB2|ACACB|GNAQ|ADCY2|PRKAA2|GNA14|ADCY6|ADRA2C|PRKAR1B|GNB5|GNA11|GNGT1|PPP2CB|VAMP2|GNG7	27
GO_NUCLEOSIDE_PHOSPHATE_METABOLIC_PROCESS		0.004623148	0.045938107	-0.365390009	-1.46273844	2928	187	cc_eos	c5.bp	ACSM2A|FMO2|ACSM2B|GLYAT|ALDOB|FMO1|SULT1C4|HMGCS2|LDHA|ADSSL1|SULT1C2|LRRK2|ACSM5|ACAT1|NDUFS1|BAAT|TJP2|FAM20C|CDA|ACACB|AK7|ENTPD5|ENPP3|NUDT14|NMNAT3|NME9|OGDH|ACSM3|ACOT2|ACOT1|EPHA2|AK9|NME5|NMRK1|NNT|ATP1B1|MYH8|SUCLA2	38
GO_REPLICATION_FORK_PROCESSING		0.004582409	0.045779231	0.600353441	1.749929152	2098	24	cc_eos	c5.bp	RAD51|BLM|EME1|ZNF365|PCNA|ALYREF|DNA2|GEN1|SAMHD1|MMS22L|SETMAR|RFWD3|EME2|WRN|SMARCAL1|ETAA1|TONSL	17
GO_POSITIVE_REGULATION_OF_ORGANIC_ACID_TRANSPORT		0.004591082	0.045779231	-0.604204444	-1.739510781	2504	27	cc_eos	c5.bp	CYP4A11|ACE2|EDN1|FABP3|AGT|STXBP1	6
GO_RETINA_MORPHOGENESIS_IN_CAMERA_TYPE_EYE		0.004597078	0.045779231	-0.566134287	-1.713217785	2541	34	cc_eos	c5.bp	PROM1|TSPAN12|LRP5|USH1C|RBP4|PTPRM|HIPK2|DLL1|VSX1|LRP6|CDON	11
GO_POSITIVE_REGULATION_OF_PROTEIN_LOCALIZATION_TO_NUCLEUS		0.004550139	0.045611883	0.441344611	1.606658447	1915	68	cc_eos	c5.bp	FLNA|CDK1|LIF|PLK1|GTSE1|PTGS2|ECT2|IFNG|TGFB1|RAN|PARP1|CCT6A|EIF2AK3|F2|GLI3|PYHIN1|CCT5|DKC1|CCT2|ZC3H12A|SESN2	21
REACTOME_ER_TO_GOLGI_ANTEROGRADE_TRANSPORT		0.009777271	0.045262022	0.352844877	1.430969021	3790	132	cc_eos	c2.cp.reactome	COL7A1|KDELR3|TUBA3D|TUBB3|TUBA3E|COPZ2|YKT6|TUBA1B|SPTBN2|SEC24D|TUBA1C|TMED3|COPG1|TUBA1A|CTSC|COPB2|SEC13|TFG|TUBB2A|TUBB6|ARF4|TUBA3C|CAPZB|TMED9|CAPZA1|TUBA4A|NSF|DYNLL1|DYNC1I1|TRAPPC1|KDELR2|GOSR2|RAB1A|ARFGAP1|COPB1|COPE|TUBB2B|PREB|PPP6R1	39
REACTOME_NUCLEAR_RECEPTOR_TRANSCRIPTION_PATHWAY		0.009774885	0.045262022	-0.511168043	-1.616483318	5471	42	cc_eos	c2.cp.reactome	RORC|NR4A1|NR1D1|HNF4G|RARB|AR|PPARG|HNF4A|NR3C2|NR1D2|NR2F1|ESRRA|THRA|RXRA|PPARA|NR0B1|RARA|NR5A2|NR1H4|THRB|NCOR1|ESRRG	22
GO_NUCLEAR_UBIQUITIN_LIGASE_COMPLEX		0.006960375	0.044939813	0.523820507	1.668589449	3109	35	cc_eos	c5.cc	UBE2C|CDC20|BUB1B|UBE2S|BRCA1|MAD2L2|CBX4|RNF7|RBX1|ANAPC5|PHC2|CBX8|ANAPC7	13
GO_PRERIBOSOME		0.006908019	0.044939813	0.450796896	1.593155776	2957	58	cc_eos	c5.cc	NIP7|WDR12|DCAF13|NOP56|BYSL|MPHOSPH10|UTP6|HEATR1|UTP18|RRP36|LTV1|WDR46|NOP58|RRP1B|EMG1|PPAN|NOL10|FTSJ3|UTP14A|PDCD11|EIF6|RRP1|NOL6|PWP2|PES1|KRI1	26
GO_ATP_DEPENDENT_DNA_HELICASE_ACTIVITY		0.002936988	0.044901069	0.571762306	1.769910644	1323	31	cc_eos	c5.mf	PIF1|BLM|MCM6|RECQL4|MCM4|CHD1L|BRIP1|RUVBL1|ASCC3|RECQL	10
GO_PRODUCTION_OF_MOLECULAR_MEDIATOR_INVOLVED_IN_INFLAMMATORY_RESPONSE		0.004465218	0.044859637	0.472274851	1.646196666	1923	54	cc_eos	c5.bp	SERPINE1|IL1R2|LBP|SLAMF8|SLC7A2|GBP5|FCER1G|PYCARD|CD6|NOD2|F2|TLR6|CD96|LYN|ZC3H12A|ADCY7|GPSM3|GRN	18
GO_CILIUM		0.006762314	0.044631274	-0.307974257	-1.333343065	4710	409	cc_eos	c5.cc	PROM1|HAVCR1|PKHD1|CYS1|SCNN1A|SQSTM1|ADCY5|SHANK2|GLIS2|DNALI1|PIFO|DCDC2|EZR|PCDHB15|CC2D2A|USH1C|TUB|MAPK15|DEFB1|BBS1|EVC|TAPT1|PTPRK|WDR34|HIF1A|IQCA1|IFT88|GAS8|CDK20|MYRIP|UBXN10|MXRA8|JADE1|AK7|GNAQ|ATP2B4|STARD10|CDKL1|DYNC2LI1|BBS12|CLUAP1|MOK|ANO2|SMO|DAAM1|IQUB|WDR78|ADCY6|TCTN2|RNF38|CERKL|DHRS3|PRKAR1B|GUCA2B|TTLL11|SPATA4|SLC9B2|WDR60|PDE6B|CDK10|CCR6|IFT140|RSPH3|WDR19|NME5|KIF17|…	116
BIOCARTA_TCRA_PATHWAY		0.002677003	0.044616716	0.742749978	1.808201211	1276	12	cc_eos	c2.cp.biocarta	CD3D|CD3G|CD3E|CD4|LCK|ZAP70|HLA-DRA|HLA-DRB1|CD247|PTPRC|HLA-DRB5	11
GATA1_04		0.005275106	0.044265017	-0.369510799	-1.466259216	3315	174	cc_eos	c3.tft	FMO1|AIF1L|HOXC10|TNFRSF19|ALDH1A1|ZNF385B|DMD|MYOT|FZD4|NDRG2|HES1|CLCN5|CD34|HNF4G|TACC1|RARB|SLC14A1|TFEC|ADM|BMP6|ID3|RBPMS|NDUFA4L2|EFHC2|MITF|PIK3R3|ECHDC2|CNN1|SLC26A9|EPO|ARHGEF37|PRDX2|PDZD2|PLEKHG6|RALGPS2|LMO2|MBNL2|MYO1C|MST1|EDA|CDC42EP3|PNOC|CREB5|MSI2|CASZ1|MECOM|MAML3|SEMA4D|MAP4K3|PCDH7|RAB3C|GADD45G	52
GO_DRUG_TRANSMEMBRANE_TRANSPORTER_ACTIVITY		0.002813615	0.043756559	-0.458383987	-1.629411995	1646	80	cc_eos	c5.mf	SLC47A1|AQP1|SLC17A3|SLC16A12|SLC13A1|ABCG2|SLC5A8|SLC25A4|SLC1A1|SLC6A3|SLC22A5|SLC25A23|SLC25A30|SLC25A6|LMBRD1|SLC47A2|SLC25A42|SLC6A20	18
GO_HEART_DEVELOPMENT		0.004345028	0.043748943	-0.309855136	-1.348299448	3051	435	cc_eos	c5.bp	LRP2|FGFR2|ERBB3|FOLR1|EDN1|MYL3|FLRT3|SORBS2|NPY1R|S1PR1|EFNA1|ID1|GPER1|AGT|NEBL|ELN|INSR|TEK|SPRY1|ERBB2|MYH11|SOX6|FREM2|BMP4|PLN|SGCB|CALCRL|CC2D2A|EFNB2|HES1|KCNAB1|RBP4|PPP1R13L|FZD1|RAMP2|DLL4|RARB|CLDN5|NOX4|ADAMTS1|CCM2L|PPARG|GALNT11|EGFR|BICC1|AKAP6|PCSK5|CDKN1A|ADM|JAG1|ID3|DSG2|HIF1A|FAT4|DLC1|ACACB|SMAD6|CXADR|NRG1|CDKL1|SOX18|FOXC1|PDGFB|ENG|VEGFA|DLL1|SLIT3|SMO|HEY1|HEG1|TGFBR2|S…	97
REACTOME_TRANSPORT_OF_THE_SLBP_DEPENDANT_MATURE_MRNA		0.009360589	0.043709882	0.533810315	1.653554304	4215	31	cc_eos	c2.cp.reactome	ALYREF|SEC13|NUP93|NUP210|NUP37|NUP50|NCBP2|NUP205|NUPL2|NCBP1|RAE1|NUP107|NUP62|AAAS	14
REACTOME_NCAM1_INTERACTIONS		0.009261512	0.043436085	0.562371475	1.672312984	4225	26	cc_eos	c2.cp.reactome	COL5A1|COL6A2|COL6A3|ARTN|NCAM1|COL6A1|CACNB1|COL3A1|CACNB3|COL5A2|COL5A3	11
GO_REGULATION_OF_RECEPTOR_BINDING		0.004252768	0.042915155	0.627244991	1.769538343	1964	21	cc_eos	c5.bp	LOX|NRP1|LEF1|ANXA2|MMP9|PHLDA2|IL10|NOG	8
GO_ORGANIC_HYDROXY_COMPOUND_TRANSMEMBRANE_TRANSPORTER_ACTIVITY		0.002699536	0.042718968	-0.601101058	-1.77185047	1478	30	cc_eos	c5.mf	AQP1|SLC5A12|AQP7|SLC5A8|SLC6A3|AQP3|SLC10A2|CEACAM1|SLC51A|RBP4	10
GO_REGULATION_OF_B_CELL_APOPTOTIC_PROCESS		0.004194665	0.0424231	0.70242234	1.78218581	1981	14	cc_eos	c5.bp	AURKB|ADA|IRS2|IL10|LYN|CD74	6
GO_INTERLEUKIN_2_BIOSYNTHETIC_PROCESS		0.004188416	0.0424231	0.636710464	1.77407498	1940	20	cc_eos	c5.bp	LAG3|CD28|CD3E|CD4|CD80|IRF4|GLMN|CARD11|IL1B|CD86|IL1RAP|CARD9|IL18	13
GO_REGULATION_OF_PHOSPHATIDYLINOSITOL_3_KINASE_SIGNALING		0.004169826	0.042360584	-0.425334608	-1.567826457	2490	101	cc_eos	c5.bp	ERBB3|PDGFD|FLT1|KDR|GPER1|AGT|INSR|TEK|F2RL1|CEACAM1|LIME1|IGF1R|BECN1|FLT4|EGFR|SELP|KLF4|PDGFA|KIT|GAB1|ENTPD5|PDGFB|EPO|NTRK2	24
REACTOME_MEIOTIC_RECOMBINATION		0.008930386	0.042066818	0.479126913	1.609302498	3910	45	cc_eos	c2.cp.reactome	RAD51|BLM|HIST1H4H|BRCA1|MND1|H2AFX|DMC1|H2AFZ|HIST1H4J|TOP3A|HIST1H3D|H2AFV|RAD51C|CDK4|CDK2|RPA3|PSMC3IP|HIST1H2BJ|HIST1H2BK	19
REACTOME_INTERACTIONS_OF_REV_WITH_HOST_CELLULAR_PROTEINS		0.008763341	0.041461798	0.535999909	1.660336886	3946	31	cc_eos	c2.cp.reactome	RAN|SEC13|NUP93|RCC1|NUP210|RANBP1|NUP37|NUP50|NUP205|NUPL2|KPNB1|RAE1|NUP107|NUP62|AAAS	15
REACTOME_REGULATION_OF_GENE_EXPRESSION_BY_HYPOXIA_INDUCIBLE_FACTOR		0.008762179	0.041461798	-0.736818828	-1.705841949	4571	11	cc_eos	c2.cp.reactome	HIF1A|EPO|VEGFA|EPAS1|CREBBP|CA9|CITED2	7
GO_NEGATIVE_REGULATION_OF_ORGANELLE_ORGANIZATION		0.004065446	0.041392798	0.304652068	1.363384799	1346	297	cc_eos	c5.bp	TOP2A|PTTG1|CDC20|AURKB|CENPF|TRIP13|CCNB1|BUB1B|BUB1|LIF|PIF1|PLK1|NEK2|CHEK1|NDC80|TTK|CIB1|KDM1A|BRCA1|PFN2|STMN1|MAP6D1|ESPL1|CCNF|NAV3|MAD2L1|SPTBN2|CLIP3|ATAD2|DNMT1|MAD2L2|TSC2|PARP1|DNMT3B|ARHGEF2|HMGA1|PPIF|CKAP2|LILRB2|PFN1|WAS|HGF|EML2|CAPZB|XRCC3|FBXO5|CAPZA1|SNCA|TRIM54|TMSB10|SPDL1|PRELID1|GPX1|MAPRE1|FBXO43|MAP2|SPI1|TRIM37|TBC1D7|GEN1	60
GO_DNA_BINDING_BENDING		0.002569567	0.041388376	0.680192282	1.818711011	1200	17	cc_eos	c5.mf	TOP2A|LEF1|HMGB3|FOXD1|HMGA2	5
GO_LONG_CHAIN_FATTY_ACID_BINDING		0.00254672	0.041388376	-0.792023572	-1.788322386	1324	10	cc_eos	c5.mf	FABP3|FABP4|PPARG|STX3	4
REACTOME_REGULATION_OF_RUNX2_EXPRESSION_AND_ACTIVITY		0.008504144	0.040593114	0.439235541	1.567507221	3621	61	cc_eos	c2.cp.reactome	STAT1|RUNX2|PSMD14|PSMD2|PSME2|PSMA4|PSMA5|PSMC4|PSME4|PSMA7|PSMB2|PSMD1|PSMD11|PSMC2|PSMA2|PSMA1|PSMD7|RBX1|PSMB10|PSMC5|PSMD3|PSMB9|PSMC1|PSMA3|PSMD13|PSMB6|PSMB4|GSK3B|PSMD4|PSMD6|PSMD12	31
BIOCARTA_ATRBRCA_PATHWAY		0.002215832	0.040287853	0.665304503	1.82934878	1030	19	cc_eos	c2.cp.biocarta	RAD51|CHEK1|FANCA|BRCA1|FANCD2|CHEK2|ATR|FANCG	8
REACTOME_NCAM_SIGNALING_FOR_NEURITE_OUT_GROWTH		0.008390524	0.040229567	0.484002822	1.617860738	3679	44	cc_eos	c2.cp.reactome	COL5A1|COL6A2|COL6A3|ARTN|NCAM1|COL6A1|SPTBN2|CACNB1|COL3A1|CACNB3|FGFR1|COL5A2|COL5A3	13
GO_HEXOSE_CATABOLIC_PROCESS		0.003938095	0.040186264	-0.620962248	-1.756985871	2139	25	cc_eos	c5.bp	ALDOB|KHK|FUT6|ALDH1A1|LRP5	5
GO_HOMOLOGOUS_CHROMOSOME_SEGREGATION		0.003925001	0.040142858	0.528942378	1.713454809	1739	38	cc_eos	c5.bp	PTTG1|TRIP13|PLK1|CCNE1|ESPL1|FANCD2|BRIP1|SYCP2|MEI1|CCNE2	10
GO_PROTEIN_MODIFICATION_BY_SMALL_PROTEIN_REMOVAL		0.00390792	0.040058387	0.321589326	1.401941136	1370	232	cc_eos	c5.bp	UCHL1|CDC20|CDK1|TNIP3|CCNA2|BRCA1|PSMD14|ACTB|BIRC3|PSMD2|TNFAIP3|PSME2|PSMA4|PSMA5|PSMC4|NLRP3|CYLD|PSME4|PSMA7|PSMB2|CLSPN|ACTL6A|PSMD1|ADRM1|PSMD11|PSMC2|RUVBL1|ZC3H12A|USP18|ATXN7L3|PSMA2|TRAF3|PSMA1|OTUD3|PSMD7|UBE2D1|PSMB10|PSMC5|USP39|PSMD3|USP5|OGT|PSMB9|USP14|TAF10|RNF128|PSMC1|HGS|PARK7|USP1|ARRB2|PSMA3|BABAM1|SENP3|COPS3|DESI2|PSMD13|PSMB6|SMAD3|CDC25A|PSMB4|PSMD4|USP10|PSMD6|PSMD12|P…	81
ER_Q6_01		0.004699857	0.040017904	-0.355495167	-1.444644757	3022	213	cc_eos	c3.tft	PDZK1|GALNT15|SCNN1A|TINAG|PTH1R|RHOB|LIFR|ITGB8|LRP5|TMTC1|WWC1|ERG|SLC10A2|BTBD3|NR1D1|NDRG2|SLC22A11|SPOCK2|DDR1|HS3ST2|ESRP2|KCNN3|NDUFA4L2|HIPK2|MITF|HOXA3|EVA1C|PKP4|HSPG2|CKB|CNTN4|RAB11FIP1|SHH|ZNF768|MID1|TREX2|TNRC6C|MTMR10|NNT|ACO2|SIK3|CDK14|FOXN3|SYNJ2BP|CREB5|PURA|POU3F3|PRDM1|PAM|TBC1D15|EAPP|PPARA|FBXL14|MRVI1|GNAI1|C1orf43|MCC|PDHA1|CHD2|CDC14A	60
BIOCARTA_G2_PATHWAY		0.002000022	0.040000433	0.650988377	1.835743166	923	21	cc_eos	c2.cp.biocarta	CCNB1|CDK1|PLK1|CHEK1|CDC25C|BRCA1|CHEK2|ATR|PRKDC|CDC25B|RPS6KA1	11
GO_POSITIVE_REGULATION_OF_PHOSPHATIDYLINOSITOL_3_KINASE_SIGNALING		0.003893394	0.039999775	-0.466494834	-1.629114977	2262	72	cc_eos	c5.bp	ERBB3|PDGFD|FLT1|KDR|GPER1|AGT|INSR|TEK|F2RL1|IGF1R|BECN1|FLT4|SELP|PDGFA|KIT|GAB1|PDGFB|EPO|NTRK2	19
REACTOME_PROTEIN_LOCALIZATION		0.008257036	0.039767069	-0.379613456	-1.464774152	5080	139	cc_eos	c2.cp.reactome	HAO2|SLC27A2|EHHADH|SLC25A4|EPHX2|ALDH3A2|AMACR|CYB5A|BAAT|PECR|ACOX2|SLC25A6|CRAT|CHCHD10|PHYH|PXMP2|ECH1|DECR2|TOMM20|LDHD|ACOT2|ATAD1|TIMM9|ACO2|APP	25
KEGG_HOMOLOGOUS_RECOMBINATION		0.010823026	0.039612275	0.569986574	1.66191357	4956	24	cc_eos	c2.cp.kegg	RAD51|RAD54L|BLM|EME1|RAD51D|RAD54B|XRCC2|XRCC3|TOP3A|RAD51C|RPA3|POLD1	12
KEGG_ADIPOCYTOKINE_SIGNALING_PATHWAY		0.0108071	0.039612275	-0.479287946	-1.578920988	6139	52	cc_eos	c2.cp.kegg	PPARGC1A|PCK1|CD36|MAPK10|ACACB|CPT1A|PRKAA2|SOCS3|PRKAB1|AKT3|G6PC|LEPR|TRADD|ACSL1|SLC2A4|MAPK8|NFKBIB|RXRA|PPARA	19
GO_REGULATION_OF_CHEMOTAXIS		0.003816228	0.039362858	0.345004091	1.453810768	1414	175	cc_eos	c5.bp	IL6|SERPINE1|F3|NRP1|LBP|CXCL13|SEMA3C|STK39|SCG2|ROBO1|RAC2|CCL21|ARTN|SLAMF8|WNT5A|CALR|PGF|SEMA7A|SEMA4B|TGFB1|AIF1|BST1|CCL19|TNFSF14|CCR2|NBL1|CCL26|WNT3|PDGFRB|CXCL10|FGFR1|NCKAP1L|FPR2|CCR1|XCL2|PLXNA4|DAPK2|KLRK1|GPR18|PDGFRA|SEMA3A|C3AR1|SUCNR1|XCL1|CYP19A1|LYN|CSF1|CD74|ADAM17|LGALS9	50
GO_EMBRYONIC_MORPHOGENESIS		0.003822731	0.039362858	-0.309640294	-1.350535795	2695	448	cc_eos	c5.bp	LRP2|FGFR2|SLC44A4|FOLR1|AUTS2|EDN1|HPN|FLRT3|HOXC10|FLT1|PAX2|EFNA1|TRIM15|COL8A1|ATOH8|DSCAML1|ZBTB16|LRP5|FREM2|COBL|BMP4|CDKN1C|TAL1|CC2D2A|USH1C|HYAL1|PBX1|HES1|RBP4|FZD1|DLL4|HOXA4|RARB|AR|EPB41L5|SULF1|HNF4A|LAMA5|JAG2|KLF4|ADM|ITGB4|LRIG3|HIF1A|ZEB1|DLC1|HIPK2|SOX7|FUZ|HOXA3|ETS2|GREM2|GATA2|ITGA7|HOXB2|SOX18|FOXC1|FBXW4|PHLDB2|SOCS3|ENG|DLL1|ITGA8|SMO|AMOT|ZNF358|TGFBR2|SEC24B|FOXF1|SPIN…	87
LHX3_01		0.004502665	0.039359312	-0.37836243	-1.488416266	2811	162	cc_eos	c3.tft	LRP2|COL4A3|NPR3|VIL1|FBLN2|PTH1R|LDB2|SEMA6A|NEBL|DIXDC1|ALDH1A1|CFB|DMD|DLL4|RARB|EPB41L5|SULF1|ZNF366|ID3|KCNN3|SERTAD4|COL4A4|PIK3R3|JUNB|RGS12|PACSIN3|DCT|PRKAB1|OARD1|ITGA8|MTSS1|ZBTB18|MID1|MTURN|NEO1|STX7|TOB1|KAT6B|PCMTD1|TMEM255A	40
PAX4_02		0.004554532	0.039359312	-0.372920077	-1.477709497	2859	172	cc_eos	c3.tft	SLC5A12|FOLR1|AUTS2|HPN|MIA2|PAX2|LDB2|ARHGAP24|DIXDC1|BAIAP2L2|SLC7A9|LRP5|AQP3|SLC4A4|BTBD3|CGN|CA4|CYFIP2|FAM110D|HNF1A|NFIA|TFEC|TCF4|PTPRG|PLXNA2|MITF|PLEKHA6|ITGA7|PMM1|PDZD2|RALGPS2|CPEB4|VIP|MBNL2|MPP6|MTURN|TOB1|MLLT10|EDA	39
PR_Q2		0.004550962	0.039359312	-0.360176371	-1.455032559	2910	202	cc_eos	c3.tft	FMO1|GIPC2|GPM6A|CXCL14|SCNN1A|PAX2|FRY|CAPN6|CLDN10|LRP5|CDH6|CTDSPL|TMEM204|TRIM55|RGN|KLF10|CHST9|PANK1|LEAP2|CCM2L|SNAPC1|MXI1|FILIP1|DTNA|GREM2|RBM47|FOXC1|FAM227B|PDZD2|PIGV|PALLD|PHYKPL|CPEB4|CNTN4|SHH|EPHA2|NOTCH1|MRPS18B|ZNF688|CDKN1B|FGD4|C11orf80|ACVR2A|NR2F1|ESRRA|UVRAG|PICALM|TCN2|DLG3|KCNJ1|SH3BP4|PACS1|RAB3C|LTBP3|BDNF|LAMTOR3|MCC|SSBP2|FAM120A|GRAP|RBMS3|TSGA10|DGKH|RUNX1T1	64
YCATTAA_UNKNOWN		0.004401408	0.039359312	-0.309691786	-1.347455459	3089	435	cc_eos	c3.tft	SLC39A5|SLC5A10|HAVCR1|PTH2R|EMX2|NPR3|ERBB3|CXCL14|SLC5A1|HPN|TINAG|GC|PCK1|PHYHIPL|TMEM88|SERPINA6|KCNJ15|NEBL|ATP13A4|CDH6|HOOK1|DMD|LLGL2|FZD4|CA4|SLC17A2|RASSF7|SLC23A3|KCNIP4|RARB|SYTL4|RHOJ|HNF1A|SULF1|HNF4A|ADAM22|PLIN2|ID3|RHOBTB1|GOLT1A|KLF6|GPC4|AHNAK|ZEB1|BPHL|MSRA|DOCK9|PLXNA2|MITF|HOXA3|CHMP4C|JADE1|SLC5A2|GNAQ|PACSIN3|UNC13B|DCT|PRKAB1|BAMBI|DLL1|LRCH1|ADAMTSL2|SLC6A20|CAPN12|KIAA1…	112
GO_MICROTUBULE_ASSOCIATED_COMPLEX		0.005866657	0.039154993	0.369576542	1.482957423	2301	123	cc_eos	c5.cc	KIF20A|LRP8|AURKB|KIF2C|BIRC5|AURKA|KIFC1|CDCA8|KIF18B|KIF4A|KIF11|KIF2A|CENPE|KIF15|HAUS8|KIF14|KIF18A|KIF3C|EML2|TRIM54|HAUS5|MAP1B|KIF4B|DYNLL1|MAP2|DYNC1I1|TCTEX1D2|DNAH10|KIF20B|DNAH9|KIF21B|KIF22	32
GGGNNTTTCC_NFKB_Q6_01		0.004210845	0.039032992	0.384658032	1.52640596	1667	114	cc_eos	c3.tft	IL6|UBD|C1QL1|CCDC80|TNFRSF9|SLAMF8|ETV1|PTGES|JAK3|BATF|BIRC3|MSC|ENO3|E2F3|TNKS1BP1|TUBA1A|MT2A|PFN1|CSF1R|CYLD|CD86|ALG6|RASSF2|FHL3|CD74|TNFRSF1B|DCLK1|PNKD|CCDC107|POU2F3|MYADM|LTB|LAMA1	33
OCT1_07		0.004247113	0.039032992	-0.405967934	-1.537712834	2578	122	cc_eos	c3.tft	FGFR2|LDB2|CD36|DIXDC1|ATP13A4|BTBD3|FZD4|MTUS1|RARB|ADD3|NFIA|KCNN3|PLCB1|SERTAD4|RFTN2|DTNA|TMTC2|CXADR|PLEKHA6|GREM2|CCND1|RALGPS2|CPEB4|NUBPL|MID1|HEPH|NEO1|TOB1|TNNI3K|NUDT6|CDK14|FOXN3|NR2F1|HOXD9|SCOC|FRMD4A|MYT1|ZBTB10|BDNF|MBP|ZNF148|KIF3B|TMOD2|RUNX1T1|C2CD5	45
FOXO4_01		0.004188884	0.039032992	-0.363412085	-1.46374144	2670	197	cc_eos	c3.tft	NDRG1|ENPP2|HOXC10|PTH1R|LDB2|KCNJ15|COL8A1|ATOH8|ZNF385B|DMD|ERG|TMEM204|SLC4A4|PCDHB15|TRPM3|RASD1|C1QTNF3|IMMP2L|ZNF521|TJP2|ZNF366|MXI1|LRRC1|ARHGEF38|FUZ|IL6ST|NRG1|TJP1|CNPPD1|NFIB|PTCHD4|CREBRF|ZBTB18|TSPAN4|ARRDC3|DHRS3|SATB2|NEO1|PTCH1|SNCAIP|ORC4|ATXN7L1|MTMR2|CITED2|MECOM|THRA|MAML3|PURA|KRT86|SLC12A6|FRMD4A|EFCAB3|AP1G2|PRDM1	54
GO_RESPONSE_TO_INTERLEUKIN_12		0.003769998	0.038996721	0.49186676	1.680765522	1637	49	cc_eos	c5.bp	CNN2|ANXA2|LMNB1|STAT4|IFNG|P4HB|PSME2|RIPK2|BOLA2B|SNRPA1|BOLA2|CD47|LCP1|CAPZA1|IL10|IL12RB1|GSTO1|CFL1	18
E2F4DP1_01		0.004037399	0.038960901	0.334760177	1.43121518	1462	197	cc_eos	c3.tft	RRM2|CDK1|CDCA7|EFNA5|CDC6|OLFML3|PKMYT1|MCM6|ARHGAP11A|ADAMTS2|PAQR4|STMN1|MCM4|E2F1|E2F7|POLE2|FANCD2|PCNA|TYRO3|ATAD2|DNMT1|GINS3|RMI2|E2F3|MCM8|HMGA1|UGGT1|EZH2|ATF5|PRKDC|RBBP7|MAPK6|FKBP5|WDR62|FANCG|RANBP1|CLSPN|FBXO5|IL4I1|CBX3|EIF4A1|H2AFZ|PHF5A|TOPBP1|PAX6|TRMT6|MCM3|E2F8|MAT2A|GEN1|LIG1|SOAT1|C19orf57|SRSF7|H2AFV|MDGA1|SUV39H1|SNRPD1|MXD3|SLC9A5|DCK	61
GO_GERMINAL_CENTER_FORMATION		0.003754518	0.038925264	0.693345136	1.791640906	1766	15	cc_eos	c5.bp	CXCL13|ADA|TNFSF13B|TNFAIP3|UNC13D|ADAM17	6
REACTOME_OVARIAN_TUMOR_DOMAIN_PROTEASES		0.008020599	0.038802357	0.534198287	1.666685245	3603	32	cc_eos	c2.cp.reactome	CDK1|TNIP3|TNFAIP3|NOD2|RIPK2|TRAF3|OTUD3|UBE2D1|RNF128	9
GO_HORMONE_METABOLIC_PROCESS		0.00373257	0.038786268	-0.382474249	-1.502300169	2327	160	cc_eos	c5.bp	ACE2|PPARGC1A|UGT2B7|SLC44A4|HPN|SERPINA6|ALDH1A1|HSD11B2|ALDH8A1|CRYM|CYP27A1|CHST9|PLEKHA1|HSD17B7|RBP4|UGT2B11|PEBP1|PCSK5|HSD17B8|ADM|BMP6|TCF7L2|HIF1A|CPA3|PNPLA4|GHR|EGR1|HSD17B12|SPP1|HSD17B2|BMP2|AKR1C1|SHH|DHRS3|ADH1B|CTSG|AKR1C2|FDXR|ENPEP|AKR1C3|UGT1A3|CPQ|UGT1A8|CRHBP|ADH6|HSD3B2|CES1	47
GO_HIGH_DENSITY_LIPOPROTEIN_PARTICLE		0.005712381	0.038558571	0.61847819	1.744598077	2638	21	cc_eos	c5.cc	SAA1|SAA2|APOL1|HPR|PLTP|APOA4|APOC3|APOC1|APOO|SAA4	10
GO_RESPONSE_TO_AMPHETAMINE		0.003691375	0.038521347	0.575503904	1.754745487	1668	29	cc_eos	c5.bp	GRIN2A|ASIC1|RGS10|ICAM1|PDE1B|ADORA2A|RGS17|HPRT1|RGS2	9
GO_VENTRICULAR_TRABECULA_MYOCARDIUM_MORPHOGENESIS		0.003698592	0.038521347	-0.722410166	-1.77778755	1950	14	cc_eos	c5.bp	DLL4|CCM2L|NRG1|ENG|HEG1|NOTCH1|HEY2	7
GO_REGULATION_OF_T_HELPER_CELL_DIFFERENTIATION		0.003628106	0.037961357	0.582217515	1.760749689	1643	28	cc_eos	c5.bp	JAK3|CCL19|CD80|RIPK2|NLRP3|IRF4|CD86|IL12RB1|ZC3H12A|IL18|NFKBIZ|LOXL3	12
TATA_01		0.003868167	0.037960486	-0.375633709	-1.488462367	2428	172	cc_eos	c3.tft	AQP1|EDN1|EIF4A2|KLF2|CX3CL1|AGT|SLC25A4|TSC22D1|MT3|NR4A1|NDRG2|SLC34A1|MLIP|MYCT1|PANK1|EGFL7|LEAP2|ADAMTS1|PPARG|TNFSF10|BNIP3|RHOBTB1|PTP4A1|ABLIM1|CRYAB|ARHGEF38|MITF|CNN1|CA2|KIAA0355|ADAMTSL2|EEF1A1|CKB|MID1|BMI1|MRPS18B|CELF4|RASGRP3|SLC2A4|NNT|EEF2|ATXN7L1|HOXD9|PURA|FGF20|TSC1|GTF2A1	47
GO_CHONDROCYTE_DEVELOPMENT		0.003610493	0.037864783	0.522643354	1.711876313	1592	40	cc_eos	c5.bp	COL7A1|ECM1|PTHLH|COL6A2|COL6A3|COL11A1|COL6A1|RUNX2|SFRP2|SULF2|COCH|SERPINH1|POC1A|EIF2AK3|SHOX2|MATN3	16
GO_ENDODERM_DEVELOPMENT		0.003580553	0.037864783	0.463490809	1.649009309	1528	60	cc_eos	c5.bp	COL7A1|COL5A1|LAMB3|LAMA3|MMP9|COL11A1|COL6A1|TGFB1|VTN|FN1|HMGA2|ITGA5|EOMES|MMP2|LAMB1|COL5A2|MMP14|NOG	18
GO_SINGLE_FERTILIZATION		0.003608956	0.037864783	0.424169818	1.592966957	1491	81	cc_eos	c5.bp	CDK1|PAEP|ZP1|PLCD4|ATP8B3|CCDC136|SPINK13|CLGN|HOXA11|LHFPL2|SPINK1|FOLR2|CATSPER1|PLB1|CCT5|ADCY3|MFGE8|CCT2|TRIM36|SERPINA5|HOXD10|PARK7|TARBP2|HEXB|CCT3|HYAL3|B4GALT1|CRKL|WBP2NL	29
GO_CYTOKINE_SECRETION		0.003581577	0.037864783	0.347731999	1.461991061	1330	172	cc_eos	c5.bp	SAA1|IL1R2|PAEP|AIM2|WNT5A|CD2|MCOLN2|TLR2|GBP5|TNFAIP3|PTPN22|ITGB6|PYCARD|AIF1|GBP1|NOD2|SCAMP5|CD14|FCGR2B|FN1|CCL19|TLR8|RIPK2|PANX1|CSF1R|LRP1|NLRP3|GHRL|XBP1|GLMN|SSC5D|LILRB1|TLR6|CARD11|IL1B|IL1RAP|IL10|MAPK11|LCP2|CD274|CD200R1|LYN|ZC3H12A|PANX2|LGALS9|SRGN|ORM1|TNFRSF1B|CD160|RASGRP1|RAB1A|AGER|NLRP2|PTGER4	54
GO_PROTEIN_FOLDING		0.003610538	0.037864783	0.34502373	1.455953552	1335	177	cc_eos	c5.bp	CALR|CLGN|PDIA4|LTBP4|PDIA6|PPIB|PDIA3|SPHK1|HSPA5|P4HB|EMC1|UGGT1|CCT6A|HSP90B1|DNAJC10|PPIL1|PPIF|PDCD5|PFDN2|FKBP5|HSPA13|CCT5|HSPH1|PPIH|PPIC|CCT2|CD74|DERL1|HSPE1|DNAJC2|NGLY1|HSPA8|PDCL3|VBP1|DNAJB12|GRN|SACS|PSMC1|PDRG1|FKBP9|GNG2|PPIA|PFDN4|GNAO1|CCT3|GNAI3|GNB4|HSPA6|DNAJB11|SUCO|DNAJC5|HSPA2|PPIAL4G|TBCE|HSPA9|BAG2|DNAJB6|PRDX4|UNC45A|GNB3|TOR1A|PPIL3|TOR2A|RP2|PPID|TOR1B|TBCC|VCP|PPIAL…	78
GO_PHOTORECEPTOR_CELL_MAINTENANCE		0.003606283	0.037864783	-0.654101766	-1.777655406	1939	21	cc_eos	c5.bp	PROM1|USH1C|TUB|BBS1|BBS12|NXNL2|CDH23	7
REACTOME_SLC_TRANSPORTER_DISORDERS		0.007756633	0.037695133	-0.435219007	-1.549900242	4545	81	cc_eos	c2.cp.reactome	SLC3A1|SLC2A2|SLCO2A1|SLC5A1|SLC7A9|SLC1A1|SLC6A3|SLC4A4|SLC34A1|SLC2A9|SLC22A5|SLC34A2|SLC22A12|SLC40A1|SLC5A2|SLC6A19|SLC6A20	17
GO_ANCHORING_JUNCTION		0.00545649	0.037254654	-0.303030502	-1.326891655	3872	471	cc_eos	c5.cc	NDRG1|AIF1L|CDH1|FLRT3|LMO7|SORBS2|FLT1|RHOB|FHL1|PLEKHA7|FGFR3|CDH13|ARHGAP24|ITGA6|DIXDC1|LIMS2|TEK|FAM107A|ITGB8|CDH6|CDH2|HMCN1|JUP|RND1|PPFIBP1|TMEM204|CEACAM1|CD9|JAM3|EZR|CDH4|CDH5|ESAM|EFNB2|MAGI1|GSN|FZD1|SVIL|LIN7A|SORBS1|NOX4|EPB41L5|SLC9A3R2|EGFR|TLN2|PGM5|TMEM47|TJP2|LRRC7|LIMA1|SHROOM4|ITGB4|JAG1|PTPRK|BAIAP2|DSG2|ARVCF|AHNAK|AJUBA|DLC1|DAB2|POF1B|PTPRM|CNN1|CXADR|PKP4|AJAP1|KLF11|T…	114
GO_REGULATION_OF_MACROPHAGE_DIFFERENTIATION		0.003459865	0.036823528	0.652126379	1.793045843	1607	19	cc_eos	c5.bp	LIF|ROR2|INHA|TGFB1|C1QC|PRKCA|CSF1|CASP8|PTPN2|HCLS1	10
GO_INTERLEUKIN_1_PRODUCTION		0.003462596	0.036823528	0.440266743	1.619769179	1449	72	cc_eos	c5.bp	SAA1|IL1R2|AIM2|WNT5A|GBP5|TNFAIP3|SPHK1|PYCARD|NOD2|CCL19|TLR8|RIPK2|PANX1|NLRP3|GHRL|TLR6|IL1B|IL10|IFI16|TYROBP|SUCNR1|ZC3H12A|PANX2|LGALS9|ORM1|IGF1|AGER|NLRP2|TRIM16|CCR7|ARRB2|CARD17|SMAD3|MR1|JAK2|SIRPA|ORM2	37
KEGG_AMINOACYL_TRNA_BIOSYNTHESIS		0.009641979	0.036760043	0.505149877	1.627230854	4287	37	cc_eos	c2.cp.kegg	GARS|MARS|YARS|CARS|TARS|FARSB|IARS|EPRS|YARS2|VARS|WARS|AARS	12
GO_REGULATION_OF_ANTIGEN_RECEPTOR_MEDIATED_SIGNALING_PATHWAY		0.003431148	0.036660804	0.481689046	1.672585171	1480	53	cc_eos	c5.bp	ADA|RUNX1|CMTM3|LILRB4|PTPN22|FCRL3|GBP1|FCGR2B|LCK|LGALS3|TRAT1|CYLD|UBASH3A|TESPA1|LYN|CD160|NFAM1|PTPN6|PTPN2|PTPRJ|CD226|CCR7|PTPRC	23
GO_MITOTIC_SPINDLE_POLE		0.005291121	0.036545648	0.595728742	1.736694174	2423	24	cc_eos	c5.cc	AURKA|SPAG5|ASPM|FAM83D|GPSM2|KIF20B|RAE1	7
GO_PROTEIN_LOCALIZATION_TO_KINETOCHORE		0.003410489	0.036526014	0.722609912	1.797682509	1618	13	cc_eos	c5.bp	AURKB|CDK1|NDC80|TTK|SPDL1|CDT1|CENPQ|MTBP|MIS12	9
KEGG_TOLL_LIKE_RECEPTOR_SIGNALING_PATHWAY		0.00936238	0.036453521	0.411767699	1.525313298	3903	75	cc_eos	c2.cp.kegg	IL6|LBP|STAT1|TICAM2|TLR2|LY96|CXCL11|CD14|CD80|TLR8|CXCL9|MAP3K8|CXCL10|IRAK1|TLR6|IL1B|CD86|MAPK11|MAP2K6|TLR7|TRAF3|CASP8|IFNAR2	23
GO_CIS_TRANS_ISOMERASE_ACTIVITY		0.002150337	0.035918588	0.574447522	1.791286959	966	32	cc_eos	c5.mf	FKBP11|FKBP10|PPIB|FKBP14|PPIL1|PPIF|FKBP5|PPIH|PPIC|FKBP7|GSTZ1|FKBP9|PPIA	13
REACTOME_FCGR_ACTIVATION		0.007201752	0.035157641	0.726955805	1.728013843	3443	11	cc_eos	c2.cp.reactome	FCGR1A|CD3G|FCGR3A|HCK|FCGR2A|LYN|CD247	7
GO_PEPTIDASE_ACTIVATOR_ACTIVITY		0.002005482	0.034706223	0.571469566	1.794196757	899	33	cc_eos	c5.mf	FBLN1|SFRP2|PSMD14|PYCARD|PCOLCE2|PSME2|ST20|FN1|CAV1|CTSC|PSME4|ADRM1	12
GO_EXTRACELLULAR_MATRIX_STRUCTURAL_CONSTITUENT		0.002039279	0.034706223	0.386319652	1.556529443	795	126	cc_eos	c5.mf	TGFBI|FBLN1|COL22A1|COL7A1|COL5A1|SRPX2|LAMB3|COL13A1|CTHRC1|TFPI2|LAMA3|ECM1|TNC|COL6A2|COL6A3|COL16A1|COL1A1|COL11A1|EMILIN2|COL6A1|FGA|LTBP4|MFAP2|LAMC2|NID2|VTN|COL3A1|CD4|FN1	29
REACTOME_HDR_THROUGH_SINGLE_STRAND_ANNEALING_SSA		0.00707145	0.034679165	0.529317279	1.673949427	3163	34	cc_eos	c2.cp.reactome	RAD51|EXO1|BLM|BRCA1|RMI2|ATR|BRIP1|TOPBP1|DNA2|TOP3A|RHNO1	11
GO_PEPTIDE_CROSS_LINKING		0.00322013	0.034666678	0.612088369	1.78413449	1474	24	cc_eos	c5.bp	PI3|NDNF|F13A1|CSTA|EGFLAM|TGM1|COL3A1|FN1|ABCA7	9
GO_POSITIVE_REGULATION_OF_INTERLEUKIN_6_PRODUCTION		0.003229246	0.034666678	0.454960304	1.642844118	1365	65	cc_eos	c5.bp	IL6|LBP|PAEP|ADORA2B|WNT5A|TLR2|FCER1G|PYCARD|AIF1|NOD2|ARHGEF2|TLR8|RIPK2|LILRB2|XBP1|TLR6|IL1B|IL1RAP|CYBA|CARD9|TYROBP|LGALS9|TLR7|AGER|TSLP|AKIRIN2|PTAFR	27
GO_ORGANIC_CATION_TRANSPORT		0.003228886	0.034666678	-0.603012186	-1.763822127	1768	29	cc_eos	c5.bp	SLC22A2|SLC47A1|PDZK1|SLC44A4|SLC22A5|SLC44A2|SLC25A48|SLC25A42	8
REACTOME_TRNA_AMINOACYLATION		0.007024108	0.03460501	0.504181476	1.652166583	3104	40	cc_eos	c2.cp.reactome	GARS|MARS|YARS|CARS|TARS|FARSB|IARS|EPRS|YARS2|AIMP2|VARS|WARS|AARS	13
REACTOME_SYNTHESIS_OF_BILE_ACIDS_AND_BILE_SALTS_VIA_24_HYDROXYCHOLESTEROL		0.006982605	0.03455907	-0.71457216	-1.72728294	3670	13	cc_eos	c2.cp.reactome	SLC27A2|CYP27A1|AMACR|CYP39A1|AKR1C1|AKR1C2|AKR1C3	7
MYOD_Q6		0.003440331	0.034343993	-0.36940798	-1.482503038	2185	191	cc_eos	c3.tft	COL4A3|PPARGC1A|ERBB3|NKAIN4|CDH1|C1orf210|EFNA1|ITGA6|DSCAML1|HSD11B2|RND1|WWC1|ACADSB|MAGI1|EMX1|MTUS1|CASKIN2|LIMA1|ESRP2|ITGB4|RHOBTB1|KCNN3|TNFRSF21|ARPP21|PLCB1|COL4A4|CRAT|PKP4|JADE1|GATA2|TJP1|DCT|PDGFB|NCKIPSD|ADAMTSL2|GHDC|CSDC2|TUFT1|BEX2|NEDD4L|MID1|TREX2|AK9|FBXO32|ATP1B1	45
GO_DECIDUALIZATION		0.003176377	0.03434269	0.645803398	1.799410745	1471	20	cc_eos	c5.bp	CTSB|LIF|GJB2|PTGS2|STC2|CTSV|GHRL|VDR|CYP27B1	9
GO_REGULATION_OF_IMMUNOGLOBULIN_PRODUCTION		0.003166006	0.03434269	0.487099907	1.684736126	1368	52	cc_eos	c5.bp	IL6|TMBIM6|MZB1|CD28|TGFB1|MAD2L2|FCRL3|FCGR2B|PRKDC|IL27RA|XBP1|SASH3|IL10|XCL1	14
GO_CELL_REDOX_HOMEOSTASIS		0.003174701	0.03434269	0.45785455	1.648580759	1344	64	cc_eos	c5.bp	RAC2|QSOX1|SCO2|SH3BGRL3|PDIA4|PDIA6|PDIA3|NCF4|P4HB|TXNDC5|DNAJC10|GLRX2|CYBB|CYBA|GPX1|PRDX1|TXNRD1|TXNDC12|TXNDC9	19
GO_LEADING_EDGE_MEMBRANE		0.004899089	0.034235988	-0.396532473	-1.517305552	2993	131	cc_eos	c5.cc	REG1A|MAPT|CUBN|AIF1L|GPER1|INSR|FAM107A|FGD5|WWC1|MYO6|EZR|SHISA9|EPS8|PLEKHA1|EPS8L2|HIP1R|KSR1|EPB41L5|BMX|PTPRK|DLC1|TIAM1|EPS8L3|MYO1D|ITGA8|EEF1A1|SH3YL1|WLS|EPHA2|GABRE|MYO1C	31
GO_REGULATION_OF_ALPHA_BETA_T_CELL_DIFFERENTIATION		0.003096501	0.033719927	0.479620542	1.678000954	1331	55	cc_eos	c5.bp	ADA|RUNX1|JAK3|IFNG|CCL19|CD80|RIPK2|ZAP70|NLRP3|IRF4|GLI3|NCKAP1L|CD86|SASH3|IL12RB1|ZC3H12A|LGALS9|IL18|NFKBIZ|LOXL3|CD83	21
REACTOME_DIGESTION		0.006779888	0.033711108	-0.730123532	-1.72883371	3550	12	cc_eos	c2.cp.reactome	MGAM|CHIT1|TREH|GUCA2B|AMY2B|ALPI|AMY1B|AMY1A|AMY1C	9
GO_CARBON_CARBON_LYASE_ACTIVITY		0.001890166	0.033429997	-0.562209324	-1.769538691	1054	41	cc_eos	c5.mf	ALDOB|DDC|ACMSD|PCK1|FAHD1|SHMT1|GOT1|CLYBL|HDC|AMD1|DERA|ALDOC|ME3	13
GO_REGULATION_OF_FATTY_ACID_OXIDATION		0.003057857	0.033379154	-0.622778324	-1.777873271	1664	26	cc_eos	c5.bp	ACADL|PPARGC1A|FABP3|PDK4|PLIN5|PPARG|ACACB|CPT1A	8
GO_CYTOKINE_RECEPTOR_ACTIVITY		0.001799177	0.033333723	0.441589968	1.655828176	745	80	cc_eos	c5.mf	F3|IL1R2|IL2RA|CXCR6|CD44|EBI3|IL21R|IL2RG|IL2RB|CCR5|CD4|IL31RA|CCR2|IL27RA|CCR1|IL15RA|IL1RAP|IL18R1|CXCR3|IL1R1|IL20RB|IL12RB1|CD74|CCR3|IL7R|IFNAR2|CMKLR1|CSF2RA|CSF3R|CXCR4|CCR7	31
GO_ENDOPEPTIDASE_REGULATOR_ACTIVITY		0.001847767	0.033333723	0.395673399	1.578677393	727	118	cc_eos	c5.mf	SLPI|SERPINE1|SPOCK1|COL7A1|PTTG1|PI3|SERPINA3|ITIH4|WFDC5|BIRC5|WFDC3|TFPI2|LEF1|COL6A3|SPINK13|CD27|CSTA|SFRP2|TIMP1|PSMD14|BIRC3|SERPINF1|SPINK1|SERPINH1|PSME2|TNFSF14	26
GO_ATPASE_ACTIVITY		0.001817929	0.033333723	0.302135875	1.376431552	574	355	cc_eos	c5.mf	TNNT1|TOP2A|KIF20A|KIF2C|PIF1|RAD51|KIFC1|KIF18B|ATP8B3|BLM|KIF4A|MCM6|RECQL4|PFN2|KIF11|MCM4|KIF2A|CHD1L|CENPE|POLQ|KIF15|ATAD2|HSPA5|HLTF|PSMC4|ATP1B3|RAD51D|RAD54B|KIF14|KIF18A|BRIP1|KIF3C|MYO9B|ABCC5|HSPA13|ATP1A1|XRCC2|XRCC3|ATP2B1|SLFN11|NVL|ABCA7|PSMC2|ABCF2|DDX39A|EIF4A1|DMC1|RUVBL1|NSF|ABCB8|KIF4B|DYNLL1|ATP6V0B|DYNC1I1|DNA2|TOR3A|EIF4A3|CHTF18|ERCC6L|ABCA12|ATP1A3|MOV10|TAP1|HSPA8|TCIRG…	85
GO_CARBOHYDRATE_DERIVATIVE_TRANSMEMBRANE_TRANSPORTER_ACTIVITY		0.001772676	0.033333723	-0.580623808	-1.789552159	983	37	cc_eos	c5.mf	SLC17A1|SLC17A3|SLC17A4|SLC28A1|SLC25A4|SLC17A2|SLC25A23|SLC29A4|SLC25A6	9
GO_LYASE_ACTIVITY		0.001840659	0.033333723	-0.404886965	-1.566582133	1134	142	cc_eos	c5.mf	FTCD|ALDOB|DDC|EHHADH|ACMSD|PCK1|CENPV|ADCY5|NEIL1|CA4|FAHD1|SHMT1|ADCY8|ADCY9|ADCY4|GOT1|AUH|CA13|ECHDC2|ENOSF1|ADCY2|CA2|LTC4S|ADCY6|CLYBL|PHYKPL|HDC|ECI1|AMD1|DERA|POLL|CA9|ALDOC|ME3|ACO2|HAL|GLDC	37
GO_POSITIVE_REGULATION_OF_LYMPHOCYTE_MIGRATION		0.003028017	0.033133078	0.575970426	1.769620601	1364	30	cc_eos	c5.bp	CCL20|CXCL13|STK39|CCL21|WNT5A|ADAM8|PYCARD|AIF1|TNFSF14|CCR2|CXCL10|XCL2|XCL1|ADAM17	14
REACTOME_INTERLEUKIN_2_SIGNALING		0.006614152	0.033039997	0.730135466	1.735572071	3162	11	cc_eos	c2.cp.reactome	IL2RA|JAK3|IL2RG|IL2RB|LCK|SHC1	6
TEF1_Q6		0.00323858	0.03289715	-0.373807023	-1.492513523	2047	183	cc_eos	c3.tft	SLC6A13|BBOX1|FGFR2|TMEM125|FOLR1|SCNN1A|PAX2|TINAGL1|HOOK1|ANK3|FIBIN|JAM3|CGN|PBX1|EPS8L2|LOXL4|ADD3|MUC1|PDZK1IP1|RASAL2|FXYD6|SWAP70|CRYAB|UBXN10|CPT1A|PRKAA2|ELF3|CNNM2|PRRG4|EPHA2|SLK|AAMDC|RSF1|TNNI3K|DNM3|RSC1A1|PDZD8|ATP1B1|EPC1	39
FOXO1_01		0.003112424	0.03289715	-0.366629266	-1.48026233	1989	201	cc_eos	c3.tft	CLDN2|NDRG1|TMEM88|KCNJ15|ZBTB16|ZNF385B|HMCN1|DMD|CDKN1C|ZMAT4|EMP1|C1QTNF3|DUSP1|ZNF366|KLHDC2|LRRC1|MITF|HOXA3|DTNA|NRG1|EIF4EBP2|CCNG2|CNNM3|OARD1|NFIB|PTCHD4|CCND1|CREBRF|ZBTB18|PTPRD|BMI1|SEMA4G|PREX2|HBP1|NNT|SNCAIP|BIN1|FOXN3|ATXN7L1|GRIK3|FOXO1|THRA|IER5L|PURA|TSC1|TBC1D17|PRDM1|CCDC89|BDNF|C18orf25|C1orf43|HOXC4|PALM|TRIM8|ARID4A|INHBA|HSPB2|SLITRK6|EML1|FGF12	60
AREB6_01		0.00320424	0.03289715	-0.366588186	-1.479165596	2046	200	cc_eos	c3.tft	TMEM139|PPARGC1A|TMEM125|CRB3|KIF12|MAP7|S1PR1|LDB2|VWF|CDH13|ALDH1A1|ITGB8|JUP|LLGL2|ID4|FNBP1L|TEF|NRXN2|DLL4|CLDN5|DDR1|HNF1A|ESRP2|RRAD|HIF1A|SMG1|LNX2|ARHGAP32|TDRD3|UBXN10|FOS|PDGFB|S100A14|NFIB|POLR1D|ARRDC3|RNF38|SHH|RPRD2|HEPH|OPHN1|CDKN1B|SECISBP2|EVC2|ACAN|ACVR2A|CREB5|JADE2	48
HNF4ALPHA_Q6		0.003031422	0.03289715	-0.360904411	-1.469555729	1952	217	cc_eos	c3.tft	PDZK1|SLC39A5|PPARGC1A|ERBB3|PCK1|PTH1R|C1orf210|CFI|SEMA6A|PLLP|PDZD3|TSC22D1|ANPEP|MAPK10|BTBD3|ESAM|TEF|CLCN5|RAPGEF4|LEAP2|PAPLN|HNF1A|SEC16B|ESRP2|TREH|RHOBTB1|MXI1|RBPMS|NDUFA4L2|MITF|PNPLA2|COL25A1|PDGFB|S100A14|G6PC|SLIT3|SEC24B|CSRNP1|HPGD|DNAJC22|DHRS3|SLC30A2	42
IK1_01		0.003126264	0.03289715	-0.35919583	-1.464815929	2016	220	cc_eos	c3.tft	LRP2|GPM6A|CXCL14|KIF12|TINAG|TMEM88|DOC2A|LIFR|SEMA6A|APOLD1|RND1|COBL|BMP4|SEMA3G|FNBP1L|KCNAB1|TEF|DLL4|SOCS2|RARB|ARHGAP5|GADD45B|TNFRSF21|AHNAK|ZEB1|ITM2B|LNX2|NR3C2|FILIP1|LCN10|ATP2B4|FOXO4|ELMO3|BAZ2B|FOSL2|HID1|MRPS18B|PREX2|LRP2BP|CPSF7|ATP1B1|FBXO3|PTCH1|SNCAIP|ACKR3|GNA11|ATXN7L1|MCU|ACVR2B|ERC1|CITED2|POU3F3|APBA1|PRDM1|TRPC1|NCOA2|RNF43	57
AREB6_02		0.002954476	0.032896954	-0.368669732	-1.485792634	1884	198	cc_eos	c3.tft	TMEM139|ERBB3|EDN1|MYL3|MAP7|RNASE4|GJB1|TMEM88|CDH13|EFNA1|DMD|LLGL2|OCLN|MAPK10|FNBP1L|SLC23A3|KCNIP4|SIAE|DLL4|DDR1|HNF4A|SMG1|CRAT|EPN2|LNX2|TDRD3|UBXN10|DTNA|JADE1|FOS|S100A14|S100A1|GADD45A|GNA14|SH3RF1|POLR1D|LMO2|SHH|ING3|COX6A2|CCDC106|TSPAN8|DCDC1|GRIK3|HOXD3|ROGDI|SLC12A6|SH3GL2	48
GO_LYMPHOCYTE_APOPTOTIC_PROCESS		0.002995572	0.032857232	0.465700645	1.661909891	1275	61	cc_eos	c5.bp	AURKB|IL2RA|ADA|BLM|WNT5A|JAK3|CD27|ADAM8|IRS2|CD3G|FASLG|BAK1|LGALS3|GLI3|PDCD1|IL10|PRELID1|CD274|LYN|CD74|LGALS9	21
REACTOME_PERK_REGULATES_GENE_EXPRESSION		0.006540343	0.032823965	0.568602366	1.705867318	2975	27	cc_eos	c2.cp.reactome	IGFBP1|ASNS|HSPA5|EIF2S2|EIF2AK3	5
GO_HORMONE_BINDING		0.001636923	0.032811205	-0.481263611	-1.689399185	952	74	cc_eos	c5.mf	PTH2R|NPR3|EDNRB|PTH1R|CDH13|GPER1|INSR|ALDH1A1|CRYM|CALCRL|IGF1R|RAMP2|AR|EGFR|VIPR1|SLC40A1|GHR|LEPR|RAMP1	19
RREB1_01		0.002860119	0.032796639	-0.381119388	-1.510199571	1795	172	cc_eos	c3.tft	EMX2|NPR3|TIMP3|AUTS2|MYL3|TSPAN7|VWF|ITGB8|ID4|GLYR1|NDRG2|DLL4|ARHGAP5|SIK2|HSD17B8|MXI1|NOVA2|KCNN3|GOT1|PLCB1|KCNJ13|FILIP1|HOXA3|ZNF462|NRG1|HOXB2|EPO|S100A14|NUAK1|HMBOX1|ZNF821|PIH1D2|CAPN12|HIBADH|ING3|CELF4|MLLT10|BCL6B|JADE2|CASZ1|RAB11B|PURA|POU3F3|FGF20|PICALM	45
PPAR_DR1_Q2		0.002888823	0.032796639	-0.36392291	-1.477191531	1854	211	cc_eos	c3.tft	PDZK1|SLC39A5|HMGCS2|PPARGC1A|AQP7|CXCL14|PTH1R|EEF1B2|A1CF|INSR|NET1|PDZD3|ERBB2|SLC7A9|NR1D1|CLRN3|TEF|CLCN5|RASAL1|SLC23A3|NDUFS1|PAPLN|HNF1A|HSD17B8|GPD1|PRODH2|HOXA3|PNPLA2	28
GO_MAMMARY_GLAND_ALVEOLUS_DEVELOPMENT		0.002971457	0.032720464	-0.717645831	-1.796766302	1572	15	cc_eos	c5.bp	SOCS2|DDR1|AR|HIF1A|VEGFA|CCND1|FOXF1	7
GO_REGULATION_OF_REACTIVE_OXYGEN_SPECIES_METABOLIC_PROCESS		0.002975898	0.032720464	-0.449631634	-1.619725001	1754	87	cc_eos	c5.bp	MAPT|ACE2|PAX2|CD36|NOXA1|AGT|MT3|F2RL1|RGN|SIRT2|BCL2|PLIN5|BECN1|NOX4|EGFR|CDKN1A|ACP5|BNIP3|HIF1A|AGTR1|CRYAB|CRP|FBLN5|PDGFB|PRDX2|PINK1|GADD45A|TGFBR2|SIRT5	29
GO_RENAL_SYSTEM_PROCESS_INVOLVED_IN_REGULATION_OF_SYSTEMIC_ARTERIAL_BLOOD_PRESSURE		0.002958436	0.032686756	-0.686862057	-1.798227011	1578	18	cc_eos	c5.bp	CYP4A11|AGT|HSD11B2|F2RL1|SERPINF2|PCSK5|AGTR1|GAS6|PDGFB	9
AML_Q6		0.002764307	0.032663958	0.337348814	1.449051535	992	205	cc_eos	c3.tft	NEK6|LIF|EYA1|MMP9|CALR|PGF|HHIP|RUNX1|SDF2L1|PTPN7|BATF|RUNX2|CD28|BATF3|PTPN22|CD6|P2RY10|RIN1|SGIP1|EIF5A|HSP90B1|LCK|PCED1B|CAV1|MEOX2|SHOX2|SHKBP1|DOK2|NLRP3|SLA|PPP1R14C|CCR1|CHPF2|XCL2|TCF7|TBX5|ITGB7|SASH3|TSPAN17|TRPM8|GPX1|EVI2A|C1QTNF6|XCL1|ZMYND8|HAPLN3|GRAP2	47
GO_POSITIVE_REGULATION_OF_NATURAL_KILLER_CELL_MEDIATED_IMMUNITY		0.002938076	0.032562792	0.594463351	1.782300372	1334	27	cc_eos	c5.bp	LAG3|ULBP2|ULBP1|SH2D1A|RAET1L|SLAMF6|KLRK1|VAV1|CD160|RASGRP1|CD226|MICB|KLRC4-KLRK1|ULBP3	14
GO_CELLULAR_RESPONSE_TO_INORGANIC_SUBSTANCE		0.002940045	0.032562792	-0.382646488	-1.511141887	1841	167	cc_eos	c5.bp	AQP1|PPARGC1A|EDN1|CDH1|SYT9|MT3|NLGN1|DPEP1|LRRK2|ANK3|DMTN|AOC1|FBP1|FABP4|SLC34A1|BECN1|GSN|RASAL1|MT1H|ADCY8|SLC25A23|EGFR|BNIP3|BMP6|SLC40A1|MT1HL1|JUNB|FOS|ADD1|PRKAA2|CPNE3|CAPN3|SHH|RASA4|AKR1C3|MT1G|SYT15|CDKN1B|CRHBP|RYR3|CPNE8|ENDOG|MT1M|APP|PKD2|MAPK8|FOXO1|RASA4B|BACE1|MTR	50
KEGG_RENIN_ANGIOTENSIN_SYSTEM		0.008141515	0.032389072	-0.708559854	-1.711991144	4277	13	cc_eos	c2.cp.kegg	ACE2|AGT|ANPEP|AGTR1|CPA3|CTSG|ENPEP	7
KEGG_PENTOSE_AND_GLUCURONATE_INTERCONVERSIONS		0.007817386	0.032358464	-0.605299053	-1.697135416	4236	24	cc_eos	c2.cp.kegg	UGT2A3|UGT2B7|DHDH|UGT2B10|UGT2B11|CRYL1|UGT1A3|UGT1A8|UGT1A10	9
KEGG_TRYPTOPHAN_METABOLISM		0.007956999	0.032358464	-0.544812236	-1.658871114	4406	35	cc_eos	c2.cp.kegg	DDC|EHHADH|ACMSD|OGDHL|IDO1|AOC1|ALDH3A2|ACAT1|INMT|AOX1|HAAO|MAOB|MAOA|WARS2|OGDH|ALDH1B1	16
REACTOME_DOWNREGULATION_OF_ERBB2:ERBB3_SIGNALING		0.006416399	0.03235311	-0.747859071	-1.731401705	3347	11	cc_eos	c2.cp.reactome	ERBB3|ERBB2|NRG1|AKT3	4
REACTOME_REGULATION_OF_GENE_EXPRESSION_IN_BETA_CELLS		0.006356613	0.032202842	-0.692758868	-1.736109611	3361	15	cc_eos	c2.cp.reactome	SLC2A2|PKLR|HNF4G|HNF1A|HNF4A|AKT3	6
GO_REGULATION_OF_LEUKOCYTE_APOPTOTIC_PROCESS		0.002889752	0.032162657	0.442396859	1.631735784	1208	73	cc_eos	c5.bp	AURKB|ADA|CCL21|BLM|WNT5A|HCAR2|JAK3|CD27|ADAM8|IRS2|CD3G|FCER1G|CCR5|NOD2|CCL19|SLC7A11|CDKN2A|LGALS3|LILRB1|PDCD1|IL10|PRELID1|CD274|LYN|CD74|ADAM17|LGALS9	27
GO_FIBRILLAR_COLLAGEN_TRIMER		0.00450594	0.032073375	0.761251931	1.761479911	2163	10	cc_eos	c5.cc	COL5A1|COL1A1|COL11A1|COL3A1|COL5A2|COL5A3|COL1A2|LUM	8
GO_KINESIN_COMPLEX		0.004535629	0.032073375	0.498012151	1.674243051	1986	45	cc_eos	c5.cc	KIF20A|KIF2C|KIFC1|KIF18B|KIF4A|KIF11|KIF2A|CENPE|KIF15|KIF14|KIF18A|KIF3C|KIF4B|KIF20B|KIF21B|KIF22	16
HALLMARK_IL2_STAT5_SIGNALING		0.017918388	0.031997122	0.319472727	1.342942416	6681	172	cc_eos	h.all	APLP1|NRP1|IL1R2|IL2RA|LIF|CDC6|ECM1|TNFRSF9|CKAP4|CDCP1|CCNE1|CD44|NCS1|CTLA4|COL6A1|BATF|BATF3|UCK2|NOP2|IL2RB|COCH|GLIPR2|TNFRSF18|ENO3|GPR65|HK2|CASP3|MAP3K8|ADAM19|ENPP1|RHOH|EOMES|CXCL10|ICOS|IRF4|PRAF2|XBP1|SLC1A5|HOPX|CST7|CD86|IL18R1|ITGAE|IL10|PUS1|GSTO1|CSF1|TRAF1|TNFRSF1B|TLR7|PHTF2|TWSG1|AGER|NFKBIZ|CD83|LTB|PTRH2|ALCAM|ETV4	59
GO_TERTIARY_GRANULE		0.004372893	0.031676808	0.367982718	1.491926695	1698	132	cc_eos	c5.cc	HP|TCN1|PTX3|CXCL1|IDH1|CNN2|QSOX1|MMP9|PKP1|ADAM8|LAIR1|GPR84|VAMP1|CR1|FCER1G|FPR1|GGH|DOK3|LILRB2|LGALS3|NCKAP1L|FPR2|CD33|TRPM2|CYBB|ILF2|PLAU|CD47|CD53|SIGLEC14|CYBA|CSTB|FTH1|KCNAB2|DYNLL1|ORM1|OSCAR|TCIRG1|ATP8B4|SNAP25|PTPN6|RAP2B|COPB1|LYZ|CST3|LAMTOR2|PTAFR|ATAD3B|NRAS|SIRPA|TMC6|SNAP23|ITGB2|CANT1|CHRNB4	55
GO_REGULATION_OF_TRANSPOSITION		0.002823251	0.031499707	0.715198024	1.814600273	1333	14	cc_eos	c5.bp	APOBEC3B|APOBEC3G|MYBL1|APOBEC3D|APOBEC3F|APOBEC3C|MOV10|ZNF93	8
SGCGSSAAA_E2F1DP2_01		0.002577968	0.031096739	0.374036123	1.528281002	993	139	cc_eos	c3.tft	RRM2|CDCA7|EFNA5|CDC6|PKMYT1|MCM6|ADAMTS2|PAQR4|MCM4|E2F1|POLE2|PCNA|TYRO3|ATAD2|DNMT1|GINS3|RMI2|E2F3|HMGA1|UGGT1|ATF5|PRKDC|FKBP5|WDR62|FANCG|RANBP1|CLSPN|FBXO5|IL4I1|H2AFZ|PHF5A|TOPBP1|MCM3|E2F8|GEN1|C19orf57|SRSF7|H2AFV|SUV39H1|SNRPD1|MXD3|SLC9A5|DCK|DNAJC9|STK35|CDC25A|NUP62|WBP2NL|POLD1|HNRNPR|HIST1H2BK|MAZ|MSH2|STT3B|PRPS1|ZNF367|NOLC1|TRMT2A|NCL|MRPL40|POLA1	61
SF1_Q6		0.002561971	0.031096739	-0.365352996	-1.483741484	1645	212	cc_eos	c3.tft	CDH16|GIPC2|HOXC10|OGDHL|CX3CL1|MACROD1|NEBL|INSR|WDR72|CASQ2|NDRG2|PLEKHA1|EPS8L2|RASAL1|PANK1|NRXN2|APBB1|SIK2|MAL|ZCCHC14|CACNB2|EPN2|PIK3C2B|AFG3L2|PRKAA2|FBXW4|TRAP1|TPPP3|ANKRD13A|LDB3|CKB|ZNF664|ZNF768|RPRD2|FBXO21|RYR3|SLC2A4|TIMM9|ATP1B1|SIK3|SUCLA2|MSI2|ESRRA|SORL1|THRA|TOM1L2|RAB3A|TSC1|IPO7|SLC37A2|VAMP2|MYOM3|TBC1D15|SDHD|GABARAPL1|PTPN5|CHD2|THBS3|MPC2|FBXO44|VSNL1|MGST3|RNF19B|NTF3…	70
GO_REFLEX		0.002773701	0.031023091	-0.744637663	-1.798150054	1456	13	cc_eos	c5.bp	AUTS2|HPN|NPNT|AFG3L2|GLRB	5
GO_PROTEIN_FOLDING_IN_ENDOPLASMIC_RETICULUM		0.002763992	0.030990833	0.715663057	1.815780153	1305	14	cc_eos	c5.bp	CALR|PDIA3|HSPA5|EMC1|HSP90B1|DNAJC10	6
GO_ALPHA_AMINO_ACID_CATABOLIC_PROCESS		0.002760523	0.030990833	-0.489706971	-1.675801771	1590	64	cc_eos	c5.bp	AGXT2|ACMSD|DDAH1|IDO1|ALDH8A1|ASPA|ASRGL1|CRYM|GPT|ACAT1|SHMT1|ADHFE1|HAAO|GOT1|PRODH2|ALDH4A1|ATP2B4|THNSL2|PRODH|OGDH|PHYKPL|AASS|GLS2	23
GO_EXTRACELLULAR_MATRIX_COMPONENT		0.004206698	0.03084912	0.517722828	1.697483662	1859	40	cc_eos	c5.cc	FBLN1|COL7A1|COL5A1|LAMB3|LAMA3|TNC|COL1A1|COL11A1|MFAP2|LAMC2|ADAMTSL5|COL3A1|THSD4|LAMB1|COL5A2|COL5A3|FBN2|COL1A2|MFAP4|EMILIN1|ADAMTS10|LAMA1|LUM	23
GO_CELL_ADHESION_MEDIATED_BY_INTEGRIN		0.00273042	0.030766347	0.472604314	1.676100593	1167	59	cc_eos	c5.bp	SERPINE1|CYP1B1|CXCL13|ADA|CCL21|COL16A1|CIB1|SNAI2|SFRP2|CD3E|ICAM1|ITGB6|VTN|ITGA5|NCKAP1L|ITGB3|SKAP1|PLAU|RAC3|ITGB7|LYN|ADAM17|FERMT3|ITGB1BP1|PTPN6	25
REACTOME_REGULATION_OF_PTEN_STABILITY_AND_ACTIVITY		0.005966849	0.030389102	0.457713842	1.61225837	2557	57	cc_eos	c2.cp.reactome	PSMD14|PSMD2|PSME2|PSMA4|PSMA5|PSMC4|PSME4|PSMA7|PSMB2|PSMD1|PSMD11|PSMC2|PSMA2|PSMA1|OTUD3|PSMD7|PSMB10|PSMC5|PSMD3|PSMB9|PSMC1|PSMA3|PSMD13|PSMB6|PSMB4|PSMD4|PSMD6|PSMD12|PSMD8|PSMB8|PSMB5	31
REACTOME_CELLULAR_RESPONSES_TO_EXTERNAL_STIMULI		0.005970299	0.030389102	0.278871416	1.291007245	1790	424	cc_eos	c2.cp.reactome	IL6|UBE2C|TUBA3D|LMNB1|HIST1H4H|CCNE1|GPX8|CCNA2|TUBB3|TUBA3E|E2F1|TUBA1B|TUBA1C|PSMD14|PSMD2|NCF4|HSPA5|TSC2|MT1X|SERPINH1|P4HB|PSME2|PSMA4|E2F3|HMGA2|PSMA5|TUBA1A|HMGA1|PSMC4|ATR|MT2A|EZH2|CDKN2A|MTOR|ATG16L1|SEC13|RBBP7|NUP93|FKBP5|CCNE2|TUBB2A|TUBB6|NUP210|CEBPB|CYBB|CBX4|TUBA3C|RHEB|PSME4|HSPA13|PSMA7|PSMB2|H2AFX|CAPZB|HSPH1|PSMD1|CAPZA1|E2F2|CYBA|MAPK11|SNCB|TUBA4A|CDKN2C|PSMD11|PSMC2|HSPA4…	140
GO_REGULATION_OF_UBIQUITIN_PROTEIN_TRANSFERASE_ACTIVITY		0.002685344	0.030333695	0.513715584	1.724700803	1173	45	cc_eos	c5.bp	UBE2C|CDC20|PLK1|UBE2S|TRIB3|LIMK1|MAD2L1|MAD2L2|ARRDC4|FBXO5	10
REACTOME_RHO_GTPASES_ACTIVATE_IQGAPS		0.005887627	0.030255081	0.571772462	1.715377942	2678	27	cc_eos	c2.cp.reactome	IQGAP3|TUBA3D|TUBB3|TUBA3E|TUBA1B|TUBA1C|ACTB|TUBA1A|TUBB2A|TUBB6|TUBA3C|TUBA4A	12
OCT1_03		0.002383963	0.030242109	-0.383862528	-1.521069364	1496	172	cc_eos	c3.tft	EMX2|LIFR|COL8A1|CDH6|ZNF385B|JUP|DMD|BMP4|NR1D1|MLIP|HOXA4|RCAN2|PPARG|HNF1A|JAG1|TCF4|PTPRG|AJUBA|DLC1|PLXNA2|ACP6|MITF|HOXA3|TMTC2|CX3CR1|BAMBI|MYLK|PTCHD4|TBL1X|MOAP1|C2orf73|FOXO3|TMEM178A|MID1|AMD1|NEO1|FGD4|FOXN3|CREB5|GRAMD1C|CITED2|CASZ1|MPPED2|PRDM1|MPP5|HOXD4|NEK7|TP53I11|BDNF|HOXC4|ERRFI1|ARSB|CHD2	53
LMO2COM_02		0.002402655	0.030242109	-0.377280583	-1.509397609	1521	186	cc_eos	c3.tft	PPARGC1A|MASP1|TMEM88|SLC13A1|PAX2|LIFR|KCNJ15|TRIM15|DMTN|NR4A1|FZD4|TRPM3|CDH5|NDRG2|CD34|TACC1|ICAM2|HNF1A|ADM|BMP6|PTP4A1|RBPMS|DAB2|MITF|ECHDC2|SLC26A9|BAMBI|ARHGEF10L|PLEKHG6|CSDC2|FOXO4|ADCY6|CPEB4|LMO2|FOSL2|CYB5D2|LCAT|TOB1|TRIM10|PPT2|BIN1|CREB5|PILRB|KRT80|MAML3|ACVRL1|CYB5D1|PRDM1|ART4|MAP4K3|RAB3C|GADD45G|ALPK3|MYH10|PIP5K1B|RUNX1T1|UBE2B|HAGHL|ANGPT1|SLC41A1|SPRY4|ZNF219|LHX6|HINT1|…	65
REACTOME_DEFECTS_IN_VITAMIN_AND_COFACTOR_METABOLISM		0.005798283	0.029939209	-0.654480566	-1.73726682	3101	19	cc_eos	c2.cp.reactome	CUBN|AMN|PCCA|LMBRD1|MMAB|MMAA|MTR|TCN2|BTD|ABCD4	10
GO_COPI_COATED_VESICLE_MEMBRANE		0.003985648	0.029593438	0.704866506	1.789438895	1883	14	cc_eos	c5.cc	COPZ2|TMED3|COPG1|COPB2|COPB1|COPE	6
GO_VASCULAR_PROCESS_IN_CIRCULATORY_SYSTEM		0.002601214	0.02945664	-0.41244332	-1.566304906	1582	124	cc_eos	c5.bp	ACE2|EDNRB|EDN1|DDAH1|GPER1|AGT|TEK|F2RL1|EPHX2|SERPINF2|CEACAM1|NTS|RAMP2|PDE2A|HBB|ARHGAP42|EGFR|ADM|AGTR1|PTPRM|ACTA2|PIK3C2A|CRP|EDN2|FOXC1|ADCY6|VIP|ADRA2C|BCR	29
GO_NEURON_PROJECTION_MEMBRANE		0.003879832	0.029172406	-0.563745923	-1.727363244	2148	36	cc_eos	c5.cc	REG1A|MAPT|CUBN|GPER1|INSR|SHISA9|MYO1D|ITGA8|WLS|GABRE|MYO1C	11
GO_MEIOTIC_CHROMOSOME_SEPARATION		0.002556431	0.029070581	0.671759452	1.821697732	1191	18	cc_eos	c5.bp	TOP2A|NCAPH|BLM|TTK|EME1|ESPL1	6
GO_POSITIVE_REGULATION_OF_ALPHA_BETA_T_CELL_PROLIFERATION		0.002560721	0.029070581	0.671599765	1.821264689	1193	18	cc_eos	c5.bp	BLM|EBI3|CD28|CD3E|CCR2|RIPK2|ZAP70|XCL1|RASAL3|LGALS9|IL18	11
GO_REACTIVE_OXYGEN_SPECIES_METABOLIC_PROCESS		0.002553771	0.029070581	-0.404635191	-1.556113475	1567	136	cc_eos	c5.bp	MAPT|ACE2|EDN1|PAX2|CD36|NOXA1|AGT|MT3|F2RL1|EPHX2|LRRK2|PDK4|RGN|SIRT2|BCL2|SOD3|PLIN5|BECN1|NDUFS1|NOX4|EGFR|IMMP2L|CDKN1A|ACP5|BNIP3|FANCC|HIF1A|AGTR1|CRYAB|CRP|FBLN5|PDGFB|PRDX2|PINK1|GADD45A|TGFBR2|SIRT5	37
GO_HISTONE_KINASE_ACTIVITY		0.00139065	0.029060965	0.748645662	1.864197896	658	13	cc_eos	c5.mf	AURKB|CCNB1|CDK1|AURKA|CHEK1|PRKCA	6
GO_HYDROLASE_ACTIVITY_ACTING_ON_CARBON_NITROGEN_BUT_NOT_PEPTIDE_BONDS_IN_CYCLIC_AMIDINES		0.001411297	0.029060965	0.609990055	1.844633191	640	28	cc_eos	c5.mf	ADA|MTHFD2|APOBEC3B|APOBEC3G|APOBEC3D|APOBEC3F|ZBP1|ATIC|AMPD2|ADAT1|GCH1|APOBEC3C|ADAT2	13
GO_METAL_ION_TRANSMEMBRANE_TRANSPORTER_ACTIVITY		0.001417608	0.029060965	-0.342708945	-1.450530907	954	316	cc_eos	c5.mf	SLC6A13|AQP1|SLC5A12|FXYD2|SLC17A3|SLC39A5|SLC5A10|SLC17A4|GPM6A|SLC5A1|HPN|SCNN1A|SLC6A12|KCNJ16|SLC13A1|KCNJ15|SLC28A1|SLC5A8|SLC1A1|KCNK5|SLC6A3|TMEM37|SLC4A4|SLC10A2|TMEM38B|TRPM3|SLC34A1|SLC17A2|KCNAB1|KCNIP4|PDE2A|SLC34A2|ATP7B|KCNN3|SLC23A1|CACNB2|KCNK9|GAS6|KCNJ13|SLC40A1|SLC9A3|SLC5A2|ATP2B4|SCN4A|SLC6A19|SLC12A7|CNNM2|SLC6A20|TPCN2|KCNE3|SCN4B|KCNJ3|SLC12A4|SLC10A6|SLC9B2|SLC30A2	56
REACTOME_TP53_REGULATES_TRANSCRIPTION_OF_CELL_CYCLE_GENES		0.005598902	0.029049376	0.492957179	1.655755913	2451	45	cc_eos	c2.cp.reactome	CCNB1|CDK1|AURKA|CCNE1|CDC25C|CCNA2|SFN|E2F1|E2F7|PCNA|TNKS1BP1|CCNE2|ZNF385A	13
GO_COPI_COATED_VESICLE		0.003809754	0.029012741	0.640063253	1.783646362	1765	20	cc_eos	c5.cc	AP3B2|COPZ2|TMED3|COPG1|COPB2|CCDC88A|COPB1|COPE	8
GO_EPITHELIAL_CELL_PROLIFERATION		0.002534369	0.028988838	-0.340014401	-1.430012774	1693	296	cc_eos	c5.bp	REG1A|FGFR2|EDNRB|HPN|RGCC|FLT1|ANG|PAX2|CDH13|COL8A1|ID1|KDR|PBLD|ATOH8|LIMS2|TEK|ERBB2|BMP4|CDKN1C|CEACAM1|KLF9|NR4A1|RGN|NR1D1|HYAL1|EFNB2|HES1|FLT4|CD34|DLL4|MARVELD3|EGFL7|IRF6|AR|PPARG|SULF1|EGFR|ESRP2|BMP6|PTPRK|TCF7L2|LRG1|HIF1A|AGTR1|PTPRM|ZFP36|MYC|KIT|SEMA5A|GATA2|TGFA|PDGFB|AKT3|CXCL12|VEGFA|IGFBP4|NFIB|SMO|CCND1|MTSS1|CYP7B1|BMP2|NGFR|VIP|SHH|EPHA2|NOTCH1|FGF2|MST1|CDKN1B|PTCH1|DEAF1…	82
GO_NEGATIVE_REGULATION_OF_B_CELL_ACTIVATION		0.002519343	0.028942449	0.620887677	1.809782992	1153	24	cc_eos	c5.bp	INPP5D|CTLA4|INHA|SAMSN1|TNFAIP3|FCGR2B|CASP3|SLA2|IL10|MNDA|TYROBP|LYN	12
GO_PROTEIN_PEPTIDYL_PROLYL_ISOMERIZATION		0.00252394	0.028942449	0.575767867	1.782839305	1135	31	cc_eos	c5.bp	FKBP11|FKBP10|PPIB|FKBP14|PPIL1|PPIF|FKBP5|PPIH|PPIC|FKBP7|FKBP9|PPIA	12
GO_REGULATION_OF_BINDING		0.002506833	0.028942449	0.306842378	1.381585737	818	315	cc_eos	c5.bp	LOX|SLPI|NRP1|HJURP|AURKB|CTHRC1|LIF|TMBIM6|PLK1|AURKA|NEK2|LEF1|CDCA5|ANXA2|MMP9|TRIB3|PLAUR|WNT5A|PKD1|KDM1A|CFHR1|PHLDA2|STMN1|NME1|E2F1|PIM2|IFNG|TGFB1|ACTB|CDK5|MAD2L2|HSPA5|RAN|LARP6|VTN|GZMA|PARP1|HMGA2|BAK1|CAV1|RIPK2|LFNG|LGALS3|LRP1|TMC8|IRF4|PYHIN1|CYLD|ZBTB7C|TFIP11|MFNG|NVL|IL10|SMARCD3|IFI16|MAPRE1|STK4|NOG|TMEM173|PAX6|DERL1|MAP2|EIF4G1|EIF4A3|TRAF4|MDFI|IGF1|ITGB1BP1|AGER|S100A10|…	81
GO_ORGANIC_HYDROXY_COMPOUND_METABOLIC_PROCESS		0.002519624	0.028942449	-0.322974202	-1.391672212	1741	386	cc_eos	c5.bp	LRP2|ACADL|HMGCS2|FAXDC2|CUBN|ANGPTL3|DDC|MIOX|HPN|PAH|IMPA2|SLC27A2|GC|PCK1|PTH1R|GPER1|ALDH1A1|EPHX2|SLC6A3|TM7SF2|LIPC|CRYM|ALDH3A2|BCL2|CYP27A1|NR1D1|SLC34A1|ACAA2|HSD17B7|RBP4|RAPGEF2|RNF180|AMACR|BAAT|GPR37|PECR|OSBPL1A|LIMA1|GPD1|ACOX2|BMP6|GOT1|PLCB1|MAOB|ACACB|PLCH2|PNPLA4|ACSS1|KIT|CYP4V2|INPP5A|LIPE|DCT|PRKAA2|ALDH3B1|CYP39A1|LEPR|ACSS2|CYP7B1|HDC|BMP2|EPAS1|AKR1C1|ABCG1|DHRS3|PLCH1|AL…	86
E2F1_Q6		0.002199136	0.028938635	0.344460883	1.471544186	796	196	cc_eos	c3.tft	RRM2|CDK1|CDCA7|EFNA5|CDC6|PKMYT1|MCM6|ARHGAP11A|ADAMTS2|PAQR4|STMN1|MCM4|E2F1|E2F7|POLE2|FANCD2|PCNA|TYRO3|ATAD2|DNMT1|GINS3|RMI2|E2F3|MCM8|HMGA1|UGGT1|ORC1|EZH2|ATF5|PRKDC|FKBP5|FAM216A|WDR62|FANCG|RANBP1|CLSPN|FBXO5|ZBTB8OS|IL4I1|CBX3|H2AFZ|PHF5A|TOPBP1|PAX6|TRMT6|MCM3|E2F8|GEN1|SOAT1|C19orf57|SRSF7|H2AFV|KPNB1|SUV39H1|SNRPD1|MXD3|SLC9A5|DCK|EPHB1|DNAJC9|RBBP4|STK35|CDC25A|NUP62|RBL1|POLD1|CDT…	83
REACTOME_O2_CO2_EXCHANGE_IN_ERYTHROCYTES		0.005521399	0.028786326	-0.753326926	-1.744060577	2880	11	cc_eos	c2.cp.reactome	AQP1|CA4|HBB|HBA2|HBA1|CA2	6
GO_MACROPHAGE_DIFFERENTIATION		0.002483904	0.028774002	0.546464684	1.759897782	1102	37	cc_eos	c5.bp	LIF|MMP9|ROR2|INHA|TGFB1|TLR2|C1QC|PRKCA|IL31RA|PARP1|GAB3|CSF1R|CSF1|SPI1|CASP8|PTPN2	16
GO_MHC_PROTEIN_COMPLEX		0.003721305	0.028707214	0.64073119	1.785507684	1724	20	cc_eos	c5.cc	HLA-DOA|HLA-DQA1|HLA-DOB|HLA-DQA2|HLA-DRA|HLA-DMB|CD74|HLA-DPA1|HLA-DMA|HLA-DRB1|HLA-DPB1|MR1|HLA-DRB5	13
GO_NEGATIVE_REGULATION_OF_DNA_REPLICATION		0.002468395	0.028667475	0.576440299	1.78492146	1110	31	cc_eos	c5.bp	CDC6|BLM|S100A11|CHEK2|ATR|TIPIN|TIMELESS|FBXO5|SLFN11|DONSON|TSPYL2	11
GATA1_02		0.002098117	0.02857575	-0.37753559	-1.514081161	1331	190	cc_eos	c3.tft	CLDN2|ALDOB|FMO1|EMX2|GPM6A|MASP1|TSPAN12|LIFR|SEMA6A|TM4SF5|ZNF385B|DMD|ERG|BMP4|CLRN3|ZMAT4|BMP6|C9orf66|RBPMS|CRY2|CACNB2|AJUBA|KCNJ13|PELI2|MITF|SLC26A9|PRDX2|PDZD2|NFIB|PLEKHG6|CSDC2|ADCY6|ZBTB18|RALGPS2|FOSL2|STON2|SATB2|CELF4|TNRC6C|CDC42EP3|BIN1|CDON|CREB5|MCU|PILRB|MAML3|MYT1|APBA1|APOOL	49
COUP_DR1_Q6		0.002115938	0.02857575	-0.373890499	-1.506833085	1349	198	cc_eos	c3.tft	PDZK1|SLC39A5|ABI3BP|HMGCS2|PPARGC1A|CXCL14|PTH1R|EEF1B2|BCAM|SLC16A9|ID1|INSR|PDZD3|APOM|ERBB2|DMD|NR4A1|SLC23A3|NDUFS1|PAPLN|HSD17B8|PRODH2|HOXA3|PNPLA2|EIF4EBP2|HDAC11|ETFDH|RNF5|YPEL3|HIBADH|THPO|ZNF768|LCAT|FABP1|PNOC|ZBTB43|NR2F1|HOXD3|ESRRA|YBX2|TOM1L2|PPP1R14D|LYSMD1	43
IK2_01		0.002091071	0.02857575	-0.367886042	-1.49499822	1344	213	cc_eos	c3.tft	LRP2|ACE2|FOLR1|GPM6A|CXCL14|PCK1|TMEM88|MYH11|ANK3|ASPA|BCL2|CGN|CDH5|HES1|FNBP1L|IGF1R|SEMA3F|NFIA|TNFRSF21|GPC4|AHNAK|ZEB1|EXOC3L1|CRYAB|ITM2B|HOXA3|HOXB2|COLEC11|VEGFA|RBMS2|FOXO4|ADCY6|ELMO3|RALGPS2|VIP|FOSL2|BLNK|EPHA2|SLCO3A1|CDKN1B|PDLIM5|CPSF7|PTCH1|SNCAIP|FOXN3|ATXN7L1|GRAMD1C|ACVR2B|ERC1|NRGN|POU3F3|FGF20|COL4A3BP|AP1G2|PRDM1|NCOA2	56
GGATTA_PITX2_Q2		0.002122206	0.02857575	-0.318305359	-1.383523606	1486	430	cc_eos	c3.tft	LRP2|RAB3IP|CLEC18C|FLRT3|TMEM88|SLC13A1|PAX2|FGFR3|ESM1|LIFR|SEMA6A|NEBL|ATP13A4|RORC|DMD|LLGL2|OCLN|PPFIBP1|ASPA|TRIM55|FZD4|BCL2|TRPM3|CASQ2|RAI2|ACAA2|PBX1|ARHGEF15|TEX11|C6orf223|TAL2|DLL4|SOCS2|RARB|ADD3|H1F0|EPB41L5|SULF1|SIPA1L1|TMEM135|GADD45B|ABHD11|LIMA1|CDKL2|IGSF3|TCF4|ANGPTL2|RBPMS|KCNK9|PROC|NR3C2|MITF|EDN2|PLEKHA6|SLC26A9|SLC5A2|RBM47|UNC13B|C7|DCT|LZTS3|SLC22A6|TRIP10|NTRK2|RBMS2…	108
WGGAATGY_TEF1_Q6		0.001881194	0.027928498	-0.344673118	-1.448320867	1255	294	cc_eos	c3.tft	CLDN2|FGFR2|TMEM125|GPM6A|EDN1|CLEC18C|SCNN1A|SORBS2|TMEM88|PTH1R|LIFR|BCAM|ARHGAP24|TINAGL1|ERBB2|HOOK1|DMD|PPFIBP1|ERG|MAPK10|BMP4|SH3BGRL2|NR4A1|TRPM3|CGN|MLIP|DDR1|ESRP2|ITGB4|PDGFA|RASAL2|LRRC1|AJUBA|KCNJ13|CRYAB|IL6ST|PKP4|ZNF462|JADE1|SLC5A2|NRG1|RBM47|ELF3|MTSS1|SH3RF1|PRRG4|PLXNB1|ZNF827|FOXO3|SLC12A4|EPHA2|POPDC2|MID1|MBNL2|JUND|UPK1B|GALNT12	57
GO_RESPONSE_TO_INTERLEUKIN_4		0.002395077	0.027887289	0.577278759	1.787517714	1077	31	cc_eos	c5.bp	LEF1|JAK3|TUBA1B|IL2RG|HSPA5|XBP1|RUFY4|TCF7|XCL1|FASN|PTPN2|CORO1A|CDK4	13
GO_SECONDARY_METABOLIC_PROCESS		0.002388956	0.027887289	-0.529468667	-1.725111202	1350	49	cc_eos	c5.bp	FMO2|FMO1|DDC|ACMSD|AKR7A3|BCL2|AS3MT|RAPGEF2|BDH2|DCT|AKR1C1|AKR1C2|CBR4|AKR1C3|AKR7A2|UGT1A8	16
RACCACAR_AML_Q6		0.001829826	0.027880772	0.339216485	1.465328287	651	215	cc_eos	c3.tft	PBK|NEK6|CTHRC1|LIF|MTMR4|EYA1|CALR|PGF|HHIP|RUNX1|CFH|SDF2L1|NAV3|BATF|RUNX2|IFNG|CD28|BATF3|FCER1G|PTPN22|CD6|TNFRSF12A|RIN1|SGIP1|ARHGEF2|EIF5A|MND1|HSP90B1|LCK|WAS|FGFR1|DOK2|GPR171|PPP1R14C|SLA2|CCR1|TCF7|TBX5|ITGB7|CXCR3|SASH3|TRPM8|NUTF2|GPX1|EVI2A|C1QTNF6|RASSF2|NUCB2|ADAM28|KCTD15|ARHGAP30|PLXNC1|HOXD10|OSCAR|RTN4RL1|IL7R|TRPV2	57
REACTOME_GLUCURONIDATION		0.005297489	0.027753672	-0.640319595	-1.740510605	2848	21	cc_eos	c2.cp.reactome	UGT2A3|UGT3A1|UGT2B7|UGT2B10|UGT2B11	5
REACTOME_CELL_CELL_COMMUNICATION		0.005204111	0.027398114	-0.420536984	-1.550470083	3106	101	cc_eos	c2.cp.reactome	CLDN2|CLDN3|CRB3|CLDN4|CDH1|ANG|CDH13|CLDN10|ITGA6|LIMS2|CDH6|CDH2|JUP|CDH4|CDH5|CLDN5|ITGB4	17
GO_PEPTIDYL_PROLINE_MODIFICATION		0.002324915	0.0272099	0.532290456	1.752310666	1022	41	cc_eos	c5.bp	FKBP11|FKBP10|PPIB|FKBP14|P4HB|PPIL1|PPIF|P4HA3|FKBP5|PPIH|PPIC|OGFOD1|FKBP7|FKBP9|PPIA|P4HA2|EGLN2|PPIAL4G	18
REACTOME_EARLY_PHASE_OF_HIV_LIFE_CYCLE		0.005009826	0.026862267	0.709035039	1.76485786	2375	13	cc_eos	c2.cp.reactome	FEN1|CCR5|CD4|HMGA1|BANF1|LIG1|KPNA1|CXCR4|PPIA|LIG4	10
REACTOME_SYNDECAN_INTERACTIONS		0.005077319	0.026862267	0.589978492	1.737798456	2321	25	cc_eos	c2.cp.reactome	COL5A1|TNC|COL1A1|TGFB1|PRKCA|VTN|COL3A1|ACTN1|FN1|SDC3|ITGB3|COL5A2|COL5A3|COL1A2	14
REACTOME_ASSEMBLY_AND_CELL_SURFACE_PRESENTATION_OF_NMDA_RECEPTORS		0.005049984	0.026862267	0.530649926	1.699294201	2249	36	cc_eos	c2.cp.reactome	TUBA3D|GRIN2A|ACTN2|TUBB3|TUBA3E|TUBA1B|TUBA1C|TUBA1A|TUBB2A|TUBB6|TUBA3C|TUBA4A|DLG4|DLG1|TUBB2B|LIN7B	16
REACTOME_ETHANOL_OXIDATION		0.005062814	0.026862267	-0.77186349	-1.742829476	2631	10	cc_eos	c2.cp.reactome	ALDH1A1|ACSS1|ACSS2|ALDH1B1|ADH1B|ADH6|ADH5|ALDH2	8
GO_NUCLEAR_REPLICATION_FORK		0.003415115	0.026691821	0.523911309	1.717774143	1509	40	cc_eos	c5.cc	CDC45|GINS2|PCNA|GINS4|MCM10|TIPIN|TIMELESS|WDHD1|MCM3|TOP1|PRPF19|PRIM2|POLA2|RPA3|MMS22L|POLD1|BCAS2|WRN|POLD4|POLA1|PURB|PRIM1|SMARCAL1|ETAA1|TONSL	25
GO_CELL_CELL_ADHERENS_JUNCTION		0.003368216	0.026676274	-0.448950805	-1.611548791	1981	85	cc_eos	c5.cc	NDRG1|CDH1|PLEKHA7|CDH13|ITGA6|CDH6|CDH2|HMCN1|JUP|CDH4|CDH5|SORBS1|PGM5|LRRC7|BAIAP2|ARVCF|PTPRM|CXADR|PKP4|AJAP1|TJP1|ADD1|CAMSAP3|KRT18|CDHR3|CTNND1|PARD3B|PDLIM5|KIFC3|CTNNB1|RDX|DSC2|MPP5|PARD3	34
REACTOME_INTERLEUKIN_12_SIGNALING		0.004888006	0.026575067	0.493718376	1.665732242	2135	46	cc_eos	c2.cp.reactome	CNN2|ANXA2|LMNB1|STAT4|IFNG|P4HB|PSME2|BOLA2B|SNRPA1|BOLA2|LCP1|CAPZA1|IL10|IL12RB1|GSTO1|CFL1|TYK2|PPIA|JAK2|VAMP7|HNRNPA2B1|HSPA9|TALDO1	23
REACTOME_ASYMMETRIC_LOCALIZATION_OF_PCP_PROTEINS		0.004915562	0.026575067	0.465256273	1.633184149	2109	56	cc_eos	c2.cp.reactome	WNT5A|PSMD14|PSMD2|PSME2|PSMA4|PSMA5|PSMC4|PSME4|PSMA7|PSMB2|PSMD1|PSMD11|PSMC2|FZD2|PSMA2|PSMA1|PSMD7|PSMB10|PSMC5|PSMD3|PSMB9|PSMC1|PSMA3|PSMD13|PSMB6|PSMB4|PSMD4|PSMD6|PSMD12|PSMD8|FZD8|PSMB8|PSMB5|PARD6A	34
REACTOME_TRANSPORT_OF_MATURE_TRANSCRIPT_TO_CYTOPLASM		0.004856213	0.026575067	0.439992832	1.60220424	2044	68	cc_eos	c2.cp.reactome	ALYREF|CPSF3|SEC13|NUP93|NUP210|DDX39A|MAGOHB|NUP37|NUP50|EIF4A3|NCBP2|NUP205|NXT1|SRSF2|NUPL2|NCBP1|SRSF7|RAE1|NUP107|NUP62|MAGOH|AAAS|UPF3B|SARNP|SRSF9|NUP85|CPSF4|U2AF2|THOC5|SLBP|THOC3|NUP88	32
REACTOME_NAPLUS_CL_DEPENDENT_NEUROTRANSMITTER_TRANSPORTERS		0.004848267	0.026575067	-0.714434209	-1.759828615	2556	14	cc_eos	c2.cp.reactome	SLC6A13|SLC22A2|SLC6A12|SLC6A3|SLC6A19|SLC6A20	6
REACTOME_DEFECTS_IN_COBALAMIN_B12_METABOLISM		0.004924058	0.026575067	-0.741452665	-1.755659565	2578	12	cc_eos	c2.cp.reactome	CUBN|AMN|LMBRD1|MMAB|MMAA|MTR|TCN2|ABCD4	8
GO_T_CELL_HOMEOSTASIS		0.002218354	0.026029832	0.568281347	1.784424867	993	33	cc_eos	c5.bp	CCNB2|IL2RA|JAK3|LMO1|TGFB1|PMAIP1|SIT1|TNFSF14|CASP3|GPR174|NCKAP1L|SLC39A3|LGALS9	13
REACTOME_NEUROTRANSMITTER_RELEASE_CYCLE		0.004671058	0.025993349	-0.537625587	-1.69180881	2610	41	cc_eos	c2.cp.reactome	SLC6A13|SLC22A2|SLC6A12|SLC1A1|LIN7A|STXBP1|UNC13B|ALDH5A1|PPFIA4|MAOA|GLS2|RAB3A|APBA1|PPFIA1|VAMP2	15
REACTOME_NOD1_2_SIGNALING_PATHWAY		0.004642333	0.025968052	0.551997545	1.72221848	2085	32	cc_eos	c2.cp.reactome	BIRC3|TNFAIP3|NOD2|RIPK2|CYLD|IRAK1|MAPK11|CARD9|CASP4|MAP2K6|CASP8|UBE2V1	12
GO_NUCLEOSIDE_BISPHOSPHATE_METABOLIC_PROCESS		0.002199329	0.025873458	-0.496932299	-1.695734265	1265	63	cc_eos	c5.bp	ACSM2A|ACSM2B|GLYAT|SULT1C4|HMGCS2|SULT1C2|ACSM5|ACAT1|BAAT|ACACB|OGDH|ACSM3|ACOT2|ACOT1	14
KEGG_GLYCOSAMINOGLYCAN_BIOSYNTHESIS_KERATAN_SULFATE		0.006070188	0.025833589	0.688368021	1.748497475	2871	14	cc_eos	c2.cp.kegg	CHST1|CHST2|ST3GAL3|B4GALT2|FUT8|B4GALT4|B4GALT1|ST3GAL2	8
GO_NEGATIVE_REGULATION_OF_VASCULATURE_DEVELOPMENT		0.002188639	0.025814569	-0.441036065	-1.62071601	1304	99	cc_eos	c5.bp	COL4A3|KLF2|RGCC|MMRN2|SEMA6A|AGT|TEK|ECSCR|BMP4|DLL4|PPARG|SULF1|TIE1|KLF4|GPR4|EPN2|PTPRM|CX3CR1|FOXC1|PDGFB|PLK2|SPINK5|HSPG2|AMOT|ANGPT2|FOXO4|NGFR|EPHA2|NOTCH1|HEY2|SYNJ2BP|HDAC5|DAB2IP|CTNNB1|THBS1	35
GO_PROTEIN_FOLDING_CHAPERONE		0.001168742	0.02571233	0.68116725	1.874339818	542	19	cc_eos	c5.mf	CALR|CLGN|HSPA5|PFDN2|HSPA13|CCT2|CD74|HSPA8|PDCL3|HSPA6|HSPA2|HSPA9	12
GO_BLOOD_MICROPARTICLE		0.00317927	0.02552009	0.408150065	1.57645996	1290	96	cc_eos	c5.cc	HP|SERPINA3|ITIH4|APOL1|HPR|BCHE|ZBTB38|TF|CFHR1|F13A1|CFH|ITGA2B|FGA|LGALS3BP|C1S|TGFB1|ACTB|C1QB|APOA4|C1QC|VTN|CIB2|FN1|SLC2A1|F2|PFN1	26
GO_MYOSIN_COMPLEX		0.003174198	0.02552009	-0.561474329	-1.739871595	1765	38	cc_eos	c5.cc	MYL3|LIMCH1|MYH11|MYO7B|MYO6|MYO5B|CGN|ACTG2|MYO9A|MYO1D|MYO1C|MYH8|MYO5C	13
GO_ACTIN_CYTOSKELETON		0.003106624	0.02552009	-0.318849466	-1.376910551	2154	397	cc_eos	c5.cc	SMTNL2|VIL1|AUTS2|AIF1L|CDH1|PLEKHH2|MYL3|PLS1|SORBS2|FLT1|LIMCH1|NEBL|TEK|FAM107A|ESPN|MYH11|BAIAP2L2|CDH2|MYO7B|JUP|RND1|DMTN|LLGL2|COBL|MYOT|MYO6|DCDC2|MYO5B|EZR|CGN|HIP1R|GSN|SVIL|GAS2|CLDN5|SORBS1|NOX4|H1F0|ADCY8|ACTG2|TLN2|PGM5|CLIC5|LIMA1|SHROOM4|MYO9A|RAPGEF3|BAIAP2|AHNAK|ABLIM1|DLC1|SCIN|CRYAB|POF1B|MSRA|ARHGAP32|MYRIP|ACTA2|FILIP1|IVNS1ABP|TJP1|ADD1|MYO1D|ARHGAP6|MYLK|DAAM1|EEF1A1|AMOT|…	88
REACTOME_REPRODUCTION		0.004524689	0.025442492	0.414004052	1.568031908	1861	85	cc_eos	c2.cp.reactome	ZP1|RAD51|BLM|LMNB1|HIST1H4H|BRCA1|ATR|MND1|CATSPER1|SYCP2|IZUMO4|H2AFX|SYNE2|SMC1B|DMC1|H2AFZ|HIST1H4J|TOP3A|HIST1H3D|H2AFV|RAD51C|CDK4|CDK2|SYCE3|RPA3|B4GALT1|PSMC3IP|HIST1H2BJ|HSPA2|HIST1H2BK	30
REACTOME_INTERLEUKIN_2_FAMILY_SIGNALING		0.004499853	0.025436009	0.529591492	1.706113947	1999	37	cc_eos	c2.cp.reactome	IL2RA|INPP5D|STAT4|JAK3|STAT1|IL21R|IL2RG|IL2RB|LCK|IL15RA|LGALS9|PTPN6|SHC1|CSF2RA	14
REACTOME_GENE_AND_PROTEIN_EXPRESSION_BY_JAK_STAT_SIGNALING_AFTER_INTERLEUKIN_12_STIMULATION		0.004481022	0.025436009	0.525090204	1.70154332	1988	38	cc_eos	c2.cp.reactome	CNN2|ANXA2|LMNB1|STAT4|IFNG|PSME2|BOLA2B|SNRPA1|BOLA2|LCP1|CAPZA1|IL10|GSTO1|CFL1	14
GO_MICROBODY_LUMEN		0.003039812	0.025431664	-0.540492114	-1.724434718	1704	44	cc_eos	c5.cc	HAO2|EHHADH|EPHX2|CRYM|AMACR|BAAT|ACOX2|CRAT|PHYH|ECH1|ACOT2|FABP1|NUDT12|ACOT4|PEX7|CAT|FAR2|PRDX5|ACAA1|HMGCL|NOS2|ECI2|AGXT|DAO|MLYCD|GSTK1	26
GO_SUPEROXIDE_METABOLIC_PROCESS		0.002148559	0.025407829	-0.513273017	-1.714660944	1225	56	cc_eos	c5.bp	MAPT|EDN1|CD36|NOXA1|AGT|MT3|F2RL1|RGN|SOD3|NOX4|EGFR|IMMP2L|ACP5|FANCC|CRP|FBLN5|PRDX2	17
GO_NEGATIVE_REGULATION_OF_LEUKOCYTE_PROLIFERATION		0.002136137	0.025326886	0.467041892	1.681661295	904	64	cc_eos	c5.bp	IL2RA|INPP5D|VSIG4|CTLA4|TGFB1|PDCD1LG2|TNFAIP3|CCL8|FCGR2B|CD80|DLG5|PLA2G2D|CASP3|LILRB2|CEBPB|GLMN|LILRB1|CD86|IL10|MNDA|TYROBP|IL20RB|XCL1|CD274|LYN|LGALS9|TWSG1|PTPN6|LST1|CLEC4G|DLG1	31
GO_RESPONSE_TO_CHEMOKINE		0.002132493	0.025326886	0.443696137	1.647648287	886	76	cc_eos	c5.bp	LOX|CCL20|CXCL5|CXCL13|CXCL1|STK39|ROBO1|CCL21|CIB1|CXCR6|CXCL6|CCR5|CXCL11|CCL13|CCL8|CCL19|CXCL9|CCR2|CCL26|CXCL10|CCR1|XCL2|CXCR3|CXCL2|XCL1|ZC3H12A|CXCL3	27
REACTOME_DEPOLYMERISATION_OF_THE_NUCLEAR_LAMINA		0.004411008	0.025199057	0.713724926	1.77653145	2091	13	cc_eos	c2.cp.reactome	CCNB1|CDK1|LMNB1|PRKCA|CNEP1R1|LPIN1	6
REACTOME_RRNA_MODIFICATION_IN_THE_NUCLEUS_AND_CYTOSOL		0.004344551	0.025068413	0.491371359	1.672568982	1891	48	cc_eos	c2.cp.reactome	NOP2|DCAF13|NOP56|MPHOSPH10|DKC1|UTP6|RCL1|NOP10|HEATR1|UTP18|RRP36|WDR46|NOP58|DDX49|UTP15|EMG1|UTP14A|PDCD11|WDR75|PNO1|DIMT1|NOL6|PWP2|NOL11	24
REACTOME_REGULATION_OF_TP53_ACTIVITY		0.004364798	0.025068413	0.361409778	1.481232633	1674	142	cc_eos	c2.cp.reactome	TPX2|AURKB|CDK1|AURKA|CHEK1|EXO1|BLM|CCNA2|BRCA1|CHEK2|CDK5|RMI2|ATR|RFFL|CDKN2A|MTOR|BRIP1|RBBP7|TAF13|ZNF385A|TP53RK|MAPK11|MAP2K6|TOPBP1|DNA2|TOP3A|RHNO1	27
BIOCARTA_THELPER_PATHWAY		0.001119436	0.024876352	0.768453049	1.87077452	533	12	cc_eos	c2.cp.biocarta	CD3D|CD2|CD28|CD3G|CD3E|ICAM1|CD4|CD247|PTPRC|ITGB2	10
BIOCARTA_IL17_PATHWAY		0.001085516	0.024876352	0.783905926	1.862827696	519	11	cc_eos	c2.cp.biocarta	IL6|CD3D|CD2|CD3G|CD3E|CD8A|CD4	7
GO_POSITIVE_REGULATION_OF_T_HELPER_1_TYPE_IMMUNE_RESPONSE		0.002081951	0.02481402	0.68852674	1.83904465	972	17	cc_eos	c5.bp	CCL19|CD80|CCR2|RIPK2|IL27RA|IL1B|IL18R1|IL1R1|IL12RB1|XCL1|IL18	11
GO_T_CELL_CYTOKINE_PRODUCTION		0.002068706	0.02481402	0.575896959	1.795964405	928	32	cc_eos	c5.bp	IL6|IL31RA|CCR2|NLRP3|IL1B|IL18R1|SASH3|IL1R1|XCL1|IL18|TNFRSF1B|DLG1	12
GO_RESPONSE_TO_AMINE		0.00207609	0.02481402	0.538613956	1.764186737	915	40	cc_eos	c5.bp	CDK1|GRIN2A|ASIC1|NME1|RGS10|ICAM1|PDE1B|CPS1|ADORA2A|RGS17|HPRT1|CAD|RGS2	13
GO_REGULATION_OF_CYCLIN_DEPENDENT_PROTEIN_KINASE_ACTIVITY		0.002079781	0.02481402	0.416636729	1.606905255	843	95	cc_eos	c5.bp	CCNB2|CCNB1|CKS2|CDKN3|CDC6|PLK1|PKMYT1|BLM|CCNE1|PKD1|CDC25C|PSRC1|CCNA2|SFN|CCNF|ACTB|TNFAIP3|CASP3|CDKN2A|CCNE2|CKS1B|CDKN2C|CDK5RAP1|CCNJL|ADAM17	25
GO_MICROVILLUS_ORGANIZATION		0.002070612	0.02481402	-0.655066866	-1.818305545	1118	23	cc_eos	c5.bp	VIL1|CDHR5|CDHR2|PLS1|EZR|RAP1GAP|USH1C|RAPGEF2|PODXL	9
GO_PEROXISOMAL_TRANSPORT		0.002077839	0.02481402	-0.506880063	-1.709124969	1188	59	cc_eos	c5.bp	HAO2|SLC27A2|EHHADH|EPHX2|AMACR|BAAT|PECR|ACOX2|CRAT|PHYH|ECH1|DECR2	12
GO_POSITIVE_REGULATION_OF_CELL_CYCLE_PHASE_TRANSITION		0.002047071	0.02478866	0.437676113	1.640101989	846	80	cc_eos	c5.bp	UBE2C|CCNB1|CDC45|CDK1|CDC6|DLGAP5|CDCA5|CCNE1|CDC25C|DTL|RECQL4|FAM83D|ESPL1|TGFB1|AIF1|LSM10|CDC7|EZH2|FBXO5|UBE2E2|SMARCD3|DBF4B|CDC25B|ADAM17|EIF4G1	25
GO_REGULATION_OF_PROTEIN_BINDING		0.002044533	0.02478866	0.350097309	1.484552784	750	184	cc_eos	c5.bp	LOX|SLPI|NRP1|AURKB|CTHRC1|TMBIM6|PLK1|AURKA|LEF1|ANXA2|MMP9|TRIB3|WNT5A|PKD1|KDM1A|CFHR1|PHLDA2|STMN1|PIM2|ACTB|CDK5|HSPA5|RAN|VTN|BAK1|CAV1|RIPK2|LFNG|LGALS3|LRP1|TMC8|CYLD|TFIP11|MFNG|NVL|IL10|SMARCD3|MAPRE1|STK4|NOG|TMEM173|DERL1|MAP2	43
REACTOME_E2F_MEDIATED_REGULATION_OF_DNA_REPLICATION		0.004246109	0.024650386	0.619373796	1.767201051	1955	22	cc_eos	c2.cp.reactome	CCNB1|CDK1|ORC6|E2F1|MCM8|ORC1|PRIM2|POLA2	8
GO_COPI_VESICLE_COAT		0.002863164	0.024295994	0.743392665	1.809669555	1363	12	cc_eos	c5.cc	COPZ2|TMED3|COPG1|COPB2|COPB1|COPE	6
GO_SPINDLE_MIDZONE		0.002843856	0.024295994	0.571496525	1.770981311	1282	31	cc_eos	c5.cc	AURKB|CDC6|PLK1|AURKA|CDCA8|KIF18B|RACGAP1|CENPE|KIF14|KIF18A	10
GO_AMEBOIDAL_TYPE_CELL_MIGRATION		0.001987702	0.024198811	-0.339407795	-1.435477735	1337	314	cc_eos	c5.bp	EDNRB|FOLR1|ENPP2|VIL1|EDN1|CENPV|RGCC|RHOB|CDH13|MMRN2|EFNA1|SEMA6A|ID1|KDR|PBLD|ATOH8|AGT|TEK|CLEC14A|JUP|DMTN|BMP4|CEACAM1|NR4A1|AMOTL2|SEMA3G|HYAL1|EFNB2|ANXA3|FLT4|DLL4|MARVELD3|HYAL2|EPB41L5|RHOJ|PPARG|SEMA3F|LAMA5|KLF4|PTPRG|HIF1A|SASH1|PTPRM|KANK2|PIK3C2A|PIK3R3|KIT|SEMA5A|GATA2|SEMA3B|SOX18|PDGFB|PLK2|AKT3|VEGFA|SMO|AMOT|TGFBR2|ANGPT2|SHH|MESP1|EPHA2|ARID5B|NOTCH1|CCR6|FGF2|SEMA4G|PTK2|E…	72
GO_APOPTOTIC_SIGNALING_PATHWAY		0.001980976	0.024181748	0.281667944	1.320988874	564	497	cc_eos	c5.bp	SERPINE1|NRP1|CYP1B1|SCG2|MLLT11|TMBIM6|EYA1|CD38|MELK|MMP9|PTGS2|TRIB3|PLAUR|CIB1|SNAI2|CD44|KDM1A|CHAC1|BRCA1|MAGED1|SFN|FGA|CD27|E2F1|IFNG|SFRP2|HYOU1|MAPK8IP2|TICAM2|CD28|CHEK2|TGFB1|CD3E|BCL2A1|LY96|ICAM1|PDIA3|TNFAIP3|MEIS3|PMAIP1|PYCARD|PRKCA|BID|TNFRSF12A|RBCK1|CASP5|CD14|BCL2L12|P4HB|ST20|PARP1|ARHGEF2|FASLG|DNAJC10|BAK1|BDKRB2|CASP3|LCK|RFFL|EIF2AK3|CAV1|CTSC|PPIF|PRKDC|LGALS3|G0S2|PDCD…	105
GO_NEUROTRANSMITTER_METABOLIC_PROCESS		0.00193423	0.023674761	-0.437439944	-1.619354852	1157	104	cc_eos	c5.bp	SLC22A2|AGXT2|SLC44A4|DDC|EDN1|PAH|KLF2|BHMT|CD36|DDAH1|AGT|INSR|DMGDH|UPB1|SLC6A3|CHDH|RGN|CD34|HBB|PEBP1|RNF180|KLF4|ACP5|DPYS|MAOB|ASS1|ATP2B4|CX3CR1|ALDH5A1|MAOA	30
KEGG_PRIMARY_BILE_ACID_BIOSYNTHESIS		0.00541309	0.023585605	-0.710965953	-1.750887591	2851	14	cc_eos	c2.cp.kegg	CYP27A1|AMACR|BAAT|ACOX2|CYP39A1|CYP7B1	6
GO_REGULATION_OF_RESPONSE_TO_CYTOKINE_STIMULUS		0.001896848	0.023279962	0.37792911	1.543852783	729	139	cc_eos	c5.bp	IL6|IL1R2|ROBO1|ECM1|WNT5A|RUNX1|STAT1|IFNG|TICAM2|CLIP3|TLR2|BIRC3|TNFAIP3|SPHK1|PYCARD|TRAIP|RBCK1|RFFL|CAV1|RIPK2|ZBP1|CYLD|IRAK1|CASP4|IL1R1|CSF1|TRAF1|CD74|ADAM17|USP18|CASP8|HPX|PTPN1|IFNAR2|PTPN6|PTPN2|TSLP|IRGM|PTPRC|VRK2|SAMHD1|NLRC5|JAK2|TREM2|AXL|PADI2|HIST1H2BJ|PARP9|TXK	49
GO_HEART_TRABECULA_MORPHOGENESIS		0.001893484	0.023279962	-0.637295816	-1.819317008	1030	26	cc_eos	c5.bp	S1PR1|TEK|RBP4|DLL4|ADAMTS1|CCM2L|NRG1|ENG|HEY1|HEG1|NOTCH1|HEY2|EGLN1	13
GO_REGULATION_OF_ENDOTHELIAL_CELL_DIFFERENTIATION		0.001872464	0.023105595	-0.624648626	-1.812921654	1023	28	cc_eos	c5.bp	ID1|ATOH8|APOLD1|BMP4|CEACAM1|CDH5|NOTCH4|CLDN5|JAG1|BMP6|ZEB1|PROC|ADD1	13
REACTOME_CLASS_A_1_RHODOPSIN_LIKE_RECEPTORS		0.00394731	0.023040279	0.335028645	1.432053776	1432	196	cc_eos	c2.cp.reactome	CCL20|SAA1|CXCL5|CXCL13|CXCL1|CCL21|ECE2|ADORA2B|HCAR2|CXCR6|CYSLTR2|CXCL6|PTGFR|HCAR3|FPR1|LPAR2|CCR5|P2RY10|CXCL11|CCL13|CCL19|CXCL9|CCR2|GPR65|BDKRB2|F2|BDKRB1|CXCL10|GHRL|NMB|FPR2|CCR1|ADORA2A|XCL2|P2RY6|GPR39|CXCR3|CXCL2|GPR18|FPR3|C3AR1|SUCNR1|PMCH|XCL1|GPR143|CXCL3|GPR132|NMU|MCHR1|OPN3|CCR3|C5AR1|PTGER4|HTR6|INSL3|CMKLR1|CXCR4|AVPR2|FFAR3|CCR7|KEL|PTAFR	62
E2F_Q6		0.001471346	0.023024576	0.350390333	1.496053162	533	195	cc_eos	c3.tft	RRM2|CDC45|CDK1|CDCA7|EFNA5|CDC6|RAD51|PKMYT1|MCM6|ARHGAP11A|ADAMTS2|PAQR4|STMN1|MCM4|E2F1|E2F7|POLE2|FANCD2|PCNA|TYRO3|ATAD2|DNMT1|NRP2|GINS3|RMI2|E2F3|MCM8|UGGT1|EZH2|ATF5|PRKDC|WDR62|RANBP1|CLSPN|INTS7|FBXO5|IL4I1|H2AFZ|PHF5A|TOPBP1|PAX6|TRMT6|MCM3|E2F8|GEN1|RHCE|SRSF2|SOAT1|POLA2|C19orf57|SRSF7|KPNB1|SNRPD1|MXD3|MEIS2|SLC9A5|DCK	57
GO_AZUROPHIL_GRANULE		0.002633102	0.023000923	0.37978161	1.532842584	1027	128	cc_eos	c5.cc	SERPINA3|FABP5|ACLY|CKAP4|ANXA2|RNASE2|GLIPR1|MAN2B1|IMPDH1|FPR1|PYCARD|GGH|GLA|TXNDC5|UNC13D|PYGB|CTSC|DSN1|CMTM6|PSMD1|GALNS|MNDA|RETN|CCT2|C3AR1|PLAC8|RNASE3|FTL|TRAPPC1|ACPP|DDOST|ARSA|GRN|NFAM1|BST2|HEBP2|CTSA|TUBB|DNAJC13|LYZ|STK11IP|HEXB|B4GALT1|RAB3D|PA2G4|SNAP23|ORM2|PADI2|PRKCD|ACTR2|HEXA|GCA|DNAJC5|RAB37|VAMP7	55
GO_REGULATION_OF_SUBSTRATE_ADHESION_DEPENDENT_CELL_SPREADING		0.001856486	0.022970857	0.534120417	1.76753938	815	42	cc_eos	c5.bp	FBLN1|NRP1|FLNA|EFNA5|CIB1|CALR|FGA|GBP1|UNC13D|ARPC2|RAC3|ITGB1BP1|S100A10|MYADM	14
GO_NEGATIVE_REGULATION_OF_HYDROLASE_ACTIVITY		0.001847506	0.022922197	0.304873748	1.382758536	591	339	cc_eos	c5.bp	SLPI|SERPINE1|PPP1R1A|SPOCK1|COL7A1|PTTG1|PI3|PLXNB3|SERPINA3|ITIH4|WFDC5|PTX3|BIRC5|WFDC3|TFPI2|TMBIM6|ECM1|LEF1|SPOCD1|COL6A3|PKMYT1|MMP9|PTGS2|PLAUR|WFDC10B|SPINK13|CD44|SFN|CD27|CSTA|SFRP2|TIMP1|CR1|PPP1R14B|BIRC3|SERPINF1|SPINK1|LAMP3|VTN|APOC3|GZMA|SERPINH1|BCL2L12|TNFSF14|DHCR24|RFFL|RHOH|TNNI3|PPIF|LGALS3|APOC1|CD109|SYTL2|GMIP|NCKAP1L|PPP1R14C|ADORA2A|SH3RF2|HGF|MICAL1|CST7|KLRK1|SNCA|MP…	77
GO_POSITIVE_REGULATION_OF_MYELOID_LEUKOCYTE_DIFFERENTIATION		0.001840561	0.022898591	0.534274106	1.768047976	808	42	cc_eos	c5.bp	LIF|LEF1|ROR2|RUNX1|IFNG|TGFB1|PRKCA|CD4|CCR1|GNAS|TYROBP|CD101|CSF1|CD74|EVI2B|CASP8	16
GO_REGULATION_OF_KETONE_BIOSYNTHETIC_PROCESS		0.001838981	0.022898591	-0.756302262	-1.826317714	965	13	cc_eos	c5.bp	PPARGC1A|ADM|BMP6|EGR1|SIRT5|BMP2|AKR1C3	7
REACTOME_SYNTHESIS_OF_ACTIVE_UBIQUITIN:_ROLES_OF_E1_AND_E2_ENZYMES		0.003881244	0.022778448	0.59226481	1.761206205	1770	26	cc_eos	c2.cp.reactome	UBE2C|UBE2T|UBE2S|UBA6|UBE2Z|UBE2D1|USP5|UBE2A|UBA1|UBE2E3|UBE2Q2|USP9X|UBE2E1	13
REACTOME_INHIBITION_OF_THE_PROTEOLYTIC_ACTIVITY_OF_APC_C_REQUIRED_FOR_THE_ONSET_OF_ANAPHASE_BY_MITOTIC_SPINDLE_CHECKPOINT_COMPONENTS		0.003852027	0.022731194	0.659705272	1.789962426	1795	18	cc_eos	c2.cp.reactome	UBE2C|CDC20|BUB1B|MAD2L1|UBE2D1|ANAPC5|ANAPC7	7
REACTOME_DEGRADATION_OF_THE_EXTRACELLULAR_MATRIX		0.003809269	0.022603068	0.386596073	1.532480715	1510	113	cc_eos	c2.cp.reactome	CTSB|COL7A1|COL5A1|LAMB3|COL13A1|MMP1|LAMA3|COL6A2|COL6A3|COL16A1|MMP9|COL1A1|COL11A1|CD44|COL6A1|ADAM8|CAPN8|TIMP1|MMP19|LAMC2|CTSV|COL3A1|FN1|BMP1|CASP3|MMP2|MMP17|LAMB1|ADAMTS9|ADAMTS16|COL5A2|COL5A3|FBN2|COL1A2|MMP14	35
GO_MYELOID_LEUKOCYTE_DIFFERENTIATION		0.001801966	0.02257374	0.360494014	1.509701944	672	167	cc_eos	c5.bp	LIF|UBD|LEF1|INPP5D|ANXA2|MMP9|ROR2|RUNX1|INHA|NME1|BATF|IFNG|TGFB1|TLR2|BATF3|LILRB4|FCER1G|C1QC|PRKCA|PDE1B|CD4|IL31RA|PARP1|CCL19|MAFB|GAB3|MTOR|CSF1R|CD109|IRF4|CEBPB|CCR1|GNAS|LILRB1|TNFRSF11A|LILRB3|IFI16|TYROBP|GPC3|RASSF2|CDK6|CD101|LYN|CSF1|CD74|SPI1|EVI2B|FASN|CASP8|OSCAR	50
GO_FATTY_ACID_BIOSYNTHETIC_PROCESS		0.001804507	0.02257374	-0.421115601	-1.595498947	1095	122	cc_eos	c5.bp	ACSM2A|ACSM2B|ACADL|MLXIPL|EDN1|ELOVL7|EPHX2|PDK4|SCD5|ACSM5|LIPC|CEACAM1|RGN|PECR|HSD17B8|CYP2C8|ACACB|ACSS1|EDN2|THNSL2|DECR2|PRKAA2|PRKAB1|LPL|HSD17B12|LTC4S|ACSS2|HPGD|ACSM3|CBR4|AKR1C3|ABHD1|ERLIN2	33
GO_ACTIN_FILAMENT_BUNDLE_ORGANIZATION		0.001782132	0.022417339	-0.415215914	-1.587037418	1088	130	cc_eos	c5.bp	VIL1|AIF1L|PLS1|RGCC|S1PR1|RHOB|LIMCH1|ID1|CX3CL1|ELN|FAM107A|ESPN|BAIAP2L2|RND1|DMTN|SERPINF2|EZR|USH1C|EPS8|ARHGEF15|ADD3|SORBS1|NOX4|LIMA1|RAPGEF3|BAIAP2|SWAP70|DLC1|ARHGEF10|ADD1|PHLDB2|ARHGAP6|ARHGEF10L	33
GO_VASCULOGENESIS		0.001776729	0.022411462	-0.499838049	-1.710470828	1023	64	cc_eos	c5.bp	KDR|ITGB8|CEACAM1|FZD4|CD34|RAMP2|RAPGEF2|EGFL7|TIE1|ADM|JUNB|SOX18|ENG|VEGFA|NTRK2|SMO|HEY1|AMOT|HEG1|TGFBR2|WARS2|FOXF1|RASIP1|SHH|EPHA2|NOTCH1|HEY2|PTK2	28
E2F_Q3		0.00139	0.022355827	0.356778307	1.51147871	510	183	cc_eos	c3.tft	CDC45|CDK1|CDCA7|CDC6|RAD51|OLFML3|PKMYT1|MCM6|ARHGAP11A|ADAMTS2|PAQR4|STMN1|MCM4|E2F1|E2F7|POLE2|PCNA|KIF15|ATAD2|DNMT1|NRP2|E2F3|MCM8|ORC1|TIPIN|EZH2|PRKDC|RBBP7|PLK4|FAM216A|RANBP1|INTS7|FBXO5|ZBTB8OS|GCH1|ABCF2|H2AFZ|TOPBP1|TRMT6|MCM3|E2F8|MAT2A|GEN1|RHCE|SRSF2|LIG1|POLA2|MDGA1|KPNB1|MXD3|MEIS2|MRPL18|DCK|EPHB2|USP1|EPHB1	56
RSRFC4_Q2		0.001345826	0.022355827	-0.396780184	-1.564439132	841	165	cc_eos	c3.tft	SLCO2A1|MYL3|S1PR1|COL8A1|TSC22D1|ZNF385B|DMD|ERG|TCEA3|CUX1|TRIM55|NR4A1|CASQ2|ESAM|ARHGEF15|BNIP3|GPC4|FILIP1|ARHGEF38|MITF|PIK3R3|PLEKHA6|SLC26A9|ITGA7|ARHGEF37|PTCHD4|CAPN3|CPEB4|HIBADH|MBNL2|CELF4|NME5|SLCO3A1|RASGRP3|TNNI3K|SLC2A4|CDC42EP3|PTCH1	38
GCM_Q2		0.00137906	0.022355827	-0.379018939	-1.529323081	880	200	cc_eos	c3.tft	SLC6A13|EMX2|SLC6A12|SORBS2|VWF|BCAM|CX3CL1|TMEM25|APOLD1|TSC22D1|WWC1|MYOT|EFEMP2|MAGI1|IGF1R|PANK1|DLL4|RIMKLA|ADD3|KCNJ13|MITF|SMAD6|ETS2|JADE1|VCAN|RBM47|COL25A1|DCT|PDGFB|CNNM2|KAT5|NTRK2|HEY1|DAAM1|KLF5|TBL1X|ELMO3|SLC12A4|EPHA2|SLC30A2|BMI1|MPP6|PNOC|PLD1|THRA|NIPAL3|PURA|KAT7|APLP2|SLC44A1|PRDM1|MAP4K3|KCNJ1|CATSPER3|CERS1|HOXD4|BDNF|BTBD9	58
KEGG_PROXIMAL_TUBULE_BICARBONATE_RECLAMATION		0.004934562	0.022343235	-0.642392798	-1.746592531	2656	21	cc_eos	c2.cp.kegg	AQP1|FXYD2|PCK1|SLC4A4|CA4|SLC9A3|CA2|GLS2|ATP1B1	9
KEGG_STEROID_HORMONE_BIOSYNTHESIS		0.005005861	0.022343235	-0.535662395	-1.684736597	2796	41	cc_eos	c2.cp.kegg	UGT2A3|UGT2B7|HSD11B2|HSD17B7|UGT2B10|UGT2B11|HSD17B8|STS|CYP3A5|HSD17B12|HSD17B2|CYP7B1|AKR1C1|AKR1C2|AKR1C3|UGT1A3|UGT1A8|CYP3A7|HSD3B2	19
GO_POSITIVE_REGULATION_OF_CD4_POSITIVE_ALPHA_BETA_T_CELL_ACTIVATION		0.001741387	0.022026852	0.591847125	1.818400421	784	30	cc_eos	c5.bp	IFNG|CCL19|CD80|RIPK2|NLRP3|NCKAP1L|CD86|SASH3|IL12RB1|XCL1|LGALS9|IL18|CD160|NFKBIZ|CD83	15
GO_NEGATIVE_REGULATION_OF_EXTRINSIC_APOPTOTIC_SIGNALING_PATHWAY_VIA_DEATH_DOMAIN_RECEPTORS		0.001739652	0.022026852	0.585709188	1.813622157	782	31	cc_eos	c5.bp	SERPINE1|BRCA1|FGA|SFRP2|ICAM1|TNFAIP3|ARHGEF2|FASLG|RFFL|HGF|GPX1|CASP8	12
GO_CHROMATIN_ASSEMBLY_OR_DISASSEMBLY		0.001728979	0.021992423	0.394802889	1.577077543	680	119	cc_eos	c5.bp	HJURP|CENPA|CENPK|CENPM|ASF1B|CENPW|CENPN|HIST1H4H|CENPU|OIP5|NAP1L2|CHAF1B|CENPI|HELLS|HMGA2|HMGA1|CDKN2A|RBBP7|CENPL|CENPH|H2AFX|SMARCD3|SUV39H2|RUVBL1|TSPYL2|HIST1H4J|HIST1H3D|HAT1|MIS18A|H2AFY|H2AFY2|SMARCA4|SMARCD1|MTA2	34
REACTOME_SYNTHESIS_OF_BILE_ACIDS_AND_BILE_SALTS		0.00367637	0.021935674	-0.592365602	-1.746020807	2015	30	cc_eos	c2.cp.reactome	SLC27A2|CYP27A1|AMACR|BAAT|OSBPL1A|ACOX2|CYP39A1|CYP7B1|AKR1C1|AKR1C2|AKR1C3|NCOA2|RXRA|SLC27A5|OSBP	15
REACTOME_PROCESSING_OF_CAPPED_INTRON_CONTAINING_PRE_MRNA		0.003631003	0.021786019	0.331072655	1.42615583	1302	209	cc_eos	c2.cp.reactome	PPIL1|ALYREF|CPSF3|SEC13|SNRPA1|NUP93|SNRNP40|NUP210|SNRPG|TFIP11|LSM2|PRPF40A|PPIH|DDX39A|MAGOHB|NUP37|PHF5A|LSM7|LSM5|NUP50|SNRPD2|EIF4A3|PRPF19|NCBP2|LSM4|CSTF2|NUP205|NXT1|SNRPF|HSPA8|SRSF2|NUPL2|NCBP1|CSTF3|USP39|POLR2H|SRSF7|SNRPD1|RAE1|SF3B4|EFTUD2|NUP107|SNRPC|SRRT|NUP62|PRCC|MAGOH|AAAS|ISY1|POLR2D|BCAS2|CTNNBL1|UPF3B|HNRNPL|HNRNPR|SNRPD3|SNRPE|HNRNPA3|SNRPA|SARNP|SF3A3|HNRNPA2B1|SRSF9|NU…	86
REACTOME_DEGRADATION_OF_BETA_CATENIN_BY_THE_DESTRUCTION_COMPLEX		0.003607426	0.021766153	0.434947316	1.612283489	1504	75	cc_eos	c2.cp.reactome	LEF1|PSMD14|PSMD2|PSME2|PSMA4|PSMA5|PSMC4|PSME4|PSMA7|PSMB2|PSMD1|TCF7|PSMD11|PSMC2|PSMA2|PSMA1|PSMD7|RBX1|PSMB10|PSMC5|PSMD3|PSMB9|PSMC1|PSMA3|PSMD13|PSMB6|PSMB4|GSK3B|PPP2R5B|FRAT1|PSMD4|HDAC1|PSMD6|PSMD12|TLE4|PSMD8	36
E2F_Q6_01		0.001240033	0.021756943	0.353899937	1.509138824	450	193	cc_eos	c3.tft	UCHL1|RRM2|CDC45|CDCA7|CDC6|RAD51|MELK|PKMYT1|MCM6|ARHGAP11A|ADAMTS2|PAQR4|TUBA3E|STMN1|MCM4|E2F1|E2F7|POLE2|PCNA|ATAD2|DNMT1|NRP2|RMI2|E2F3|EIF5A|ORC1|TIPIN|EZH2|PRKDC|PLK4|FANCG|RANBP1|INTS7|FBXO5|ZBTB8OS|ADAMTS9|PPM1J|SNCB|NUTF2|H2AFZ|TOPBP1|XPO5|MCM3|RND2|E2F8|MAT2A|SRSF2|LIG1|SMC2|KPNB1|SUV39H1|MXD3|ETV4	53
GO_REGULATION_OF_DNA_DEPENDENT_DNA_REPLICATION		0.001681045	0.021455619	0.529509147	1.769246129	735	44	cc_eos	c5.bp	BLM|ZNF365|E2F7|CHEK2|TICRR|CDC7|TIPIN|TIMELESS|FGFR1|FBXO5|SLFN11|DONSON|DBF4B|E2F8|CHTF18|DSCC1|CDK2	17
GO_B_CELL_DIFFERENTIATION		0.001682052	0.021455619	0.416954875	1.616558331	679	98	cc_eos	c5.bp	ADA|INPP5D|LGALS1|SLAMF8|INHA|JAK3|CD27|FCRL3|FCGR2B|IL11|BAK1|IKZF3|LFNG|PRKDC|NCKAP1L|XBP1|CYLD|CARD11|MFNG|CD79A|IFNE|IL10|CMTM7|MMP14|DOCK10|ADAM17|NFAM1|PTPN6|PTPN2|PTPRJ|ITGA4|PTPRC|POU2F2|GPR183|CEBPG|DCLRE1C|CD79B|CD19|MSH2	39
GO_T_HELPER_1_TYPE_IMMUNE_RESPONSE		0.001671289	0.021438769	0.566189606	1.80152484	745	35	cc_eos	c5.bp	LEF1|EBI3|JAK3|CCL19|CD80|CCR2|RIPK2|MTOR|IL27RA|IL1B|IL18R1|IL1R1|IL12RB1|XCL1|IL18	15
GO_HISTONE_PHOSPHORYLATION		0.001664112	0.02140717	0.58732269	1.818618295	748	31	cc_eos	c5.bp	AURKB|CCNB1|CDK1|AURKA|CHEK1|CCNA2|CDK5|PRKCA|HMGA2|IL1B	10
REACTOME_MEIOSIS		0.003518726	0.021350914	0.442402585	1.623953718	1475	71	cc_eos	c2.cp.reactome	RAD51|BLM|LMNB1|HIST1H4H|BRCA1|ATR|MND1|SYCP2|H2AFX|SYNE2|SMC1B|DMC1|H2AFZ|HIST1H4J|TOP3A|HIST1H3D|H2AFV|RAD51C|CDK4|CDK2|SYCE3|RPA3|PSMC3IP|HIST1H2BJ|HSPA2|HIST1H2BK	26
REACTOME_CONDENSATION_OF_PROPHASE_CHROMOSOMES		0.003496385	0.021335898	0.536888961	1.729623226	1553	37	cc_eos	c2.cp.reactome	CCNB1|CDK1|PLK1|HIST1H4H|SMC4|NCAPG2|H2AFX|H2AFZ|HIST1H4J|HIST1H3D|SMC2|H2AFV	12
GO_FATTY_ACID_LIGASE_ACTIVITY		0.000940115	0.021199598	-0.738227421	-1.879417748	498	16	cc_eos	c5.mf	ACSM2A|ACSM2B|SLC27A2|ACSM5	4
GO_POSITIVE_REGULATION_OF_INTERLEUKIN_10_PRODUCTION		0.001641801	0.021180169	0.611079797	1.832119252	745	27	cc_eos	c5.bp	CD28|TLR2|TIGIT|FCER1G|PYCARD|NOD2|IRF4|HGF|SASH3|IL20RB|XCL1|CD274|LGALS9|CD83|TSLP	15
GO_DIGESTIVE_SYSTEM_PROCESS		0.001619754	0.020955276	-0.495699944	-1.7101461	936	67	cc_eos	c5.bp	AQP1|SLC2A2|NPR3|VIL1|SLC5A1|PLS1|TFF3|CD36|PBLD|EZR|RBP4|HIP1R|SLC22A5|TJP2|LIMA1	15
GO_NCRNA_METABOLIC_PROCESS		0.001605968	0.020836294	0.302317281	1.380352066	504	364	cc_eos	c5.bp	GARS|NPM3|ISG20|MARS|RPP25|YARS|MYBL1|NOP2|RAN|LAGE3|POP5|TSEN15|MPHOSPH6|USB1|MRPS11|CARS|HSD17B10|FTSJ1|TARS|TP53RK|INTS7|WDR12|DCAF13|RPP40|ZBTB8OS|FARSB|NOP56|ERI1|NVL|BYSL|IARS|ADAT1|EPRS|MPHOSPH10|DKC1|YARS2|AIMP2|CDK5RAP1|VARS|NIFK|PUS1|WDR4|WARS|METTL8|UTP6|XPO5|AARS|TRMT6|RCL1|EIF4A3|MRTO4|CSTF2|NOL12|DGCR8|NOP10|HEATR1|ADAT2|UTP18|RRP36|NCBP1|PUSL1|DPH3|WDR46|USP14|NSUN5|SUV39H1|NOP58|H…	121
GO_POSITIVE_REGULATION_OF_T_CELL_CYTOKINE_PRODUCTION		0.00159348	0.020733507	0.686201988	1.860863442	742	18	cc_eos	c5.bp	IL6|NLRP3|IL1B|IL18R1|SASH3|IL1R1|XCL1|IL18	8
GO_REGULATION_OF_T_CELL_MEDIATED_IMMUNITY		0.001592068	0.020733507	0.498698806	1.738301988	685	54	cc_eos	c5.bp	IL6|FCGR2B|CCR2|WAS|NLRP3|LILRB1|IL1B|IL18R1|SASH3|IL1R1|IL20RB|CD1E|IL12RB1|XCL1|IL18|TNFRSF1B|FAM49B|AGER|IL7R|CLEC4G|PTPRC	21
GO_REGULATION_OF_RESPONSE_TO_ENDOPLASMIC_RETICULUM_STRESS		0.001592794	0.020733507	0.457128316	1.681803972	666	72	cc_eos	c5.bp	TMBIM6|NFE2L1|AGR2|DERL3|MANF|HYOU1|PMAIP1|HSPA5|FCGR2B|BAK1|EIF2AK3|CAV1|CREB3L1|XBP1|EDEM2|FICD|TXNDC12|PTPN1|PTPN2|EDEM1|USP14|PARK7|DERL2	23
GO_INTERLEUKIN_1_MEDIATED_SIGNALING_PATHWAY		0.00157185	0.020659033	0.429719002	1.639834168	642	89	cc_eos	c5.bp	IL6|IL1R2|PSMD14|PSMD2|NOD2|PSME2|PSMA4|PSMA5|PSMC4|MAP3K8|RIPK2|PSME4|IRAK1|PSMA7|PSMB2|IL1B|PSMD1|IL1RAP|PSMD11|PSMC2|IL1R1|PSMA2|PSMA1|PSMD7|RBX1|PSMB10|PSMC5|PSMD3|PSMB9|PSMC1|VRK2|UBE2V1|PSMA3|PSMD13|PSMB6|PSMB4|PSMD4|MYD88|PSMD6|PSMD12	40
GO_PROTEASOMAL_PROTEIN_CATABOLIC_PROCESS		0.001574108	0.020659033	0.294896434	1.360845639	477	409	cc_eos	c5.bp	UBE2C|UCHL1|PTTG1|CDC20|AURKB|PBK|CCNB1|BUB1B|CDK1|PLK1|AURKA|NFE2L1|DERL3|UBE2S|TRIB3|PKD1|KCTD17|HM13|SDF2L1|CCNF|MAD2L1|PSMD14|PSMD2|PMAIP1|HSPA5|RBCK1|LAMP3|PSME2|PSMA4|PSMA5|UGGT1|PSMC4|HSP90B1|DNAJC10|KIF14|RFFL|CAV1|SH3RF2|HECW1|GLMN|PSME4|HSPA13|PSMA7|PSMB2|FBXO5|CHFR|EDEM2|PSMD1|RNF175|PSMD11|PSMC2|GPX1|FBXO45|RNF7|GNA12|DERL1|PSMA2|PRPF19|PSMA1|FBXO39|DNAJB12|PSMD7|RBX1|DDA1|UBE2D1|PSMB…	108
GO_POSITIVE_REGULATION_OF_DEFENSE_RESPONSE_TO_VIRUS_BY_HOST		0.001562595	0.020633027	0.657881149	1.855966863	721	21	cc_eos	c5.bp	AIM2|STAT1|APOBEC3G|PYCARD|APOBEC3F|LILRB1|IL12RB1|ZC3H12A|TMEM173|EIF2AK4	10
GO_NEGATIVE_REGULATION_OF_IMMUNE_RESPONSE		0.001563039	0.020633027	0.408438862	1.605867895	624	107	cc_eos	c5.bp	IL2RA|INPP5D|SLAMF8|VSIG4|JAK3|SAMSN1|CR1|TGFB1|TYRO3|TNFAIP3|FCGR2B|COL3A1|CCR2|LGALS3|IL27RA|LILRB1|CD96|IL10|IFI16|GPX1|IL20RB|XCL1|LYN|ZC3H12A|LGALS9|CD160|PSMA1|GRN|IL7R|PTPN6|LOXL3|PTPN2|BST2|CLEC4G|DHX58|PTPRC|NMI|SAMHD1|ARRB2|NLRC5|PARP3|NLRC3|PSMB4|SERPINB9	44
GO_REGULATION_OF_ANTIGEN_PROCESSING_AND_PRESENTATION		0.00155344	0.020626226	0.697216773	1.862255599	725	17	cc_eos	c5.bp	CCL21|PYCARD|NOD2|FCGR2B|CCL19|LILRB2|WAS|HLA-DOA|HLA-DOB|CD74|CCR7|TREM2	12
GO_GAS_TRANSPORT		0.001552613	0.020626226	-0.748997653	-1.843217004	818	14	cc_eos	c5.bp	AQP1|HBB|HBA2|HBA1|MYC|CA2	6
KEGG_FC_GAMMA_R_MEDIATED_PHAGOCYTOSIS		0.004347794	0.020401189	0.419761975	1.579282423	1793	82	cc_eos	c2.cp.kegg	RAC2|INPP5D|FCGR1A|PLA2G4A|LIMK1|LAT|ARPC1B|SPHK1|PRKCA|FCGR3A|FCGR2B|WAS|ARPC2|VASP|HCK|VAV1|ASAP3|ARPC5L|FCGR2A|ARPC3|ASAP1|ARPC5|LYN|CFL1|DOCK2|PTPRC|CRKL|ARPC4|PRKCD|PIKFYVE|DNM1L|DNM1|PIK3CG|PIK3CD|SPHK2|MAP2K1	36
REACTOME_EXTENSION_OF_TELOMERES		0.003314125	0.020344852	0.59028188	1.770908155	1507	27	cc_eos	c2.cp.reactome	POLE2|PCNA|FEN1|DKC1|RUVBL1|DNA2|PRIM2|LIG1|POLA2|POLE|WRAP53|RPA3|POLD1|POLD4|POLA1|RFC5|PRIM1|NHP2|RUVBL2|RFC3|RPA1|POLD3|POLD2	23
REACTOME_INTERLEUKIN_4_AND_INTERLEUKIN_13_SIGNALING		0.003315036	0.020344852	0.411901384	1.580759054	1350	92	cc_eos	c2.cp.reactome	IL6|SAA1|LBP|BIRC5|MMP1|LIF|MMP9|PTGS2|F13A1|JAK3|STAT1|BATF|TIMP1|TGFB1|IL2RG|ICAM1|FN1|FASLG|HSP90B1|IRF4|MMP2|HGF|IL1B|FSCN1|IL10|COL1A2	26
GO_MITOTIC_CHROMOSOME_CONDENSATION		0.001521677	0.020323339	0.732541069	1.858603042	718	14	cc_eos	c5.bp	NCAPG|NCAPH|CDCA5|SMC4|NCAPD2|NUSAP1|SMC2	7
GO_POSITIVE_REGULATION_OF_MITOTIC_CELL_CYCLE		0.001513245	0.020270346	0.387317608	1.570760562	586	132	cc_eos	c5.bp	UBE2C|CCNB1|CDC45|CDK1|CDC6|AURKA|DLGAP5|CDCA5|NDC80|CCNE1|ASNS|CDC25C|DTL|RECQL4|ESPL1|MAD2L1|CD28|TGFB1|EIF4EBP1|SPHK1|PRKCA|AIF1|LSM10|CDC7|PDGFRB|FGFR1|TTL|RANBP1|XRCC3|FBXO5|UBE2E2|IL1B|SMARCD3|NUSAP1|DBF4B|CDC25B|ADAM17|EIF4G1|GEN1|KIF20B|IGF1|H2AFY|ANAPC5|RAD51C|MEIS2|CDK4	46
GO_PROTEIN_DNA_COMPLEX_SUBUNIT_ORGANIZATION		0.001506198	0.020235636	0.350182008	1.494646944	547	194	cc_eos	c5.bp	HJURP|CENPF|CDC45|RAD51|CENPA|CENPK|CENPM|ASF1B|CENPW|CENPN|HIST1H4H|CENPU|OIP5|CHD1L|CENPE|NAP1L2|CHAF1B|CENPI|HELLS|PARP1|HMGA1|PSMC4|RBBP7|CENPL|CENPH|PSME4|H2AFX|SMARCD3|PSMC2|DMC1|RUVBL1|TSPYL2|HIST1H4J|HIST1H3D|HAT1|MIS18A|RBX1|PSMC5|H2AFY|H2AFY2|SMARCA4|SMARCD1|GTF2A2|SOX12|RBBP4|RPA3	46
GO_NCRNA_PROCESSING		0.001461869	0.019698354	0.31530179	1.413953136	481	303	cc_eos	c5.bp	NPM3|ISG20|RPP25|NOP2|LAGE3|POP5|TSEN15|MPHOSPH6|USB1|MRPS11|HSD17B10|FTSJ1|TP53RK|INTS7|WDR12|DCAF13|RPP40|ZBTB8OS|NOP56|ERI1|NVL|BYSL|ADAT1|MPHOSPH10|DKC1|CDK5RAP1|PUS1|WDR4|METTL8|UTP6|AARS|TRMT6|RCL1|EIF4A3|MRTO4|CSTF2|NOL12|DGCR8|NOP10|HEATR1|ADAT2|UTP18|RRP36|NCBP1|PUSL1|DPH3|WDR46|USP14|NSUN5|SUV39H1|NOP58|DDX49|UTP15|TARBP2|GTPBP4|RRP1B|POP1|POP4|EMG1|NOL10|TARBP1|SENP3|FTSJ3|METTL2B|METT…	142
REACTOME_FC_EPSILON_RECEPTOR_FCERI_SIGNALING		0.003157004	0.019598974	0.388388533	1.543831345	1249	115	cc_eos	c2.cp.reactome	LAT|PSMD14|PSMD2|FCER1G|PSME2|PSMA4|PSMA5|PSMC4|LAT2|PSME4|PSMA7|PSMB2|CARD11|PSMD1|VAV1|PSMD11|PSMC2|LCP2|ITK|LYN|PSMA2|GRAP2|RASGRP1|PSMA1|PSMD7|UBE2D1|PSMB10|PSMC5|NFATC2|PSMD3|SHC1|PSMB9|PSMC1|FCER1A|UBE2V1|PSMA3|ITPR2|NRAS|PSMD13|PSMB6|PSMB4|PSMD4|PSMD6|PSMD12|TXK|PSMD8	46
GO_TUBULIN_DEACETYLATION		0.001445657	0.019559974	-0.792014574	-1.83148391	753	11	cc_eos	c5.bp	MAPT|FRY|SIRT2|PRKAA2|BEX4	5
GO_CYCLIC_NUCLEOTIDE_MEDIATED_SIGNALING		0.001447292	0.019559974	-0.418443692	-1.601009249	884	131	cc_eos	c5.bp	AQP1|EDNRB|RAMP3|PTH1R|CD36|ADCY5|GPER1|PDZD3|PLN|CALCRL|KSR1|DEFB1|RAMP2|RAPGEF4|PDE2A|RAPGEF2|ADCY8|ADCY9|PEBP1|ADCY4|AKAP6|ADM|RAPGEF3|PTGER3|GNAQ|ATP2B4|ADCY2|EIF4EBP2|ADCY6|RAMP1|ARRDC3|VIP|ADRA2C|PRKAR1B|GUCA2B|MGRN1	36
GO_CILIARY_MEMBRANE		0.002203097	0.019531931	-0.503757215	-1.703970941	1262	60	cc_eos	c5.cc	PROM1|CYS1|SCNN1A|SHANK2|BBS1|EVC|MXRA8|SMO|TCTN2|DHRS3|PDE6B|EVC2|PTCH1|PKD2|GPR157|GNGT1|TMEM67	17
GO_MHC_PROTEIN_COMPLEX_BINDING		0.00083159	0.019233183	0.658341708	1.899221125	381	23	cc_eos	c5.mf	LILRB2|HLA-DOA|HLA-DOB|LILRB1|HLA-DRA|KLRD1|HLA-DMB|MS4A1|CD74|FAM49B|HLA-DMA|CD160|HSPA8|KLRC1|HLA-DRB1|KLRC2	16
GO_ACTIN_BINDING		0.000807625	0.01917046	-0.344755121	-1.467050535	547	335	cc_eos	c5.mf	MAPT|VIL1|AIF1L|PLEKHH2|MYL3|PLS1|GC|ANG|LIMCH1|ADSSL1|NEBL|DIXDC1|FAM107A|ESPN|MYH11|HOOK1|MYO7B|LRRK2|DMD|DMTN|COBL|MYOT|EPB41L1|MYO6|CEACAM1|MYO5B|EZR|CGN|USH1C|EPS8|EPS8L2|HIP1R|GSN|SVIL|ADD3|SORBS1|ADCY8|EGFR|TLN2|LIMA1|SHROOM4|MYO9A|TAGLN|CACNB2|ABLIM1|CLMN|AJUBA|SCIN|POF1B|MYRIP|CNN1|INF2|ADD1|EPS8L3|CAMSAP3|MYO1D|MYLK|DAAM1|CAP2|MTSS1|PALLD|MICAL3|PAWR|PTK2|OPHN1|MAEA|MYO1C|ABLIM2|TNS1|PD…	80
NKX62_Q2		0.001058607	0.019154179	-0.393427572	-1.564559198	666	177	cc_eos	c3.tft	SMTNL2|CLDN4|FLRT3|TSPAN7|PTH1R|DIXDC1|SLC7A9|LRP5|DMD|ERG|BTBD3|CGN|FABP4|CYFIP2|FARP1|HOXA4|MARVELD2|BMX|C1QTNF3|SIK2|TNFSF10|RHOBTB1|KCNN3|SERTAD4|SLC44A3|PELI2|FILIP1|ARHGEF38|MITF|PIK3R3|DTNA|ITGA7|BAMBI|ABCB1|SLIT3|ZBTB18|ANKH|TMEM178A|STX7|KAT6B|RPL34|TSPAN8|ACO2|CDC42EP3	44
GO_REGULATION_OF_DNA_METABOLIC_PROCESS		0.001402552	0.019068835	0.336116637	1.463751314	492	230	cc_eos	c5.bp	AURKB|FOXM1|EYA1|PIF1|RAD51|NEK2|KPNA2|CHEK1|BLM|RAD51AP1|KDM1A|BRCA1|ZNF365|POLQ|PARPBP|CD28|TGFB1|PCNA|MAD2L2|TICRR|GZMA|RMI2|PARP1|HMGA2|ATR|CCT6A|NPAS2|ALYREF|WT1|WAS|TIMELESS|IL27RA|CCT5|H2AFX|TFIP11|IL10|DKC1|GNL3|FANCB|CCT2|SPI1|MIS18A|IL7R|AUNIP|SPIRE2|KPNA1|CDK2|ZNF93|XRN1|CBX8|PTPRC|USP1|UBE2V1|CCT3|WRAP53|PARP3|BABAM1|SETMAR|FBXO4|CEBPG|CDT1|PRKCD|PARP9|ACTR2|SLX4|NUDT16|MSH2|HNRNPA2B1…	89
BIOCARTA_TCYTOTOXIC_PATHWAY		0.000658245	0.018807001	0.782183586	1.904201075	313	12	cc_eos	c2.cp.biocarta	CD3D|CD2|CD28|CD3G|CD3E|ICAM1|CD8A|CD247|PTPRC|ITGB2	10
HMEF2_Q6		0.001002246	0.018719374	-0.449593607	-1.666987294	600	105	cc_eos	c3.tft	SLC3A1|SLCO2A1|S1PR1|SLC13A1|TSC22D1|ZNF385B|DMD|BMP4|NR4A1|CASQ2|ARHGEF15|DLL4|MYO9A|ARPP21|USP47|GPC4|KCNK9|UBXN10|SLC26A9|FOS|ITGA7|ARHGEF37|PTCHD4|ZBTB18|ELMO3|MBNL2|CELF4|TNNI3K|CDC42EP3|FOXN3|LMCD1|TSC1	32
KEGG_GLYCOLYSIS_GLUCONEOGENESIS		0.003873594	0.018654412	-0.503037371	-1.668701725	2205	54	cc_eos	c2.cp.kegg	ALDOB|LDHA|PCK1|PKLR|FBP1|ALDH3A2|ACSS1|G6PC|ALDH3B1|ACSS2|ALDH1B1|ADH1B|ALDOC|ADH6|ADH5|PFKP|PFKL|DLAT|ALDH7A1|PFKM|PDHA1|ALDH2	22
BIOCARTA_NKT_PATHWAY		0.000557873	0.01859578	0.677462231	1.93250973	256	22	cc_eos	c2.cp.biocarta	IFNG|CD28|TGFB1|CCR5|CD4|CCR1|IL18R1|CXCR3|IL12RB1|CCR3|CXCR4|CCR7	12
GO_INTERLEUKIN_6_PRODUCTION		0.001356358	0.01849616	0.406561513	1.607562781	539	111	cc_eos	c5.bp	IL6|LBP|PAEP|INPP5D|ADORA2B|WNT5A|TLR2|FCER1G|TNFAIP3|PTPN22|PYCARD|AIF1|NOD2|ARHGEF2|TLR8|RIPK2|LILRB2|GHRL|CEBPB|NCKAP1L|XBP1|CD47|HGF|TLR6|IL1B|CSK|IL1RAP|IL10|CYBA|CARD9|TYROBP|SLAMF1|CD200R1|ZC3H12A|LGALS9|IL18|ORM1|TLR7|AGER|PTPN6	40
GO_MYELOID_DENDRITIC_CELL_ACTIVATION		0.001346876	0.018459789	0.645581916	1.862537856	618	23	cc_eos	c5.bp	UBD|CD2|BATF|TGFB1|BATF3|PYCARD|IRF4|KLRK1|IL10|SLAMF1|SPI1|KLRC4-KLRK1|DOCK2|DHRS2|CAMK4	15
GO_CARBOHYDRATE_CATABOLIC_PROCESS		0.001349626	0.018459789	-0.405417106	-1.580802366	836	151	cc_eos	c5.bp	ALDOB|MLXIPL|PPARGC1A|KHK|MIOX|LDHA|FUT6|OGDHL|MGAM|INSR|ALDH1A1|LRP5|DHTKD1|PKLR|DHDH|FBP1|CHIT1|GPD1|TREH|HIF1A|IDNK|ENOSF1|ENTPD5|PRKAA2|G6PC	25
REACTOME_WNT5A_DEPENDENT_INTERNALIZATION_OF_FZD2_FZD5_AND_ROR2		0.002935049	0.018326994	0.727248374	1.810192641	1391	13	cc_eos	c2.cp.reactome	WNT5A|ROR2|AP2S1|AP2M1|FZD2|AP2A1|CLTC	7
GO_POSITIVE_T_CELL_SELECTION		0.00129974	0.017885211	0.593777497	1.838605313	584	31	cc_eos	c5.bp	IL6|CD3D|BATF|CD3G|CD3E|ZAP70|MTOR|SLAMF6|LY9|IRF4|CYLD|IL12RB1|CD74|THEMIS|LOXL3|PTPN2|DOCK2|PTPRC	18
REACTOME_BETA_CATENIN_INDEPENDENT_WNT_SIGNALING		0.002838648	0.017828699	0.380907222	1.534843539	1108	126	cc_eos	c2.cp.reactome	RAC2|LEF1|WNT5A|ROR2|AP2S1|PSMD14|PSMD2|PRKCA|PSME2|PSMA4|PSMA5|PSMC4|AP2M1|PFN1|PSME4|PSMA7|RAC3|PSMB2|PSMD1|TCF7|PSMD11|PSMC2|FZD2|PLCB2|GNG10|AP2A1|PSMA2|CLTC|MOV10|PSMA1|PSMD7|PSMB10|PSMC5|PSMD3|PSMB9|PSMC1|GNG2|GNG5|ARRB2|GNAO1|PSMA3|ITPR2|GNB4|PSMD13|PSMB6|PSMB4|PSMD4|DVL3|PSMD6|PSMD12	50
GO_POSITIVE_REGULATION_OF_MACROPHAGE_DIFFERENTIATION		0.001274061	0.017622462	0.736484198	1.868607548	601	14	cc_eos	c5.bp	LIF|ROR2|TGFB1|PRKCA|CSF1|CASP8|HCLS1	7
GO_REGULATION_OF_SYSTEMIC_ARTERIAL_BLOOD_PRESSURE_MEDIATED_BY_A_CHEMICAL_SIGNAL		0.001276765	0.017622462	-0.599986147	-1.815659221	705	34	cc_eos	c5.bp	ACE2|EDN1|AGT|HSD11B2|F2RL1|SERPINF2|PCSK5|AGTR1|CPA3|EDN2|CTSG|ENPEP|CES1	13
GO_SMOOTH_MUSCLE_CELL_PROLIFERATION		0.001263321	0.017543553	-0.43577263	-1.63312854	761	113	cc_eos	c5.bp	FGFR2|NPR3|PPARGC1A|EDN1|PDGFD|S1PR1|ANG|CDH13|CX3CL1|GPER1|AGT|APOD|SERPINF2|BMP4|CALCRL|NDRG2|ABCC4|ADAMTS1|PPARG|EGFR|KLF4|CDKN1A|TCF7L2	23
GO_COMPLEMENT_RECEPTOR_MEDIATED_SIGNALING_PATHWAY		0.001255609	0.017530202	0.798257938	1.846135313	602	10	cc_eos	c5.bp	CR1|FPR1|FPR2|FPR3|C3AR1|C5AR1|CMKLR1	7
GO_MONOCYTE_CHEMOTAXIS		0.001258499	0.017530202	0.536357035	1.792126943	550	44	cc_eos	c5.bp	IL6|SERPINE1|CCL20|CCL21|SLAMF8|AIF1|CCL13|CCL8|CCL19|CCR2|NBL1|LGALS3|CCL26|CXCL10|FPR2|CCR1|XCL2|TNFRSF11A|XCL1|LYN	20
GO_DNA_REPLICATION_CHECKPOINT		0.001245132	0.017451057	0.724850596	1.8730527	585	15	cc_eos	c5.bp	CDC45|CDC6|TICRR|ORC1|TIPIN|TIMELESS|CLSPN|TOPBP1|DNA2	9
REACTOME_HSP90_CHAPERONE_CYCLE_FOR_STEROID_HORMONE_RECEPTORS_SHR		0.002741494	0.017319792	0.510177745	1.721263698	1197	46	cc_eos	c2.cp.reactome	TUBA3D|TUBB3|TUBA3E|TUBA1B|TUBA1C|TUBA1A|FKBP5|TUBB2A|TUBB6|TUBA3C|CAPZB|CAPZA1|TUBA4A|DYNLL1|DYNC1I1|HSPA8	16
GO_REGULATION_OF_SIGNALING_RECEPTOR_ACTIVITY		0.001223772	0.01720479	0.300450062	1.380066329	376	389	cc_eos	c5.bp	IL6|SERPINE1|CCL20|NRP1|C10orf99|CXCL5|CXCL13|INHBE|CXCL1|GPRC5A|LIF|SCG2|CCL21|PTHLH|ARTN|GRIN2A|TYMP|WNT5A|ACTN2|PGF|EBI3|CXCL6|INHA|PHLDA2|TNFSF13B|STC2|MANF|IFNG|SFRP2|CMTM3|TIMP1|MAPK8IP2|NCAPG2|HAMP|TGFB1|NPTXR|CDK5|CHGB|TDGF1|CXCL11|CCL13|CCL8|FCGR2B|RELN|CLEC11A|CCL19|NRG4|IL11|TNFSF14|CXCL9|BMP1|NBL1|FASLG|MDK|FGF11|LEFTY1|F2|FGF5|ESR2|CCL26|LYPD1|WNT3|CXCL10|GHRL|IL32|NMB|XCL2|METRNL|PL…	90
GO_POSITIVE_REGULATION_OF_CYTOKINE_BIOSYNTHETIC_PROCESS		0.001209511	0.017057116	0.511447035	1.76894572	522	52	cc_eos	c5.bp	LBP|WNT5A|EBI3|CD28|CD3E|CD276|CD4|CD80|TLR8|CCR2|IRF4|GLMN|CYBB|TLR6|CARD11|IL1B|CD86|TYROBP|TLR7|AGER|LTB|PTPRC|PTAFR	23
GO_NEGATIVE_REGULATION_OF_IMMUNE_SYSTEM_PROCESS		0.001194373	0.016896102	0.306886473	1.397613201	377	354	cc_eos	c5.bp	IL2RA|ADA|TMBIM6|CCL21|LAG3|INPP5D|SLAMF8|HIST1H4H|CIB1|VSIG4|CTLA4|RUNX1|INHA|JAK3|SAMSN1|NME1|MILR1|NCAPG2|TICAM2|CR1|TGFB1|PDCD1LG2|LILRB4|TYRO3|LY96|TIGIT|FCER1G|TNFAIP3|PTPN22|C1QC|FCRL3|GBP1|CD14|FCGR2B|COL3A1|IL31RA|MAFB|CD80|CCR2|NBL1|DLG5|PLA2G2D|CASP3|RHBDD3|PRKDC|LILRB2|LGALS3|HLA-DOA|LAX1|IL27RA|IRF4|GLI3|GPR171|CEBPB|SLA2|ADORA2A|GLMN|HLA-DOB|CD47|LILRB1|TLR6|CD86|PDCD1|KLRK1|CD96|IL…	115
REACTOME_TRANSCRIPTIONAL_REGULATION_BY_E2F6		0.002651729	0.016851814	0.585421959	1.785707559	1199	29	cc_eos	c2.cp.reactome	RRM2|RAD51|CHEK1|BRCA1|E2F1|CDC7|EZH2|RBBP7|CBX3	9
GO_G2_DNA_DAMAGE_CHECKPOINT		0.001174981	0.016719198	0.649109578	1.872715346	539	23	cc_eos	c5.bp	CDK1|PLK1|CHEK1|BLM|DTL|BRCA1|HMGA2|BRSK1|CLSPN|DONSON	10
GO_PEPTIDYL_SERINE_MODIFICATION		0.001173872	0.016719198	0.3328066	1.460675213	405	247	cc_eos	c5.bp	IL6|AURKB|CCNB1|CDK1|NEK6|STK39|LIF|PLK1|AURKA|NDNF|TTK|PTGS2|MAP4K1|WNT5A|PKD1|GALNT2|CD44|PFN2|IFNG|SFRP2|CHEK2|EGFLAM|TGFB1|CDK5|STK32A|MAD2L2|PRKCA|TDGF1|PARP1|CDC7|IL11|HMGA2|TNKS1BP1|ATR|BAK1|BDKRB2|EIF2AK3|CAV1|RIPK2|PRKDC|MTOR	41
GO_POSITIVE_REGULATION_OF_VASCULATURE_DEVELOPMENT		0.001178186	0.016719198	-0.404765279	-1.583290245	731	155	cc_eos	c5.bp	AQP1|ANGPTL3|PDGFD|FLT1|RHOB|C6|DDAH1|KDR|CX3CL1|GPER1|TEK|ITGB8|JUP|CEACAM1|CDH5|HYAL1|EFNB2|ANXA3|CD34|RAMP2|TLR3|RAPGEF2|RHOJ|TIE1|KLF4|ADM|RAPGEF3|LRG1|HIF1A|AGTR1|SASH1|PIK3C2A|HIPK2|KIT|SEMA5A|GATA2|CX3CR1|GAB1|PDGFB|EGR1|PLK2|S100A1|AKT3|ENG|VEGFA|DLL1|TGFBR2|ANGPT2	48
GO_INTERLEUKIN_1_SECRETION		0.001167138	0.016719164	0.538521605	1.79935941	510	44	cc_eos	c5.bp	SAA1|IL1R2|AIM2|WNT5A|GBP5|TNFAIP3|PYCARD|NOD2|CCL19|TLR8|RIPK2|PANX1|NLRP3|TLR6|ZC3H12A|PANX2|LGALS9|ORM1|NLRP2|TRIM16|CCR7|CARD17|ORM2	23
GO_PRODUCTION_OF_MOLECULAR_MEDIATOR_OF_IMMUNE_RESPONSE		0.001160062	0.016670385	0.372063812	1.548204612	436	159	cc_eos	c5.bp	IL6|TMBIM6|MZB1|EXO1|WNT5A|GALNT2|JAK3|TNFSF13B|SEMA7A|BATF|POLQ|CD28|TGFB1|TLR2|FCER1G|MAD2L2|FCRL3|GCNT3|NOD2|FCGR2B|IL31RA|CCR2|PRKDC|IL27RA|NLRP3|XBP1|LILRB1|CARD11|IL1B|IL18R1|CD96|SASH3|IL10|IL1R1|XCL1|CD74|IL18|TNFRSF1B|CD160|HPX|IL7R|CD226|BST2|GAPT|DLG1|FFAR3|VPREB3|PTPRC|SAMHD1|PARP3|POU2F2|MR1|LIG4	53
REACTOME_CDC6_ASSOCIATION_WITH_THE_ORC:ORIGIN_COMPLEX		0.00260133	0.016629928	0.761861869	1.810987472	1243	11	cc_eos	c2.cp.reactome	CDC6|ORC6|E2F1|E2F3|MCM8|ORC1|E2F2	7
DR1_Q3		0.00085989	0.016595868	-0.383027256	-1.549970523	550	205	cc_eos	c3.tft	PDZK1|SLC39A5|HMGCS2|PPARGC1A|PTH1R|EEF1B2|FGFR3|BCAM|A1CF|ID1|CLDN10|INSR|NET1|PDZD3|ERBB2|SLC7A9|DMD|NR4A1|CLRN3|RASAL1|SLC23A3|NDUFS1|PAPLN|HNF1A|SEC16B|HSD17B8|BNIP3|PTPRG|PRODH2|FAM20C|HOXA3|PNPLA2	32
GO_RESPONSE_TO_VIRUS		0.001146147	0.016522707	0.330146308	1.454617536	392	256	cc_eos	c5.bp	IL6|FLNA|IL2RA|AIM2|APOBEC3B|ISG20|STMN1|RNASE2|STAT1|PIM2|IFNG|APOBEC3G|BATF3|BIRC3|TNFAIP3|FOSL1|APOBEC3D|PMAIP1|PYCARD|GBP1|CCL8|CCL19|TLR8|CXCL9|HMGA2|HMGA1|UNC13D|APOBEC3F|LYST|CXCL10|NLRP3|LILRB1|CCT5|IL1B|SLFN11|IFNE|MAPK11|CARD9|IFI16|ISG15|OASL|IL12RB1|XCL1|APOBEC3C|CDK6|ZC3H12A|TMEM173|KCNJ8|CFL1|LGALS9|PSMA2|BANF1|TLR7|TRAF3|DCLK1|POLR3G|EIF2AK4|IFNAR2|MX2|MICB|BST2|STAT2|TARBP2|DHX58|…	72
E2F_Q4		0.000790084	0.016253988	0.357339258	1.528662743	285	198	cc_eos	c3.tft	RRM2|CDC45|CDK1|CDCA7|EFNA5|CDC6|RAD51|PKMYT1|MCM6|ARHGAP11A|ADAMTS2|PAQR4|STMN1|MCM4|E2F1|E2F7|POLE2|FANCD2|PCNA|TYRO3|ATAD2|DNMT1|NRP2|GINS3|RMI2|E2F3|MCM8|UGGT1|EZH2|ATF5|PRKDC|WNT3|WDR62|RANBP1|CLSPN|INTS7|FBXO5|IL4I1|H2AFZ|PHF5A|TOPBP1|PAX6|TRMT6|MCM3|E2F8|GEN1|RHCE|SRSF2|SOAT1|POLA2|C19orf57|SRSF7|KPNB1|SNRPD1|MXD3|MEIS2|SLC9A5|DCK	58
AP1_Q6		0.000814103	0.016253988	0.357299066	1.527576702	294	197	cc_eos	c3.tft	TPP1|UBE2C|PTPRN|TAGLN2|NEK6|LAMA3|TSKU|ECM1|MMP9|P2RX6|PKP3|SFN|PHLDA2|HOXA11|SYTL1|PSMD2|LAMC2|FLNC|PVALB|XPOT|SBSN|RIN1|LAPTM5|EEF1A2|RBBP7|RUNDC3A|PDGFRB|ADORA2A|RELL2|PSME4|KCNA2|VASP|DMPK|SNCB|TUBA4A|PSMD11|AK5|GPX1|C3AR1|CMAS|VDR|FHL3|MAP2|UCN2|AKT1S1|FERMT3|TRAF3|NECAB3|MDFI|PSMD7|NRIP3|PLBD2|NFATC4|ROM1|ETV5|RNF182|EIF3J|SLC9A5|BLMH|TFE3|VAMP5	61
GATA3_01		0.000767338	0.016253988	-0.39688948	-1.580470635	483	179	cc_eos	c3.tft	TSPAN1|FMO1|EDN1|MASP1|TMEM88|TRIM15|ERBB2|ZNF385B|DMD|DMTN|ERG|BMP4|FZD4|TRPM3|FZD1|CD34|TACC1|SORBS1|LEAP2|BMP6|RBPMS|AJUBA|FILIP1|MITF|ECHDC2|RGS12|SLC26A9|JADE1|RABGAP1|OARD1|PLEKHG6|KLF5|HSPG2|CSDC2|CYP4B1|FOSL2|SATB2|TRIM10|BIN1|CREB5|FAM221A|PILRB|KRT80|MAML3|IER5L|NRGN|SH3GLB2	47
HALLMARK_MYOGENESIS		0.008598251	0.01603043	-0.366395417	-1.440810138	5357	161	cc_eos	h.all	ERBB3|FABP3|MYL3|EIF4A2|FHL1|CDH13|GPX3|CD36|APOD|MYH11|DMD|SIRT2|CASQ2|SOD3|COX7A1|GSN|SVIL|SORBS1|ADCY9|GADD45B|CDKN1A|ITGB4|BHLHE40|TAGLN|VIPR1|ABLIM1|CRYAB|CRAT|DTNA|ITGA7|IGFBP7|BAG1|PPFIA4|MYLK|KLF5|FOXO4|LDB3|CKB|AEBP1|NOTCH1|FGF2|CFD|COX6A2|SGCA|MYO1C|ACSL1|MYH8|BIN1|HDAC5|APP|KIFC3	51
HALLMARK_ESTROGEN_RESPONSE_LATE		0.008656432	0.01603043	-0.359498974	-1.429091262	5442	176	cc_eos	h.all	PDZK1|MAPT|HMGCS2|LTF|CXCL14|CDH1|SCNN1A|IMPA2|SLC27A2|NPY1R|TFF3|FGFR3|CISH|GPER1|IL17RB|KCNK5|LLGL2|RPS6KA2|ALDH3A2|CD9|BCL2|PRSS23|FARP1|ADD3|SLC22A5|KLF4|CELSR2|ACOX2|ANXA9|ASS1|PTGER3|ZFP36|IL6ST|FOS|ATP2B4|SEMA3B|UNC13B|FOXC1|CA2|BAG1|TIAM1|CXCL12|SGK1|ALDH3B1|TPSAB1|IGFBP4|CCND1|AFF1|CKB	49
REACTOME_RUNX1_REGULATES_TRANSCRIPTION_OF_GENES_INVOLVED_IN_DIFFERENTIATION_OF_HSCS		0.002491793	0.016025066	0.425571076	1.615136479	1023	86	cc_eos	c2.cp.reactome	HIST1H4H|RUNX1|LMO1|PSMD14|PSMD2|PSME2|PSMA4|PSMA5|PSMC4|PSME4|PSMA7|PSMB2|H2AFX|PSMD1|PSMD11|PSMC2|H2AFZ|HIST1H4J|SPI1|PSMA2|HIST1H3D|PSMA1|PSMD7|PSMB10|PSMC5|PSMD3|PSMB9|H2AFV|PSMC1|PSMA3|PSMD13|PSMB6|PSMB4|CCNH|PSMD4|PSMD6|PSMD12|HIST1H2BJ|PSMD8|HIST1H2BK	40
GO_PEPTIDE_DISULFIDE_OXIDOREDUCTASE_ACTIVITY		0.000652212	0.015899874	0.754138022	1.916154176	307	14	cc_eos	c5.mf	PDIA4|PDIA6|PDIA3|P4HB|GLRX2|GSTO2|GSTO1|TXNDC12	8
GO_ORGANIC_ACID_SODIUM_SYMPORTER_ACTIVITY		0.000620097	0.015536878	-0.718087519	-1.906086349	331	19	cc_eos	c5.mf	SLC6A13|SLC5A12|SLC6A12|SLC13A1|SLC5A8|SLC1A1|SLC10A2|SLC23A1	8
GO_VACUOLAR_LUMEN		0.001718495	0.015466454	0.37631902	1.543148908	659	143	cc_eos	c5.cc	TPP1|CTSB|SERPINA3|FABP5|ACLY|ANXA2|RNASE2|MAN2B1|IMPDH1|CTSV|PYCARD|GGH|GLA|TXNDC5|FASLG|UNC13D|PYGB|CTSC|SDC3|DSN1|PDGFRB|IFI30|DAPK2|PSMD1|GALNS|MNDA|GPC3|RETN|CCT2|CD1E|ACP2|CD74|PLAC8|RNASE3|FTL|TRAPPC1|HSPA8|ARSA|GRN|PLBD2|HEBP2|CTSA|GYG1|TUBB|LYZ|LUM|STK11IP|HEXB|LGMN|GPC6|PA2G4|ORM2|PADI2|PRKCD|ACTR2|HEXA|GCA	57
GO_CHROMOSOME_CONDENSATION		0.00106163	0.015388263	0.610170985	1.860447467	479	29	cc_eos	c5.bp	TOP2A|CCNB1|CDK1|NCAPG|NCAPH|CDCA5|SMC4|NCAPG2|HMGA2|NCAPD2|NUSAP1	11
GO_CYTOKINETIC_PROCESS		0.001062579	0.015388263	0.604637051	1.85769639	478	30	cc_eos	c5.bp	KIF20A|AURKB|CEP55|ANLN|ECT2|RACGAP1	6
GO_CHROMOSOME_ORGANIZATION_INVOLVED_IN_MEIOTIC_CELL_CYCLE		0.001064064	0.015388263	0.53072137	1.798106164	463	47	cc_eos	c5.bp	TRIP13|BUB1B|BUB1|RAD51|NCAPH|CCNE1|FANCD2|SMC4|BRIP1|SYCP2|MEI1|CCNE2|NCAPD2|DMC1|HORMAD2	15
GO_DNA_DEPENDENT_DNA_REPLICATION_MAINTENANCE_OF_FIDELITY		0.001046688	0.015282992	0.588550207	1.848069851	468	33	cc_eos	c5.bp	RAD51|BLM|EME1|ZNF365|PCNA|ALYREF|TIPIN|TIMELESS|SLFN11|DONSON|DNA2|GEN1|POLE|SAMHD1|MMS22L|SETMAR|POLD1|RFWD3|EME2|WRN|ZNF830|SMARCAL1|ETAA1|TONSL	24
GO_PEPTIDE_HORMONE_BINDING		0.000592399	0.015266962	-0.629741507	-1.88258212	325	32	cc_eos	c5.mf	PTH2R|NPR3|EDNRB|PTH1R|INSR|CALCRL|IGF1R|RAMP2|VIPR1|SLC40A1|GHR|LEPR|RAMP1	13
GO_RENAL_ABSORPTION		0.001037082	0.015191576	-0.747427706	-1.871331036	548	15	cc_eos	c5.bp	CLDN4|AQP3|GSN|HYAL2|HBB|HNF1A|GAS6|SGK1|AKR1C3	9
BIOCARTA_NO2IL12_PATHWAY		0.000379705	0.015188187	0.757295726	1.958485907	178	15	cc_eos	c2.cp.biocarta	CD3D|CD2|STAT4|IFNG|CD3G|CD3E|CCR5|CD4|CXCR3|IL12RB1|CD247|TYK2|JAK2	13
GO_REGULATION_OF_RESPONSE_TO_DNA_DAMAGE_STIMULUS		0.001031781	0.01516284	0.366422607	1.539537322	383	171	cc_eos	c5.bp	FOXM1|EYA1|RAD51|CHEK1|BLM|RAD51AP1|SNAI2|CD44|KDM1A|BRCA1|ZNF365|SFRP2|POLQ|PARPBP|CHEK2|PCNA|PMAIP1|MAD2L2|BID|RMI2|BCL2L12|PARP1|WDR76|HMGA2|ATR|NPAS2|WAS|TIMELESS|PYHIN1|ZNF385A|H2AFX|FBXO5|TFIP11	33
GO_NEGATIVE_REGULATION_OF_REACTIVE_OXYGEN_SPECIES_METABOLIC_PROCESS		0.001026136	0.015128841	-0.680899073	-1.870378187	552	22	cc_eos	c5.bp	PAX2|MT3|SIRT2|BCL2|PLIN5|BECN1|ACP5|BNIP3|HIF1A|CRYAB|PRDX2|PINK1|SIRT5|BCR	14
GO_PRONUCLEUS		0.001648693	0.015066521	0.74567053	1.855578982	781	13	cc_eos	c5.cc	CENPF|AURKA|BLM|CCNA2|SLC2A1|EZH2|TET3	7
BIOCARTA_IL12_PATHWAY		0.00026577	0.015004702	0.732289721	1.985932654	123	18	cc_eos	c2.cp.biocarta	CD3D|STAT4|IFNG|CD3G|CD3E|CCR5|IL18R1|CXCR3|IL12RB1|MAP2K6|IL18|ETV5|CD247|TYK2	14
BIOCARTA_EFP_PATHWAY		0.000300094	0.015004702	0.773638872	1.964078904	141	14	cc_eos	c2.cp.biocarta	CCNB2|CCNB1|CDK1|SFN|CDK5|CDK6|CDK4|CDK2	8
GATA_Q6		0.000643084	0.01499567	-0.423590843	-1.63649605	395	141	cc_eos	c3.tft	FMO1|COL4A3|PPARGC1A|GATM|EDN1|AIF1L|MASP1|PAX2|TSPAN12|KCNJ15|TRIM15|DMTN|ERG|PKLR|RGN|MYCT1|CD34|TACC1|H1F0|ADM|BMP6|RBPMS|COL4A4|ECHDC2|CNN1|GREM2|SLC26A9|PDZD2|PLEKHG6|AMOT|CSDC2|LMO2|FOSL2|STON2|LCAT|TRIM10|PPT2|EDA|CDC42EP3|SIK3|BIN1|CREB5	42
FREAC2_01		0.000673381	0.01499567	-0.387194559	-1.565059826	430	203	cc_eos	c3.tft	NDRG1|ENPP2|SQSTM1|FRY|LRP5|ZNF385B|ERG|CDKN1C|EMP1|RASD1|HNF1A|ZNF521|DUSP1|CDKN1A|C4orf19|GPR4|HABP4|PPM1D|PELI2|PIK3C2A|MITF|DTNA|IL6ST|NRG1|TIAM1|NFIB|EHBP1|CREBRF|ZBTB18|BMP2|HIBADH|DHRS3|KLHL24|FOSL2|PRKCH|MID1|MBNL2|MPP6|TOB1|HBP1|SLC2A4|NNT|TSPAN8|PTCH1|EGLN1|JADE2|CITED2|HOXD9|MECOM|THRA|PURA|POU3F3|FGF20|SCAMP1|AP1G2|PRDM1|CD2AP|DSTN|BRAF|MAFF|MRVI1|BDNF|SCAF8|C1orf43|HOXC4|MCC|CHD2|CEL…	70
GATA6_01		0.000662081	0.01499567	-0.386641176	-1.563717844	423	204	cc_eos	c3.tft	AQP1|FMO1|COL4A3|PPARGC1A|GATM|CLEC18C|MASP1|TSPAN12|KCNJ15|TSC22D1|KCNK5|CDH2|ERG|AQP3|SLC10A2|LRMP|CLRN3|MYCT1|HOXA4|TACC1|SORBS1|TNFSF10|BMP6|C9orf66|PTPRG|RBPMS|CACNB2|COL4A4|PLXNA2|ECHDC2|GREM2|PDZD2|ARHGEF10L|ANGPT2|LEPR|ADCY6|FOSL2|STON2|MID1|CELF4|SALL2|MYO1C|EDA|CDC42EP3|SLC39A14|BIN1|CDON|CREB5|NR2F1|RNF186|CASZ1	51
GO_T_CELL_RECEPTOR_COMPLEX		0.001589289	0.014750584	0.697693927	1.864488767	743	17	cc_eos	c5.cc	CD3D|CD3G|CD3E|CD8A|CD6|CD4|CD8B|ZAP70|SKAP1|TRAT1|APBB1IP|PTPN6|CD247|ALCAM	14
E2F_Q3_01		0.000458039	0.014384543	0.368788279	1.570651712	166	191	cc_eos	c3.tft	UCHL1|CDC45|CDK1|CDCA7|CDC6|RAD51|MELK|PKMYT1|MAP4K1|MCM6|ARHGAP11A|ADAMTS2|PAQR4|STMN1|MCM4|E2F1|E2F7|POLE2|PCNA|CHGB|ATAD2|DNMT1|NRP2|GINS3|E2F3|MCM8|HMGA1|TBC1D31|TIPIN|EZH2|PRKDC|FAM216A|WDR62|FANCG|RANBP1|INTS7|FBXO5|RELT|H2AFZ|TOPBP1|TRMT6|MCM3|TOP1|E2F8|GEN1|RHCE|SRSF2|SMC2|POLA2|PPRC1|KPNB1|SUV39H1|MXD3|MEIS2	54
E2F1_Q4_01		0.000571407	0.014384543	0.367107013	1.560506149	208	188	cc_eos	c3.tft	UCHL1|CDC45|CDK1|CDCA7|CDC6|RAD51|MELK|PKMYT1|MAP4K1|MCM6|ARHGAP11A|ADAMTS2|PAQR4|STMN1|MCM4|E2F1|POLE2|PCNA|CHGB|ATAD2|DNMT1|NRP2|GINS3|E2F3|MCM8|HMGA1|TBC1D31|EZH2|PRKDC|FAM216A|WDR62|FANCG|RANBP1|INTS7|FBXO5|RELT|H2AFZ|TOPBP1|TRMT6|MCM3|TOP1|E2F8|MAT2A|GEN1|RHCE|SRSF2|SMC2|POLA2|PPRC1|KPNB1|SUV39H1|MXD3|MEIS2	53
E2F_Q4_01		0.000531779	0.014384543	0.364671744	1.557030159	192	195	cc_eos	c3.tft	UCHL1|CDC45|CDCA7|CDC6|RAD51|MELK|PKMYT1|MAP4K1|MCM6|ARHGAP11A|ADAMTS2|PAQR4|TUBA3E|STMN1|MCM4|E2F1|E2F7|POLE2|KNTC1|PCNA|ATAD2|DNMT1|NRP2|GINS3|E2F3|EIF5A|HMGA1|ORC1|TIPIN|EZH2|PRKDC|PLK4|FAM216A|WDR62|FANCG|RANBP1|INTS7|FBXO5|ZBTB8OS|NUTF2|ABCF2|RELT|H2AFZ|TOPBP1|MCM3|TOP1|E2F8|MAT2A|GEN1|SRSF2|SMC2|POLA2|PPRC1|KPNB1|SUV39H1|MXD3|MEIS2|ETV4|DCK|EPHB2	60
AP1_Q4		0.000529229	0.014384543	0.353007249	1.528271963	187	219	cc_eos	c3.tft	IL6|UBE2C|PTPRN|LAMB3|TAGLN2|NEK6|EYA1|MMP9|ISG20|LIMK1|HHATL|SFN|PIM2|TUBA1C|HOXA11|SYTL1|MMP19|LAMC2|XPOT|TNFRSF12A|RIN1|SYNPO|FGF11|DUSP13|LAPTM5|EEF1A2|RBBP7|RUNDC3A|PDGFRB|CHPF2|ADORA2A|ARRDC4|SH3RF2|RELL2|IRAK1|HS3ST3B1|TCF7|IL10|PSMD11|AK5|S100A2|IGFBP6|CMAS|VDR|FHL3|MAP2|UCN2|AKT1S1|EVI2B|EIF4G1|FERMT3|NECAB3|MDFI|NRIP3|PLBD2|ROM1|ETV5|RNF182|EIF3J|SLC9A5|BLMH|PSMA3|TMEM156|RPA3|KCNH2|NRAS	66
TTTNNANAGCYR_UNKNOWN		0.000570253	0.014384543	-0.474958583	-1.725988682	337	92	cc_eos	c3.tft	SLC6A13|CLDN2|CDH16|CLDN10|ID4|SLC10A2|RGN|KCNIP4|LIMA1|TCF4|MXI1|RASAL2|USP47|CNN1|HIST1H2BD|SMO|AMOT|MTSS1|DHRS3|BLNK|FBXO21|DCDC1|FGD4|MEIS1	24
MEF2_02		0.000518033	0.014384543	-0.408159957	-1.614125689	324	169	cc_eos	c3.tft	AQP1|PPARGC1A|S1PR1|COL8A1|SLC25A4|TSC22D1|ZNF385B|DMD|TCEA3|CUX1|NR4A1|CASQ2|NDRG2|ESAM|TEF|DLL4|SIK2|SIPA1L1|C9orf66|RHOBTB1|ARPP21|GPC4|ARHGEF38|NPNT|PLEKHA6|ADCY2|ITGA7|ALPK2|ZBTB18|CAPN3|CPEB4|HPGD|CELF4|RASGRP3|TNNI3K|SLC2A4|PCMTD1|SIK3|PTCH1	39
GO_POSITIVE_REGULATION_OF_INTERLEUKIN_2_BIOSYNTHETIC_PROCESS		0.000956369	0.014146167	0.758880088	1.887914125	453	13	cc_eos	c5.bp	CD28|CD3E|CD4|CD80|IRF4|GLMN|CARD11|IL1B|CD86	9
GO_REGULATION_OF_SYSTEMIC_ARTERIAL_BLOOD_PRESSURE_BY_HORMONE		0.000943875	0.014006984	-0.649532132	-1.870009657	514	27	cc_eos	c5.bp	ACE2|EDN1|AGT|HSD11B2|F2RL1|SERPINF2|PCSK5|AGTR1|CPA3|EDN2|CTSG|ENPEP|CES1	13
REACTOME_DEUBIQUITINATION		0.002138616	0.01383659	0.333038772	1.446748996	754	225	cc_eos	c2.cp.reactome	UCHL1|CDC20|CDK1|TNIP3|CCNA2|BRCA1|PSMD14|TGFB1|ACTB|BIRC3|PSMD2|TNFAIP3|NOD2|PSME2|PSMA4|PSMA5|PSMC4|RIPK2|NLRP3|CYLD|PSME4|PSMA7|PSMB2|CLSPN|ACTL6A|PSMD1|ADRM1|PSMD11|PSMC2|RUVBL1|USP18|PSMA2|TRAF3|PSMA1|OTUD3|PSMD7|UBE2D1|PSMB10|PSMC5|PSMD3|USP5|OGT|PSMB9|USP14|TAF10|RNF128|PTRH2|PSMC1|HGS|ARRB2|PSMA3|BABAM1|PSMD13|PSMB6|SMAD3|CDC25A|PSMB4|PSMD4|USP10|PSMD6|PSMD12|HIST1H2BJ|POLB|PSMD8|CCNA1|HI…	78
GO_PEROXISOME_ORGANIZATION		0.000927596	0.013810532	-0.504985709	-1.746598352	536	68	cc_eos	c5.bp	HAO2|SLC27A2|EHHADH|EPHX2|SEC16B|AMACR|BAAT|TMEM135|PECR|ACOX2|CRAT|PHYH|ECH1|DECR2|PEX11G|ACOT2|PEX11A	17
GO_ESTABLISHMENT_OF_ENDOTHELIAL_BARRIER		0.000922982	0.01378705	-0.603677601	-1.837901267	510	35	cc_eos	c5.bp	F2RL1|EZR|CDH5|PDE2A|RAPGEF2|CLDN5|MARVELD2|TJP2|RAPGEF3|PROC|TJP1|SOX18|ADD1|ENG	14
GO_NEGATIVE_REGULATION_OF_LEUKOCYTE_CELL_CELL_ADHESION		0.000910861	0.013650897	0.431295673	1.66643079	368	96	cc_eos	c5.bp	IL2RA|CCL21|LAG3|VSIG4|CTLA4|RUNX1|JAK3|TGFB1|PDCD1LG2|TIGIT|PTPN22|FCGR2B|CD80|DLG5|PLA2G2D|CASP3|LILRB2|LGALS3|LAX1|GLI3|CEBPB|ADORA2A|GLMN|LILRB1|CD86|IL10|TNFAIP8L2|IL20RB|XCL1|CD274|ZC3H12A|CD74|LGALS9|ADTRP|TWSG1|PTPN6|LOXL3|PTPN2|CLEC4G|DLG1	40
GO_SIGNAL_TRANSDUCTION_BY_P53_CLASS_MEDIATOR		0.000909283	0.013650897	0.341277772	1.487771231	318	232	cc_eos	c5.bp	TPX2|AURKB|FOXM1|CCNB1|CDK1|AURKA|CHEK1|GTSE1|EXO1|BLM|SNAI2|CDC25C|CD44|KDM1A|BRCA1|SFN|E2F1|BATF|E2F7|CHEK2|PCNA|CDK5|PMAIP1|NOP2|PYCARD|RMI2|BCL2L12|TNKS1BP1|ATR|BDKRB2|RFFL|BRIP1|RBBP7|PYHIN1|TAF13|ZNF385A|TP53RK|PAK1IP1|E2F2|MAPK11|IFI16|TOPBP1|CD74|MYBBP1A|SESN2|E2F8|DNA2|TOP3A|SNAI1|RHNO1	50
BIOCARTA_CTLA4_PATHWAY		0.000135028	0.013502826	0.746564546	2.024645255	62	18	cc_eos	c2.cp.biocarta	CD3D|CTLA4|CD28|CD3G|CD3E|CD80|LCK|ICOS|HLA-DRA|CD86|ITK|HLA-DRB1|CD247	13
GO_REGULATION_OF_SIGNAL_TRANSDUCTION_BY_P53_CLASS_MEDIATOR		0.000894721	0.013498102	0.378880412	1.569886578	338	154	cc_eos	c5.bp	TPX2|AURKB|AURKA|CHEK1|EXO1|BLM|SNAI2|CD44|KDM1A|BRCA1|CHEK2|CDK5|PMAIP1|NOP2|RMI2|BCL2L12|ATR|BDKRB2|RFFL|BRIP1|RBBP7|PYHIN1|TAF13|ZNF385A|TP53RK|PAK1IP1|MAPK11|TOPBP1|CD74|DNA2|TOP3A|SNAI1|RHNO1	33
GO_MITOCHONDRIAL_FISSION		0.000870403	0.013175003	-0.644838906	-1.871520032	475	28	cc_eos	c5.bp	MAPT|PPARGC1A|KDR|LRRK2|TMEM135|BNIP3|DDHD2|INF2|PINK1|MTFP1|MTFR1L|DHODH|MIEF2|MARCH5	14
REACTOME_INTERLEUKIN_21_SIGNALING		0.002014017	0.013109419	0.786629252	1.820989461	966	10	cc_eos	c2.cp.reactome	STAT4|JAK3|STAT1|IL21R|IL2RG	5
GO_NUCLEAR_PORE		0.001384846	0.013057124	0.460798205	1.694502457	579	72	cc_eos	c5.cc	EIF5A2|MAD2L1|XPOT|RAN|EIF5A|EIF5AL1|SEC13|NUP93|NUP210|RANBP1|NUTF2|NUP37|NPIPA1|NUP50|AGFG1|NUP205|NXT1|NUPL2|MX2|KPNB1|KPNA1|RAE1|NUP107|NUP62|AAAS	25
GO_REGULATION_OF_DEFENSE_RESPONSE_TO_VIRUS_BY_HOST		0.000858493	0.013038181	0.609986398	1.874131809	386	30	cc_eos	c5.bp	AIM2|STAT1|APOBEC3G|TNFAIP3|PYCARD|APOBEC3F|LILRB1|IL1B|IL12RB1|ZC3H12A|TMEM173|EIF2AK4|MICB|TARBP2|PARP9|IL15|RNF216	17
REACTOME_BINDING_AND_UPTAKE_OF_LIGANDS_BY_SCAVENGER_RECEPTORS		0.001973993	0.012978823	0.577292523	1.801138178	886	32	cc_eos	c2.cp.reactome	HP|SAA1|APOL1|HPR|COL1A1|CALR|COLEC12|CD163|HYOU1|STAB1|COL3A1|HSP90B1|MARCO|LRP1|SSC5D|HSPH1|MSR1|COL1A2|FTH1|FTL|HPX	21
REACTOME_REGULATION_OF_RAS_BY_GAPS		0.001981869	0.012978823	0.484707413	1.713013426	847	58	cc_eos	c2.cp.reactome	PSMD14|PSMD2|PSME2|PSMA4|PSMA5|PSMC4|SPRED3|PSME4|PSMA7|PSMB2|PSMD1|PSMD11|PSMC2|RASAL3|PSMA2|PSMA1|PSMD7|RBX1|PSMB10|PSMC5|PSMD3|PSMB9|PSMC1|SYNGAP1|PSMA3|RASA3|NRAS|PSMD13|PSMB6|PSMB4|PSMD4|PSMD6|PSMD12|RASA2|PSMD8|CUL3|PSMB8|PSMB5	38
REACTOME_CYCLIN_A:CDK2_ASSOCIATED_EVENTS_AT_S_PHASE_ENTRY		0.001949173	0.012978823	0.447033252	1.660993367	811	76	cc_eos	c2.cp.reactome	CCNE1|CCNA2|E2F1|PSMD14|PSMD2|PSME2|PSMA4|PSMA5|PSMC4|CCNE2|PSMA7|PSMB2|CKS1B|PSMD1|PSMD11|PSMC2|CDC25B|PSMA2|PSMA1|PSMD7|PSMB10|PSMC5|PSMD3|PSMB9|PSMC1|CDK4|CDK2|PSMA3|RBBP4|PSMD13|PSMB6|CDC25A|PSMB4|CCNH|PSMD4|PSMD6|PSMD12|PSMD8|CCNA1|PSMB8|E2F4|PSMB5	42
REACTOME_NOTCH4_INTRACELLULAR_DOMAIN_REGULATES_TRANSCRIPTION		0.001935094	0.012978823	-0.680504746	-1.828775242	1037	20	cc_eos	c2.cp.reactome	HES1|FLT4|NOTCH4|MAML2|ACTA2|HEY1|NOTCH1|CREBBP|HEY2|MAML3	10
REACTOME_SYNTHESIS_OF_BILE_ACIDS_AND_BILE_SALTS_VIA_7ALPHA_HYDROXYCHOLESTEROL		0.001965407	0.012978823	-0.671141086	-1.824289289	1056	21	cc_eos	c2.cp.reactome	SLC27A2|CYP27A1|AMACR|BAAT|ACOX2|CYP7B1|AKR1C1|AKR1C2|AKR1C3|NCOA2|RXRA|SLC27A5	12
GO_LATERAL_PLASMA_MEMBRANE		0.00135128	0.01294613	-0.547160824	-1.776187218	762	48	cc_eos	c5.cc	ERBB3|CLDN3|CLDN4|CDH1|GJB1|EPCAM|JUP|DMD|ANK3|OCLN|CEACAM1|DSG2|C1QTNF5|NUMA1|FZD3|MYO1C|ABCC6|CTNNB1	18
REACTOME_CYTOSOLIC_TRNA_AMINOACYLATION		0.001904592	0.012864977	0.628061819	1.8314297	872	24	cc_eos	c2.cp.reactome	GARS|MARS|YARS|CARS|TARS|FARSB|IARS|EPRS|AIMP2|VARS|WARS|AARS	12
GO_NEGATIVE_REGULATION_OF_MICROTUBULE_POLYMERIZATION_OR_DEPOLYMERIZATION		0.000842909	0.012851062	0.628813971	1.885289265	382	27	cc_eos	c5.bp	CIB1|STMN1|MAP6D1|NAV3|CLIP3|ARHGEF2|CKAP2|EML2|SNCA|TRIM54|MAPRE1|MAP2	12
GO_REGULATION_OF_MICROVILLUS_ORGANIZATION		0.000843342	0.012851062	-0.77825851	-1.879337631	442	13	cc_eos	c5.bp	VIL1|CDHR5|CDHR2|PLS1|EZR|RAP1GAP|USH1C|PODXL	8
REACTOME_MET_PROMOTES_CELL_MOTILITY		0.001883188	0.012800913	0.555268496	1.788834112	836	37	cc_eos	c2.cp.reactome	COL5A1|LAMB3|LAMA3|COL1A1|COL11A1|LAMC2|COL3A1|FN1|HGF|LAMB1|COL5A2|COL5A3|COL1A2|LAMC3|LAMA1|ITGA3|CRKL|DOCK7	18
REACTOME_INTERLEUKIN_12_FAMILY_SIGNALING		0.001860439	0.012726826	0.493308202	1.725580193	799	55	cc_eos	c2.cp.reactome	CNN2|ANXA2|LMNB1|EBI3|STAT4|STAT1|IFNG|P4HB|PSME2|IL27RA|BOLA2B|SNRPA1|BOLA2|LCP1|CAPZA1|IL10|IL12RB1|GSTO1|CFL1	19
GO_ACUTE_PHASE_RESPONSE		0.000813664	0.012496246	0.56382537	1.846764699	358	40	cc_eos	c5.bp	IL6|HP|SAA1|SERPINA3|SAA2|LBP|ITIH4|APOL2|PTGS2|CD163|HAMP|FN1|F2|CEBPB|SAA4|TNFRSF11A|IL1B	17
GO_LIPID_HOMEOSTASIS		0.000814554	0.012496246	-0.45230032	-1.676739443	487	105	cc_eos	c5.bp	ACSM2A|MLXIPL|ANGPTL3|FABP3|APOM|LRP5|EPHX2|LIPC|FABP4|NR1D1|PPARG|C1QTNF3|HNF4A|SLC25A27|LIMA1|ACOX2|GOT1|MYLIP|PNPLA2|PRKAA2|NR1D2|LPL|G6PC|CYP39A1|CYP7B1|AKR1C1|ACSM3|ABCG1	28
REACTOME_COLLAGEN_DEGRADATION		0.001794163	0.012352123	0.505159211	1.740946238	776	51	cc_eos	c2.cp.reactome	CTSB|COL7A1|COL5A1|COL13A1|MMP1|COL6A2|COL6A3|COL16A1|MMP9|COL1A1|COL11A1|COL6A1|MMP19|COL3A1|MMP2|COL5A2|COL5A3|COL1A2|MMP14|ADAM17	20
GO_REGULATION_OF_T_CELL_MIGRATION		0.000795216	0.012282573	0.580896406	1.859808891	353	36	cc_eos	c5.bp	CCL20|C10orf99|CXCL13|STK39|ECM1|CCL21|WNT5A|ADAM8|PYCARD|AIF1|TNFSF14|CCR2|CXCL10|XCL2|XCL1|CD200R1|ADAM17	17
GO_RESPONSE_TO_XENOBIOTIC_STIMULUS		0.000789832	0.012241049	-0.376445218	-1.539047983	510	225	cc_eos	c5.bp	FMO2|ACSM2B|GLYAT|AQP1|CYP2J2|FMO1|PPARGC1A|CES3|EDN1|PCK1|CMBL|ACY3|MARC2|DPEP1|EPHX2|RORC|SLC6A3|AOC1|CES2|FIBIN|AKR7A3|TMEM38B|CASQ2|AS3MT|PDE2A|UGT2B11|ADCY8|PPARG|EGFR|HNF4A|CYP2C8|BPHL|ASS1|CYP3A5|GGT1|PDGFB|MARC1|EPO|TIAM1|EGR1|AKR1C1|GSTA4|FOXO3|TRDMT1|ACSL1|UGT1A3|AKR7A2|UGT1A8|CRHBP|RYR3|FBXO32|CYP3A7|CES1|HDAC5|FMO3|S100A12|FOXO1|NQO2|GSTM4|GSTM2|SULT1B1|UGT1A10|DHODH|MGST2|CRYZ|DRD4	66
NFKAPPAB_01		0.000358385	0.012206175	0.365210896	1.56687941	128	203	cc_eos	c3.tft	CXCL5|IL2RA|UBD|C1QL1|TNFRSF9|COL16A1|HOXB9|MMP9|SLAMF8|EBI3|CXCL6|JAK3|SAMSN1|STC2|HOXA11|BIRC3|ICAM1|MSC|SEC14L2|P2RY10|CXCL11|NOD2|ENO3|FAM129A|ACTN1|HCST|EIF5A|CXCL9|HSP90B1|MAP3K8|SHOX2|PFN1|ARHGAP44|ETV6|IL27RA|ARPC2|CXCL10|CYLD|PLAU|RIMS2|CPD|CXCL2|ALG6|IL4I1|DAP3|CDK6|RRAS|SMOC1|SESN2|GEN1|TNFRSF1B|DCLK1|PNKD|TRAF4|CCDC107|LIG1|CD83|LTB|LAMA1	59
FOXO3_01		0.000338332	0.012206175	-0.397625056	-1.603440851	215	199	cc_eos	c3.tft	ENPP2|SQSTM1|LDB2|FRY|EFNA1|COL8A1|DIXDC1|LRP5|HMCN1|PDK4|MAPK10|CDKN1C|TAL1|NR1D1|ZMAT4|RARB|ZNF521|SH2D4A|NR3C2|PELI2|FUZ|JUNB|DTNA|NRG1|TJP1|FBXW4|HS3ST1|BCL7A|CNNM3|DLL1|NFIB|TBL1X|CREBRF|SH3RF1|ZBTB18|TSPAN4|HIBADH|MBNL2|BMI1|MPP6|UPK1B|AAMDC|HBP1|RSF1|PTCH1|CDK14|SNCAIP|BIN1|JADE2|CITED2|FOXO1|PURA|ARFIP1|EFCAB3|TBC1D17|NXN|AP1G2|PRDM1|BRAF|HLX|EAPP|MAFF|BDNF|TRIM8|VSIG2|CHD2|ARID4A|TTC33|S…	73
REACTOME_INTERLEUKIN_1_FAMILY_SIGNALING		0.001760362	0.012197608	0.395679777	1.578776496	693	118	cc_eos	c2.cp.reactome	SAA1|IL1R2|S100B|PTPN7|PSMD14|PSMD2|NOD2|PSME2|PSMA4|PSMA5|PSMC4|MAP3K8|RIPK2|PSME4|IRAK1|PSMA7|PSMB2|IL1B|PSMD1|IL1RAP|IL18R1|PSMD11|PSMC2|IL1R1|MAP2K6|PSMA2|IL18|PSMA1|PSMD7|RBX1|AGER|PSMB10|PTPN6|PSMC5|PTPN2|PSMD3|PSMB9|PSMC1|UBE2V1|PSMA3|PSMD13|PSMB6|SMAD3|PSMB4|PSMD4|MYD88|NFKB2|PSMD6|PSMD12	49
REACTOME_PEROXISOMAL_PROTEIN_IMPORT		0.00174979	0.012197608	-0.523677431	-1.738121839	995	54	cc_eos	c2.cp.reactome	HAO2|SLC27A2|EHHADH|EPHX2|AMACR|BAAT|PECR|ACOX2|CRAT|PHYH|ECH1|DECR2	12
REACTOME_PYRUVATE_METABOLISM_AND_CITRIC_ACID_TCA_CYCLE		0.001732004	0.012157991	-0.544312956	-1.759175544	975	47	cc_eos	c2.cp.reactome	LDHA|PDK4|FAHD1|ADHFE1|D2HGDH|L2HGDH|PDK2|PDK1|OGDH|MPC1|NNT|ME3|ACO2|HAGH|SUCLA2|DLAT|RXRA|SDHD|PDHA1|MPC2	20
GO_MHC_PROTEIN_BINDING		0.000456974	0.012123255	0.643903897	1.930520549	207	27	cc_eos	c5.mf	LAG3|CD8A|KRT17|CD4|CD8B|LILRB2|LILRB1|KLRK1|MARCH1|KLRD1|CD74|DERL1|FAM49B|TAP1|KLRC4-KLRK1|TUBB|CLEC7A|TAPBP|FCRL6|CD244|TAP2	21
GO_SIGNAL_TRANSDUCTION_INVOLVED_IN_CELL_CYCLE_CHECKPOINT		0.000775263	0.012056405	0.492579138	1.768395226	328	63	cc_eos	c5.bp	CCNB1|CDK1|PLK1|AURKA|CHEK1|GTSE1|CDC25C|DTL|BRCA1|SFN|E2F1|E2F7|CHEK2|PCNA|TNKS1BP1|PRKDC|ZNF385A	17
GO_NEGATIVE_REGULATION_OF_PEPTIDASE_ACTIVITY		0.000764358	0.011927664	0.365611873	1.546084678	281	180	cc_eos	c5.bp	SLPI|SERPINE1|SPOCK1|COL7A1|PTTG1|PI3|SERPINA3|ITIH4|WFDC5|BIRC5|WFDC3|TFPI2|ECM1|LEF1|COL6A3|MMP9|PTGS2|PLAUR|WFDC10B|SPINK13|CD44|SFN|CD27|CSTA|SFRP2|TIMP1|CR1|BIRC3|SERPINF1|SPINK1|LAMP3|VTN|SERPINH1|BCL2L12|TNFSF14|DHCR24|RFFL|CD109|ADORA2A|HGF|MICAL1|CST7|SNCA|IFI16|GPC3|CSTB|GPX1	47
GO_ANTIBIOTIC_METABOLIC_PROCESS		0.000764282	0.011927664	-0.492224743	-1.738940688	446	77	cc_eos	c5.bp	SULT1C4|GPX3|NOXA1|ALDH1A1|MT3|DPEP1|SLC34A1|HBB|EGFR|HBA2|HBA1|MPV17L|MAOB|ACSS1|PRDX2|PINK1|ALDH3B1|CYP4B1|ACSS2|AKR1C1|ALDH1B1|ADH1B|AKR1C2|CBR4|ESD|AKR1C3|AKR7A2|NNT|ADH6|ZNF205|ADH5	31
GO_INTERFERON_GAMMA_MEDIATED_SIGNALING_PATHWAY		0.000756373	0.011884742	0.462018624	1.71937042	313	77	cc_eos	c5.bp	FCGR1B|FCGR1A|NCAM1|CD44|STAT1|IFNG|ICAM1|GBP1|MT2A|IRF4|HLA-DQA1|IFI30|HLA-DQA2|HLA-DRA|HCK|CIITA|OASL|HLA-DPA1|HPX|PTPN2|HLA-DRB1|HLA-DPB1|GBP2|IRGM|PTAFR|NMI|NLRC5|JAK2|HLA-DRB5|PRKCD|PARP9|TXK	32
KEGG_ASCORBATE_AND_ALDARATE_METABOLISM		0.002399493	0.011867764	-0.665265287	-1.808780212	1291	21	cc_eos	c2.cp.kegg	UGT2A3|UGT2B7|MIOX|ALDH3A2|UGT2B10|UGT2B11|ALDH1B1|UGT1A3|UGT1A8|UGT1A10|ALDH7A1	11
REACTOME_PROCESSING_OF_DNA_DOUBLE_STRAND_BREAK_ENDS		0.001671772	0.011812391	0.464928676	1.693006435	703	68	cc_eos	c2.cp.reactome	CHEK1|EXO1|BLM|HIST1H4H|CCNA2|BRCA1|RMI2|ATR|TIPIN|BRIP1|TIMELESS|CLSPN|H2AFX|TOPBP1|HIST1H4J|DNA2|TOP3A|RHNO1|CDK2|BABAM1|RPA3|HIST1H2BJ|CCNA1|HIST1H2BK|PPP4C|WRN|BRCC3|H2BFS|UBE2V2|RFC5|RAD1|RBBP8	32
GO_POSITIVE_REGULATION_OF_HEMOPOIESIS		0.00074507	0.011771903	0.38355633	1.584770147	282	151	cc_eos	c5.bp	IL2RA|ADA|LIF|LEF1|INPP5D|ROR2|RUNX1|CD27|ADAM8|STAT1|IFNG|TGFB1|LILRB4|PRKCA|CD4|CCL19|CD80|RIPK2|ZAP70|LILRB2|NLRP3|GLI3|NCKAP1L|CCR1|XBP1|CYLD|GNAS|TOX|CD86|SASH3|TYROBP|ISG15|MMP14|IL12RB1|TESPA1|CD101|CSF1|CD74|LGALS9|EVI2B|IL18|CASP8|RASGRP1|AGER|NFKBIZ|IL7R|CD83	47
GO_NEGATIVE_REGULATION_OF_PROTEOLYSIS		0.000746599	0.011771903	0.335221963	1.476980762	255	256	cc_eos	c5.bp	SLPI|SERPINE1|SPOCK1|COL7A1|PTTG1|PI3|IL1R2|SERPINA3|ITIH4|WFDC5|PBK|BIRC5|WFDC3|TFPI2|ECM1|LEF1|COL6A3|DERL3|MMP9|PTGS2|PLAUR|WFDC10B|SPINK13|CD44|CHAC1|SFN|CD27|CSTA|SFRP2|TIMP1|CR1|CDK5|BIRC3|SERPINF1|SPINK1|LAMP3|VTN|SERPINH1|BCL2L12|TNFSF14|DHCR24|RFFL|F2	43
GO_REGULATION_OF_MITOCHONDRIAL_FISSION		0.000741716	0.011771903	-0.713439851	-1.892408144	396	19	cc_eos	c5.bp	MAPT|PPARGC1A|KDR|LRRK2|TMEM135|BNIP3|DDHD2|INF2|PINK1	9
GO_RESPONSE_TO_MOLECULE_OF_BACTERIAL_ORIGIN		0.000736655	0.011737366	0.331767265	1.469028773	249	268	cc_eos	c5.bp	SLPI|IL6|SERPINE1|CXCL5|LBP|CXCL13|CXCL1|LITAF|GJB2|LOXL1|KMO|PTGS2|TNIP3|WNT5A|PTGES|CXCL6|PTGFR|HAMP|TICAM2|TGFB1|TLR2|PDCD1LG2|LY96|ICAM1|TNFAIP3|PTPN22|PYCARD|PRKCA|CD6|CCR5|CXCL11|NOD2|CD14|FCGR2B|CD80|CXCL9|FASLG|CASP3|RIPK2|CPS1|LILRB2|BDKRB1|CXCL10|NLRP3|CEBPB|XBP1|SSC5D|IRAK1|LILRB1|TLR6|TNFRSF11A|IL1B|HCK|CD86|KLRK1|CD96|SNCA|IL10|CXCL2|CARD9|GCH1|CD274|LYN|ZC3H12A|ADAM17|KCNJ8|CYP27B1|…	69
REACTOME_NUCLEOTIDE_BINDING_DOMAIN_LEUCINE_RICH_REPEAT_CONTAINING_RECEPTOR_NLR_SIGNALING_PATHWAYS		0.001619728	0.011520451	0.51979282	1.762044708	706	47	cc_eos	c2.cp.reactome	AIM2|BIRC3|TNFAIP3|PYCARD|NOD2|RIPK2|PANX1|PSTPIP1|NLRP3|CYLD|IRAK1|MAPK11|CARD9|CASP4|MAP2K6|CASP8	16
GO_REGULATION_OF_B_CELL_PROLIFERATION		0.000708765	0.011332748	0.526683028	1.814551972	306	51	cc_eos	c5.bp	ADA|CD38|MZB1|INPP5D|CTLA4|TNFSF13B|IRS2|FCRL3|FCGR2B|BST1|CASP3|IKZF3|NCKAP1L|CARD11|SASH3|IL10|MNDA|TYROBP|LYN|CD74	20
HALLMARK_INTERFERON_ALPHA_RESPONSE		0.005666038	0.011332075	0.414356804	1.559484932	2341	82	cc_eos	h.all	ISG20|LGALS3BP|C1S|CXCL11|LAMP3|PSME2|RIPK2|CXCL10|IFI30|CD47|ISG15|OASL|SAMD9|WARS|CSF1|CD74|USP18|CASP8|MOV10|TAP1|LAP3|GBP2|BST2|PSMB9|STAT2|DHX58|NMI|PSMA3|CCRL2|PARP9|CNP|IL15|TRAFD1|PARP12|UBA7|PSMB8	36
REACTOME_METABOLISM_OF_NON_CODING_RNA		0.001578991	0.011305574	0.524738995	1.770391188	689	46	cc_eos	c2.cp.reactome	SEC13|NUP93|NUP210|SNRPG|WDR77|NUP37|NUP50|SNRPD2|NCBP2|NUP205|SNRPF|NUPL2|NCBP1|SNRPD1|RAE1|NUP107|NUP62|AAAS|GEMIN2|SNRPD3|GEMIN7|SNRPE|GEMIN6|NUP85	24
GO_POSITIVE_REGULATION_OF_TUMOR_NECROSIS_FACTOR_SUPERFAMILY_CYTOKINE_PRODUCTION		0.000693851	0.011133485	0.48769236	1.765711688	292	66	cc_eos	c5.bp	LBP|WNT5A|CD2|ADAM8|IFNG|TLR2|LY96|FCER1G|PYCARD|NOD2|CD14|CCL19|ARHGEF2|CCR2|RIPK2|CYBB|CD86|SASH3|CYBA|CARD9|TYROBP|LGALS9|ORM1|RASGRP1|AGER|NFATC4|PTPRJ	27
GO_REGULATION_OF_INFLAMMATORY_RESPONSE		0.000689732	0.011106643	0.334636009	1.478736845	234	263	cc_eos	c5.bp	IL6|SERPINE1|SAA1|IL1R2|LBP|PBK|STK39|IL2RA|ADA|PLA2G2A|NFE2L1|MMP9|FANCA|PTGS2|ADORA2B|SLAMF8|SLC7A2|WNT5A|ADAM8|SEMA7A|FANCD2|SIGLEC10|CD28|TLR2|GBP5|BIRC3|TYRO3|FCER1G|TNFAIP3|SERPINF1|PYCARD|CD6|NOD2|C1QA|FCGR2B|BST1|CCR2|RHBDD3|F2|NLRP3|GHRL|CEBPB|ADORA2A|CYLD|METRNL|CD47|HGF|TLR6|TNFRSF11A|IL1B|HCK|SNCA|IL10|TNFAIP8L2|ZYX|IL1R1|GPX1|IL20RB|SUCNR1|XCL1|CD200R1|CYP19A1|LRFN5|LYN|ZC3H12A|TMEM1…	81
KEGG_OOCYTE_MEIOSIS		0.002183309	0.011098488	0.416186432	1.607380136	883	96	cc_eos	c2.cp.kegg	PTTG1|CCNB2|CDC20|CCNB1|CDK1|BUB1|PLK1|AURKA|PKMYT1|CCNE1|CDC25C|CPEB1|ESPL1|MAD2L1|MAD2L2|CCNE2|FBXO5|ADCY3|SMC1B|FBXO43|RPS6KA1|ADCY7|IGF1|RBX1|YWHAB|ANAPC5|CDK2|ITPR2|ANAPC7|CALML6|CALM2|PPP2R5B|ADCY1	33
GO_CYTOPLASMIC_MICROTUBULE		0.001108504	0.010794288	0.518952972	1.781788994	480	50	cc_eos	c5.cc	SAA1|KIF2C|KIF18B|GTSE1|SRPRB|TUBA1B|CLMP|TUBA1A|KIF18A|CKAP2|TUBG1|CYLD|CCSAP|MAPRE1|MTUS2|TMEM214|SERP1|BICD1|DYNLT1|REEP2|CLIP1|RAB3D	22
GO_CELL_LEADING_EDGE		0.001092853	0.010794288	-0.341970542	-1.454475074	740	334	cc_eos	c5.cc	REG1A|MAPT|CUBN|ANGPTL3|VIL1|RAB3IP|AIF1L|CDH1|PLEKHH2|SORBS2|LDB2|GPER1|INSR|FAM107A|FGD5|CDH2|WWC1|COBL|MYO6|EZR|SHISA9|EPS8|PLEKHA1|EPS8L2|HIP1R|KSR1|GSN|APBB1|EPB41L5|BMX|PODXL|ACTG2|TLN2|LIMA1|ITGB4|PTPRK|CDC42BPG|RAPGEF3|BAIAP2|SWAP70|ABLIM1|AJUBA|DLC1|STX3|PTPRM|ACTA2|PHLDB2|TIAM1|EPS8L3|MYO1D|MYLK|ITGA8|EEF1A1|AMOT|MTSS1|SH3RF1|PALLD|SH3YL1|ARHGAP31|CTNND1|WLS|EPHA2|GABRE|BSPRY|PTK2|SLK|N…	76
GO_ACID_THIOL_LIGASE_ACTIVITY		0.000392436	0.010726577	-0.681939555	-1.930890304	212	25	cc_eos	c5.mf	ACSM2A|ACSM2B|SLC27A2|ACSS3|ACSM5|ACSS1|ACSS2|ACSM3|ACSL1|SUCLA2|SLC27A1|AASDH|SLC27A5	13
GO_POSITIVE_REGULATION_OF_UBIQUITIN_PROTEIN_LIGASE_ACTIVITY		0.000662569	0.010707203	0.798354038	1.896201654	316	11	cc_eos	c5.bp	UBE2C|CDC20|PLK1|UBE2S|RAB1A	5
REACTOME_ABC_TRANSPORTER_DISORDERS		0.001476683	0.010644007	0.47404662	1.712090632	624	65	cc_eos	c2.cp.reactome	DERL3|PSMD14|PSMD2|PSME2|PSMA4|PSMA5|PSMC4|PSME4|PSMA7|PSMB2|PSMD1|PSMD11|PSMC2|DERL1|PSMA2|ABCA12|PSMA1|PSMD7|PSMB10|PSMC5|PSMD3|PSMB9|PSMC1|DERL2|PSMA3|PSMD13|PSMB6|PSMB4|PSMD4|PSMD6|PSMD12|PSMD8|OS9|PSMB8|PSMB5|ERLEC1	36
GO_MITOTIC_G2_M_TRANSITION_CHECKPOINT		0.000654942	0.010621752	0.656145377	1.912553246	299	24	cc_eos	c5.bp	CDK1|CDC6|BLM|BRCA1|TICRR|HMGA2|ORC1|BRSK1|CLSPN|DONSON|TOPBP1	11
GO_CHROMATIN_ASSEMBLY		0.000652335	0.010617396	0.435556314	1.685774398	263	97	cc_eos	c5.bp	HJURP|CENPA|CENPK|CENPM|ASF1B|CENPW|CENPN|HIST1H4H|CENPU|OIP5|NAP1L2|CHAF1B|CENPI|HELLS|HMGA2|HMGA1|CDKN2A|RBBP7|CENPL|CENPH|H2AFX|RUVBL1|TSPYL2|HIST1H4J|HIST1H3D|HAT1|MIS18A|H2AFY|H2AFY2	29
REACTOME_ECM_PROTEOGLYCANS		0.001442123	0.010465137	0.48939478	1.735159655	615	59	cc_eos	c2.cp.reactome	SERPINE1|COL5A1|LAMA3|TNC|COL6A2|COL6A3|COL1A1|NCAM1|COL6A1|ITGA2B|TGFB1|ITGB6|VTN|COL3A1|FN1|ITGB3|LAMB1|MATN3|COL5A2|COL5A3|COL1A2|HAPLN1|COL9A2	23
GO_NUCLEOSOME_ORGANIZATION		0.000631796	0.01032009	0.421901711	1.663391689	251	109	cc_eos	c5.bp	HJURP|CENPA|CENPK|CENPM|ASF1B|CENPW|CENPN|HIST1H4H|CENPU|OIP5|NAP1L2|CHAF1B|CENPI|HMGA1|RBBP7|CENPL|CENPH|PSME4|H2AFX|SMARCD3|RUVBL1|TSPYL2|HIST1H4J|HIST1H3D|HAT1|MIS18A|H2AFY|H2AFY2|SMARCA4|SMARCD1	30
NKX25_02		0.000265597	0.01025205	-0.403969655	-1.623265539	168	193	cc_eos	c3.tft	BBOX1|LRP2|CXCL14|SORBS2|FLT1|PAX2|SYT9|ATP13A4|BAIAP2L2|DMD|ANK3|PPFIBP1|AQP3|SLC4A4|CA4|HS3ST2|SULF1|KLF6|GPC4|ACP6|UBXN10|HOXA3|ECHDC2|SMAD6|RGS12|PRKAB1|CNNM2|NTRK2|ARHGEF10L|TBL1X|HSD17B2|CCDC149|RALGPS2|ARRDC3|CNTN4|DNAJC22|VIP|KCNJ3|TMEM178A|NOTCH1|MBNL2|NEO1|ABLIM2|EDA|SIK3|PNOC|EGLN1|GJA1|ABHD17B|FOXN3|MSI2|CITED2|MAML3|ROGDI|VGLL4|WDR33|DLG3	57
REACTOME_TP53_REGULATES_TRANSCRIPTION_OF_GENES_INVOLVED_IN_G2_CELL_CYCLE_ARREST		0.001392892	0.010176636	0.700374137	1.872588895	651	17	cc_eos	c2.cp.reactome	CCNB1|CDK1|AURKA|CDC25C|SFN|PCNA|ZNF385A	7
REACTOME_C_TYPE_LECTIN_RECEPTORS_CLRS		0.00138749	0.010176636	0.399881873	1.595543009	546	118	cc_eos	c2.cp.reactome	MUC12|CLEC10A|PSMD14|PSMD2|FCER1G|CD209|PYCARD|PSME2|PSMA4|PSMA5|PSMC4|PSME4|PSMA7|PSMB2|CARD11|IL1B|PSMD1|CARD9|PSMD11|PSMC2|LYN|PSMA2|CASP8|PSMA1|PSMD7|UBE2D1|PSMB10|PSMC5|NFATC2|PSMD3|PSMB9|PSMC1|CLEC7A|UBE2V1|PSMA3|ITPR2|NRAS|PSMD13|PSMB6|PSMB4|PSMD4|NFKB2|PSMD6|PSMD12|PRKCD|PAK3|PSMD8|UBA3|PSMB8|PSMB5|CLEC4E|CLEC6A|RAF1|ITPR1|PRKACA|PRKACB|PSMB7|PSMC3	58
GO_SERINE_TYPE_ENDOPEPTIDASE_INHIBITOR_ACTIVITY		0.000359211	0.010125248	0.510692038	1.822822305	152	61	cc_eos	c5.mf	SLPI|SERPINE1|SPOCK1|COL7A1|PI3|SERPINA3|ITIH4|WFDC5|WFDC3|TFPI2|COL6A3|SPINK13|SERPINF1|SPINK1|SERPINH1	15
GO_INTERSTRAND_CROSS_LINK_REPAIR		0.000616481	0.010106281	0.570544028	1.868771121	271	40	cc_eos	c5.bp	UBE2T|RAD51|FANCI|FANCA|EME1|RAD51AP1|FANCD2|MCM8|ATR|RAD51D|FANCG|XRCC3|DCLRE1B|FANCB|USP1|RPA3|FANCE|DCLRE1C|SLX4|RFWD3|FANCL	21
GO_REGULATION_OF_T_CELL_CYTOKINE_PRODUCTION		0.000613239	0.010089558	0.65012028	1.913597717	279	25	cc_eos	c5.bp	IL6|CCR2|NLRP3|IL1B|IL18R1|SASH3|IL1R1|XCL1|IL18|TNFRSF1B	10
GO_POSITIVE_REGULATION_OF_LEUKOCYTE_MIGRATION		0.000612131	0.010089558	0.426404866	1.673899128	244	106	cc_eos	c5.bp	IL6|SERPINE1|CCL20|LBP|CXCL13|STK39|RAC2|CCL21|WNT5A|CALR|PGF|ITGA2B|ADAM8|TGFB1|ICAM1|PYCARD|AIF1|CCL8|TNFRSF18|CCL19|TNFSF14|CCR2|LGALS3|BDKRB1|CXCL10|NCKAP1L|FPR2|CCR1|XCL2|DAPK2|IL1R1|MMP14|C3AR1|XCL1|CSF1|CD74|ADAM17|LGALS9	38
GO_REGULATION_OF_SYSTEMIC_ARTERIAL_BLOOD_PRESSURE		0.000601081	0.009961704	-0.524513483	-1.789852435	345	63	cc_eos	c5.bp	CYP4A11|ACE2|EDN1|DDAH1|AGT|HSD11B2|F2RL1|SERPINF2|AR|ARHGAP42|PCSK5|ADM|AGTR1|GAS6|CPA3|EDN2|PDGFB	17
GO_SITE_OF_DOUBLE_STRAND_BREAK		0.000988388	0.009950891	0.537535044	1.807113162	432	45	cc_eos	c5.cc	RAD51|MAD2L2|PARP1|ESCO2|WAS|TIMELESS|ARPC2|H2AFX|ARPC3|ARPC5|PRPF19|ACTR3|RAD18|SAMHD1|WRAP53|PARP3|RPA3|SETMAR|ARPC4|ACTR2|RFWD3|WRN|RIF1|VCP|SMARCAL1|RBBP8|WDR70	27
GO_ENDODERM_FORMATION		0.000595517	0.009905657	0.580058132	1.879039072	263	38	cc_eos	c5.bp	COL7A1|COL5A1|LAMB3|LAMA3|MMP9|COL11A1|COL6A1|VTN|FN1|HMGA2|ITGA5|EOMES|MMP2|LAMB1|COL5A2|MMP14|NOG	17
GO_VASCULAR_SMOOTH_MUSCLE_CELL_DIFFERENTIATION		0.000594395	0.009905657	-0.670850957	-1.89814382	322	25	cc_eos	c5.bp	GPER1|SGCB|HES1|RAMP2|ADM|KIT|PDGFB|ENG|VEGFA|MESP1|NOTCH1|HEY2|EPC1	13
GO_RESPONSE_TO_INORGANIC_SUBSTANCE		0.000571743	0.009580389	-0.329456618	-1.436444655	402	446	cc_eos	c5.bp	AQP1|MAPT|NDRG1|PPARGC1A|KHK|TNFRSF11B|LDHA|PSAP|EDN1|PDGFD|CDH1|KLF2|RHOB|PAX2|CD36|KDR|SYT9|NET1|MT3|NLGN1|DPEP1|LRRK2|SLC6A3|ANK3|DMTN|AOC1|AQP3|FIBIN|MAPK10|PKLR|PLN|FBP1|CD9|RGN|BCL2|FABP4|CASQ2|SOD3|SLC34A1|PLEKHA1|BECN1|GSN|RASAL1|MT1H|APBB1|HBB|ADCY8|SLC25A23|D2HGDH|PEBP1|EGFR|CYB5A|GPR37|HBA2|KLF4|DUSP1|BNIP3|FANCC|BMP6|ATP7B|HAAO|HBA1|GOT1|HIF1A|CRYAB|SLC40A1|MAOB|MT1HL1|ASS1|JUNB|KIT|F…	113
REACTOME_REGULATION_OF_INSULIN_LIKE_GROWTH_FACTOR_IGF_TRANSPORT_AND_UPTAKE_BY_INSULIN_LIKE_GROWTH_FACTOR_BINDING_PROTEINS_IGFBPS		0.001287438	0.009535918	0.429259679	1.650286882	523	93	cc_eos	c2.cp.reactome	IGFBP1|IL6|APOL1|MMP1|SCG2|TMEM132A|FAM20A|TNC|LGALS1|CKAP4|QSOX1|TF|CALU|FGA|STC2|TIMP1|PDIA6|CHGB|P4HB|FN1|HSP90B1|F2|MMP2|AFP|LAMB1|MATN3|RCN1|MFGE8|GPC3|IGFBP6|KLK1|CSF1	32
GO_TUMOR_NECROSIS_FACTOR_MEDIATED_SIGNALING_PATHWAY		0.000565905	0.009517676	0.398638224	1.626783855	217	138	cc_eos	c5.bp	AIM2|TNFRSF9|TNFRSF6B|CD27|TXNDC17|TNFSF13B|STAT1|PSMD14|CLIP3|BIRC3|PSMD2|TNFAIP3|SPHK1|PYCARD|TRAIP|TNFRSF12A|RBCK1|TNFRSF18|PSME2|PSMA4|TNFSF14|PSMA5|PSMC4|RFFL|CYLD|PSME4|PSMA7|PSMB2|TNFRSF11A|PSMD1|PSMD11|PSMC2|CASP4|TRAF1|TNFRSF17|ADAM17|PSMA2|TNFRSF25|TNFRSF1B|TRAF3|CASP8|PSMA1|PSMD7|PSMB10|PSMC5|PTPN2|LTB|PSMD3|PSMB9|PSMC1|PSMA3|PSMD13|PSMB6|PSMB4|TNFSF8|JAK2|PSMD4|PSMD6|PSMD12|HIST1H2BJ	60
GO_3_5_DNA_HELICASE_ACTIVITY		0.000327088	0.009517197	0.783439192	1.950837046	154	13	cc_eos	c5.mf	CDC45|BLM|RECQL4|GINS2|GINS1|GINS4|ASCC3|RECQL	8
GO_MICROTUBULE_DEPOLYMERIZATION		0.0005624	0.00949389	0.605129572	1.900129683	251	33	cc_eos	c5.bp	KIF2C|KIF18B|CIB1|STMN1|MAP6D1|NAV3|KIF2A|ARHGEF2|KIF18A|CKAP2|CCSAP|TRIM54|MAP1B	13
GO_REGULATION_OF_TRANSCRIPTION_INVOLVED_IN_G1_S_TRANSITION_OF_MITOTIC_CELL_CYCLE		0.000553235	0.009374023	0.645210415	1.916996808	251	26	cc_eos	c5.bp	RRM2|CDC45|CDC6|CCNE1|E2F1|E2F7|PCNA|ORC1|FBXO5|DHFR|TYMS|CDT1|BRD4|CCNA1|E2F4|POLA1|E2F6	17
GO_CELL_CELL_RECOGNITION		0.000548603	0.009330361	0.541586671	1.843061273	238	48	cc_eos	c5.bp	PAEP|ZP1|CCL21|ATP8B3|CLGN|CD209|CD6|CCL19|FOLR2|CATSPER1|LGALS3|CCT5|CCT2|DOCK2|DLG1|CCR7|EPHB1|CCT3|B4GALT1	19
GO_RESPONSE_TO_INTERLEUKIN_1		0.000537568	0.009177058	0.378298956	1.583048959	200	166	cc_eos	c5.bp	IL6|CCL20|IL1R2|CD38|CCL21|KMO|PSMD14|PSMD2|ICAM1|PYCARD|PRKCA|GBP1|NOD2|CCL13|CCL8|PSME2|PSMA4|CCL19|PSMA5|PSMC4|MAP3K8|RIPK2|CCL26|CEBPB|XCL2|PSME4|IRAK1|CD47|PSMA7|PSMB2|TNFRSF11A|IL1B|PSMD1|IL1RAP|SNCA|CYBA|MAPK11|PSMD11|PSMC2|IL1R1|XCL1|ZC3H12A|LGALS9|PSMA2|PSMA1|PSMD7|RBX1|PSMB10|PSMC5|GBP2|PSMD3|PSMB9|PSMC1|TFPI|ADAMTS12|VRK2|UBE2V1|PSMA3|HYAL3|PSMD13|PSMB6|PSMB4|CCL7|SIRPA|PSMD4|MYD88|USP…	69
REACTOME_INTERFERON_GAMMA_SIGNALING		0.001222806	0.009120093	0.453033557	1.690819352	507	78	cc_eos	c2.cp.reactome	FCGR1B|FCGR1A|NCAM1|CD44|STAT1|IFNG|GBP5|ICAM1|TRIM46|GBP1|MT2A|IRF4|HLA-DQA1|IFI30|HLA-DQA2|HLA-DRA|CIITA|OASL|HLA-DPA1|PTPN1|TRIM29|PTPN6|PTPN2|HLA-DRB1|HLA-DPB1|GBP2	26
REACTOME_RESOLUTION_OF_D_LOOP_STRUCTURES_THROUGH_SYNTHESIS_DEPENDENT_STRAND_ANNEALING_SDSA		0.001211346	0.009097803	0.648090795	1.870313012	556	23	cc_eos	c2.cp.reactome	RAD51|EXO1|BLM|RAD51AP1|BRCA1|RMI2|RAD51D|BRIP1|XRCC2|XRCC3|DNA2|TOP3A|RAD51C	13
REACTOME_IRE1ALPHA_ACTIVATES_CHAPERONES		0.001174217	0.008881053	0.539374826	1.802950964	514	44	cc_eos	c2.cp.reactome	TPP1|KDELR3|SRPRB|HYOU1|PDIA6|FKBP14|HSPA5|XBP1|TSPYL2|SSR1|GOSR2|ARFGAP1|EDEM1|SHC1|SERP1|WIPI1|PREB|DNAJB11|PPP2R5B|YIF1A|TATDN2	21
GO_IMMUNOGLOBULIN_PRODUCTION		0.000517086	0.008860702	0.457819864	1.730186703	212	84	cc_eos	c5.bp	IL6|TMBIM6|MZB1|EXO1|GALNT2|TNFSF13B|BATF|POLQ|CD28|TGFB1|MAD2L2|FCRL3|GCNT3|FCGR2B|PRKDC|IL27RA|XBP1|CARD11|SASH3|IL10|XCL1|HPX|IL7R|GAPT|VPREB3|PTPRC|SAMHD1|PARP3|POU2F2|LIG4	30
GO_SITE_OF_DNA_DAMAGE		0.00085708	0.008777683	0.500976357	1.770494393	366	58	cc_eos	c5.cc	RAD51|MAD2L2|PARP1|WDR76|ESCO2|WAS|TIMELESS|ARPC2|H2AFX|SLFN11|ARPC3|ARPC5|CBX3|PRPF19|ACTR3|AUNIP|RAD18|SAMHD1|WRAP53|PARP3|RPA3|SETMAR|ARPC4|PARP9|ACTR2|RFWD3|WRN|RIF1|NKX3-1|XRCC5|VCP|SMARCAL1|RBBP8|WDR70	34
GO_CENTROSOME		0.000820008	0.008545349	0.29761494	1.377958238	245	425	cc_eos	c5.cc	CCNB2|CDC20|AURKB|CENPF|KIF2C|CCNB1|CDC45|CDK1|NEK6|CEP55|PLK1|HMMR|AURKA|SPAG5|DLGAP5|NEK2|CHEK1|ASPM|NDC80|CIB1|CCNE1|CKAP2L|DTL|GPSM2|NME1|ESPL1|SLC16A1|CCNF|E2F1|KIF2A|STIL|PCNA|KIF15|CAMK2N2|ITGB6|TRIM59|CCDC28B|TBC1D31|POC1A|RAD51D|HAUS8|LCK|BRSK1|ATF5|CTSC|CKAP2|PDE4DIP|CCDC88A|TUBG1|CCNE2|PLK4|WDR62|RANBP1|CYLD|TRAF5|CCSAP|XRCC2|CCT5|H2AFX|DCAF13|CCDC77|SYNE2|AKNA|DCLRE1B|HAUS5|CEP85|FBF1…	90
KEGG_PATHOGENIC_ESCHERICHIA_COLI_INFECTION		0.001633934	0.008543141	0.509507474	1.747478831	707	50	cc_eos	c2.cp.kegg	TUBA3D|TUBB3|TUBA3E|TUBA1B|TUBA1C|ACTB|LY96|ARPC1B|PRKCA|CD14|ARHGEF2|TUBA1A|WAS|ARPC2|TUBB2A|TUBB6|TUBA3C|ARPC5L|ARPC3|TUBA4A|ARPC5	21
GO_COLLAGEN_TRIMER		0.000795636	0.008439424	0.476393879	1.74277354	333	70	cc_eos	c5.cc	LOX|COL22A1|COL7A1|COL5A1|COL13A1|CTHRC1|C1QL1|COL6A2|COL6A3|COL16A1|COL1A1|COL11A1|EMILIN2|COL6A1|COLEC12|C1QB|C1QC|C1QA|COL3A1|CCBE1|MARCO|COL5A2|COL5A3|MSR1|COL1A2|C1QTNF6	26
GO_LYMPHOCYTE_COSTIMULATION		0.000475764	0.008183499	0.526528166	1.835306094	204	54	cc_eos	c5.bp	CCL21|LGALS1|CTLA4|TNFSF13B|CD28|PDCD1LG2|CD3E|CCL19|TNFSF14|CD80|MAP3K8|LCK|CAV1|ICOS|BTLA|CARD11|CD86|CSK|PDCD1|KLRK1|VAV1|CD274|LYN|GRAP2|CD160|PTPN6|CD5|KLRC4-KLRK1	28
GO_REGULATION_OF_LEUKOCYTE_MIGRATION		0.000475174	0.008183499	0.38418842	1.598656644	178	159	cc_eos	c5.bp	IL6|SERPINE1|CCL20|C10orf99|LBP|CXCL13|STK39|ADA|ECM1|RAC2|CCL21|SLAMF8|WNT5A|CALR|PGF|ITGA2B|ADAM8|TGFB1|ICAM1|PYCARD|AIF1|CCL8|TNFRSF18|BST1|CCL19|TNFSF14|CCR2|NBL1|LGALS3|BDKRB1|CXCL10|NCKAP1L|FPR2|CCR1|XCL2|DAPK2|KLRK1|CXCR3|GPR18|IL1R1|MMP14|C3AR1|XCL1|CD200R1|CYP19A1|LYN|CSF1|CD74|ADAM17|LGALS9|ADTRP|EMILIN1|GPSM3|AGER|C5AR1|PTGER4|KLRC4-KLRK1|AKIRIN1|CMKLR1|ITGA4	60
GO_CELL_JUNCTION_ASSEMBLY		0.000471784	0.008183499	-0.388929117	-1.578843282	302	211	cc_eos	c5.bp	ACE2|CLDN3|CRB3|CDH1|GJB1|CDH13|LIMCH1|KDR|AGT|ITGA6|APOD|LIMS2|TEK|FAM107A|CDH6|CDH2|JUP|DMTN|OCLN|CD9|CDH4|BCL2|CDH5|RAMP2|RAPGEF2|MARVELD3|CLDN5|SORBS1|GJA4|MARVELD2|EPB41L5|TLN2|LAMA5|ITGB4|PTPRK|MYO9A|ARVCF|AJUBA|DLC1|POF1B|UGT8|PKP4|TJP1|PHLDB2|CAMSAP3|VEGFA|ARHGAP6|HEG1|CDHR3|CTNND1|EPHA2|PRKCH|PTK2|SLK|OPHN1|MYO1C|TNS1	57
GO_RESPONSE_TO_METAL_ION		0.000473084	0.008183499	-0.362720516	-1.520945118	314	287	cc_eos	c5.bp	AQP1|MAPT|NDRG1|PPARGC1A|KHK|TNFRSF11B|EDN1|CDH1|SYT9|MT3|NLGN1|DPEP1|LRRK2|SLC6A3|ANK3|DMTN|AOC1|AQP3|FIBIN|PKLR|PLN|FBP1|BCL2|FABP4|CASQ2|SOD3|SLC34A1|BECN1|GSN|RASAL1|MT1H|APBB1|ADCY8|SLC25A23|D2HGDH|PEBP1|EGFR|CYB5A|DUSP1|BNIP3|BMP6|ATP7B|HAAO|GOT1|HIF1A|SLC40A1|MAOB|MT1HL1|ASS1|JUNB|KIT|FOS|ADD1|PRKAA2|CA2|CPNE3|CCND1|CAPN3|SHH|NEDD4L|SLC30A2|RASA4|AKR1C3|MT1G|GPHN|SYT15|CDKN1B|CRHBP|RYR3|CP…	79
GO_POSITIVE_REGULATION_OF_INTERLEUKIN_2_PRODUCTION		0.000466675	0.008162404	0.630698087	1.923035817	210	29	cc_eos	c5.bp	RUNX1|CD28|CD3E|CD4|CD80|CCR2|RIPK2|IRF4|GLMN|CARD11|IL1B|CD86|SASH3	13
GO_RENAL_WATER_HOMEOSTASIS		0.000467348	0.008162404	-0.641386743	-1.903597599	256	31	cc_eos	c5.bp	AQP1|CYP4A11|ADCY5|AQP3|MYO5B|HYAL2|ADCY8|ADCY9|ADCY4|ADCY2|ADCY6|PRKAR1B	12
GO_CHROMATIN_REMODELING_AT_CENTROMERE		0.000450321	0.007925991	0.626734486	1.925588899	202	30	cc_eos	c5.bp	HJURP|CENPA|CENPK|CENPM|CENPW|CENPN|HIST1H4H|CENPU|OIP5|CENPI|HELLS|RBBP7|CENPL|CENPH|RUVBL1|HIST1H4J|MIS18A	17
GO_REGULATION_OF_UBIQUITIN_PROTEIN_LIGASE_ACTIVITY		0.000446678	0.007892471	0.697446369	1.943304254	206	20	cc_eos	c5.bp	UBE2C|CDC20|PLK1|UBE2S|MAD2L1|MAD2L2|FBXO5	7
GO_NIK_NF_KAPPAB_SIGNALING		0.000443898	0.007892471	0.401683249	1.639210154	170	138	cc_eos	c5.bp	LITAF|CALR|CD27|PSMD14|TLR2|BIRC3|PSMD2|SPHK1|PTPN22|RBCK1|NOD2|CD14|PSME2|PSMA4|CCL19|TNFSF14|PSMA5|PSMC4|NLRP3|CYLD|PSME4|IRAK1|PSMA7|PSMB2|TLR6|IL1B|PSMD1|IL18R1|PSMD11|PSMC2|RASSF2|ZC3H12A|LGALS9|PSMA2|PRDX1|IL18|TLR7|TRAF4|PSMA1|PSMD7|AGER|PSMB10|PSMC5|PSMD3|PSMB9|PSMC1|PSMA3|PSMD13|NLRC3|PSMB6|PSMB4|CARD10|PSMD4|NFKB2|PSMD6|PSMD12|PPM1B|REL|TNFSF15|PSMD8|PPP4C|PSMB8|GREM1|PSMB5|RIPK3|COPS8	66
GO_THIOESTER_METABOLIC_PROCESS		0.000445631	0.007892471	-0.587375207	-1.866259527	249	43	cc_eos	c5.bp	ACSM2A|ACSM2B|GLYAT|HMGCS2|ACSM5|BAAT|ACACB|OGDH|ACSM3|ACOT2|ACOT1	11
GO_C_ACYLTRANSFERASE_ACTIVITY		0.00025434	0.007769401	-0.770964136	-1.962760581	134	16	cc_eos	c5.mf	ACSM2A|ACSM2B|ACSM5|ACAT1|ACAA2	5
GO_MONOVALENT_INORGANIC_CATION_TRANSMEMBRANE_TRANSPORTER_ACTIVITY		0.000258406	0.007769401	-0.376433725	-1.562309485	169	258	cc_eos	c5.mf	SLC6A13|AQP1|SLC5A12|FXYD2|SLC17A3|SLC5A10|SLC17A4|SLC5A1|HPN|SCNN1A|SLC6A12|KCNJ16|SLC13A1|KCNJ15|SLC28A1|SLC5A8|SLC1A1|KCNK5|SLC6A3|SLC4A4|SLC10A2|TMEM38B|SLC34A1|SLC17A2|KCNAB1|CLCN5|COX7A1|SLC2A9|KCNIP4|CYB5A|SLC34A2|KCNN3|SLC23A1|KCNK9|NDUFA4L2|KCNJ13|SLC9A3|SLC5A2|SCN4A|SLC6A19|SLC12A7|SLC6A20|KCNE3|SCN4B|KCNJ3|SLC12A4|SLC10A6|SLC9B2|COX6A2|SLC45A4|COX7C|NNT|ATP1B1	53
REACTOME_PHOSPHORYLATION_OF_THE_APC_C		0.001016896	0.007745721	0.709754043	1.89766793	475	17	cc_eos	c2.cp.reactome	UBE2C|CCNB1|CDK1|PLK1|UBE2D1|ANAPC5|ANAPC7	7
GO_NUCLEAR_DNA_REPLICATION		0.00042006	0.007509814	0.548078662	1.865154019	182	48	cc_eos	c5.bp	CDC45|RAD51|POLE2|CHEK2|GINS1|PCNA|FEN1|CDC7|TIPIN|FGFR1|DONSON|DBF4B|DNA2|PRIM2|LIG1|POLA2|POLE|RPA3|POLD1|CDT1|POLD4|ZNF830|POLA1|GMNN|RFC5|PRIM1|ZMPSTE24|SLBP|RFC3	29
GO_T_CELL_SELECTION		0.000415894	0.007464721	0.576458927	1.897714143	182	41	cc_eos	c5.bp	IL6|CD3D|BATF|CD28|CD3G|CD3E|CD4|ZAP70|MTOR|SLAMF6|LY9|IRF4|GLI3|CYLD|CARD11|IL12RB1|CD74|THEMIS|LOXL3|PTPN2|DOCK2|CCR7|PTPRC	23
REACTOME_RECYCLING_PATHWAY_OF_L1		0.000969839	0.007440053	0.546304552	1.817494066	425	43	cc_eos	c2.cp.reactome	L1CAM|TUBA3D|KIF4A|TUBB3|TUBA3E|TUBA1B|AP2S1|TUBA1C|ACTB|TUBA1A|AP2M1|TUBB2A|TUBB6|TUBA3C|TUBA4A|KIF4B|AP2A1|RPS6KA1|CLTC	19
GO_IMMUNOLOGICAL_SYNAPSE		0.00067162	0.007253496	0.609633742	1.88916278	302	31	cc_eos	c5.cc	LAT|CD28|CD3E|ICAM1|CD6|GZMA|LCK|RHOH|ZAP70|LGALS3|SKAP1|CARD11|CD53|GZMB|SCIMP|PTPRJ|CORO1A|ALCAM|DLG1	19
REACTOME_NEGATIVE_REGULATION_OF_NOTCH4_SIGNALING		0.000916214	0.007079233	0.530841807	1.806921638	398	48	cc_eos	c2.cp.reactome	TACC3|PSMD14|PSMD2|PSME2|PSMA4|PSMA5|PSMC4|PSMA7|PSMB2|PSMD1|PSMD11|PSMC2|PSMA2|PSMA1|PSMD7|RBX1|PSMB10|PSMC5|PSMD3|PSMB9|PSMC1|PSMA3|PSMD13|PSMB6|PSMB4|PSMD4|PSMD6|PSMD12|PSMD8|PSMB8|PSMB5	31
TTAYRTAA_E4BP4_01		0.000170298	0.007043044	-0.402189767	-1.625671205	108	203	cc_eos	c3.tft	MIOX|GPM6A|CRIM1|TSPAN7|FRY|A1CF|CX3CL1|ALDH1A1|TSC22D1|DMD|ID4|KLF9|NR1D1|ENAM|KCNIP4|SIAE|HOXA4|PPARG|SULF1|AHNAK|KCNJ13|EPN2|PELI2|PIK3R3|GREM2|IL6ST|CDKL1|PRKAA2|G6PC|MYLK|CREBRF|ARRDC3|MBNL2|MPP6|PREX2|ENPEP|LGALSL|TOB1|CTDSP2|FBXO3|TFEB|CREB5|SECISBP2L|NAA60|RGL1|PURA|COL15A1|SH3GL2|UTRN|PPFIA1|PER2|ANO1|KCNJ1|NEGR1|RAB3C|MPP5|PRICKLE1|POGZ|CRTAC1|TRIM8|CLSTN1|LGSN|ARID1B|FGF14|SPRY4|NAPEPL…	85
GO_INTERLEUKIN_2_PRODUCTION		0.00038775	0.006987192	0.520877789	1.841006446	165	58	cc_eos	c5.bp	LAG3|HOMER2|VSIG4|RUNX1|NAV3|CD28|CD3E|FCER1G|TNFAIP3|GBP1|CD4|CD80|CCR2|RIPK2|IRF4|GLMN|CARD11|IL1B|CD86|IL1RAP|SASH3|CARD9|IL20RB|XCL1|IL18	25
KEGG_SPLICEOSOME		0.001277963	0.006983222	0.406277347	1.609885996	506	113	cc_eos	c2.cp.kegg	PPIL1|ALYREF|SNRPA1|SNRNP40|SNRPG|LSM2|PRPF40A|PPIH|MAGOHB|PHF5A|LSM7|LSM5|SNRPD2|EIF4A3|PRPF19|NCBP2|LSM4|SNRPF|HSPA8|SRSF2|NCBP1|USP39|SRSF7|SNRPD1|SF3B4|EFTUD2|HSPA6|SNRPC|MAGOH|ISY1|BCAS2|CTNNBL1|HSPA2|SNRPD3|SNRPE|HNRNPA3|SNRPA|SF3A3|PRPF38B|DHX8|SRSF9	41
KEGG_PEROXISOME		0.001297429	0.006983222	-0.498565451	-1.723354636	750	68	cc_eos	c2.cp.kegg	HAO2|SLC27A2|EHHADH|EPHX2|AMACR|BAAT|PECR|ACOX2|MPV17L|CRAT|PHYH|PXMP2|ECH1|DECR2|PEX11G|ACSL1|PEX11A|NUDT12|PEX7|CAT|ABCD4|PMVK|MVK|FAR2|PRDX5|ACAA1|HMGCL|NOS2|ECI2|AGXT|DAO|MLYCD|GSTK1|PEX13|ABCD3|PEX12	36
GO_REGULATION_OF_B_CELL_DIFFERENTIATION		0.000384191	0.006950637	0.652284176	1.938013792	174	26	cc_eos	c5.bp	INPP5D|SLAMF8|INHA|CD27|FCRL3|IKZF3|NCKAP1L|XBP1|CYLD|CARD11|MMP14|NFAM1|PTPN6|PTPRC	14
HALLMARK_OXIDATIVE_PHOSPHORYLATION		0.003312415	0.006900865	-0.378772493	-1.500399713	2075	171	cc_eos	h.all	LDHA|SLC25A4|PDK4|ACAT1|ACADSB|ACAA2|ALDH6A1|NDUFS1|BDH2|CYB5A|ACADM|SLC25A6|MAOB|PHYH|ECH1|CPT1A|AFG3L2|ETFDH|OGDH|ECI1|MPC1|UQCRB|COX7C|NNT|TIMM9|ACO2|ATP1B1|SUCLA2|UQCR11|NQO2|NDUFS4|DLAT|NDUFC1|RETSAT|NDUFA5|SDHD|GRPEL1|BCKDHA|SURF1|HADHB|PDHA1|SLC25A11|NDUFV1|ECHS1|MGST3|NDUFA7|OXA1L|NDUFS7|ABCB7|ETFB|ACAA1|ATP6V1D|PMPCA|ACADVL|DLST|GPI|COX15|ATP6V1C1|CYC1	59
GO_NATURAL_KILLER_CELL_ACTIVATION		0.000370738	0.00673409	0.523901971	1.845741192	158	57	cc_eos	c5.bp	ULBP2|CD2|SLAMF7|IL21R|ULBP1|RAB27A|TYRO3|PTPN22|UNC13D|RHBDD3|RAET1L|TOX|IFNE|IL18R1|KLRK1|TYROBP|ELF4|PRDX1|IL18|CASP8|RASGRP1|BLOC1S3|MICB|KLRC4-KLRK1|ULBP3|CORO1A|PTPRC|ITGB2|AXL|ZNF683|NCR1|VAMP7|CD244|PIK3CD|IL15|IL12A|MERTK|NCR3	38
GO_POSTSYNAPTIC_CYTOSOL		0.000609626	0.006705887	0.735361601	1.933169562	285	16	cc_eos	c5.cc	NCS1|EIF4EBP1|MTOR|FBXO45|EIF4A3|HSPA8|DBN1	7
GO_MITOTIC_SPINDLE		0.000595761	0.006677015	0.454627542	1.724386325	244	86	cc_eos	c5.cc	TPX2|AURKB|CDK1|AURKA|SPAG5|KIFC1|KIF18B|ASPM|CKAP2L|ECT2|FAM83D|RACGAP1|GPSM2|KIF11|ESPL1|MAD2L1|CENPE|TACC3|KNSTRN|CDC7|KIF18A|CCSAP|EML2	23
GO_MHC_CLASS_II_PROTEIN_COMPLEX		0.000573307	0.006548932	0.759817807	1.928943317	270	14	cc_eos	c5.cc	HLA-DOA|HLA-DQA1|HLA-DOB|HLA-DQA2|HLA-DRA|HLA-DMB|CD74|HLA-DPA1|HLA-DMA|HLA-DRB1|HLA-DPB1|HLA-DRB5	12
REACTOME_GOLGI_CISTERNAE_PERICENTRIOLAR_STACK_REORGANIZATION		0.000837923	0.006521229	0.747546365	1.898138949	395	14	cc_eos	c2.cp.reactome	CCNB2|CCNB1|CDK1|PLK1|GORASP2|RAB1A	6
GO_PHAGOCYTOSIS		0.000357185	0.006513959	0.361608946	1.557321616	127	209	cc_eos	c5.bp	LBP|IGLL5|PTX3|FCGR1A|IGLL1|CALR|MYO1G|LIMK1|COLEC12|CEACAM4|TGFB1|CD3G|ACTB|RAB27A|TLR2|TYRO3|IL2RG|FCER1G|ARPC1B|NCF4|PYCARD|AIF1|IL2RB|SH3BP1|FCGR3A|CD14|FCGR2B|TXNDC5|UNC13D|MARCO|ELMO2|WAS|LRP1|ARPC2|NCKAP1L|SYT7|ITGB3|ADORA2A|CD47|RAC3|JMJD6|IL1B|HCK|P2RY6|CSK|IL15RA|VAV1|MFGE8|CYBA|FCGR2A|ARPC3|ABCA7|MSR1|ARPC5|SLAMF1|LYN|RAB39A|RAB31|ELMO1|CDC42SE1|ACTR3|ATG3|PTPRJ|BIN2|DOCK2|CD247|CORO1A	67
GO_DISULFIDE_OXIDOREDUCTASE_ACTIVITY		0.000194636	0.006510267	0.614985633	1.957141009	86	35	cc_eos	c5.mf	SCO2|SH3BGRL3|TXNDC17|PDIA4|PDIA6|PDIA3|STAB1|P4HB|DNAJC10|GLRX2|GSTO2|GSTO1|TXNRD1|TXNDC12	14
GO_CHEMOKINE_RECEPTOR_BINDING		0.000162699	0.006510267	0.570026543	1.932248805	70	47	cc_eos	c5.mf	CCL20|C10orf99|CXCL5|CXCL13|CXCL1|CCL21|CXCL6|STAT1|YARS|CXCL11|CCL13|CCL8|CCL19|CXCL9|CCR2|CCL26|CXCL10|XCL2|CKLF|CXCL2|XCL1|CXCL3	22
GO_HELICASE_ACTIVITY		0.000202093	0.006510267	0.425113865	1.710944654	78	125	cc_eos	c5.mf	CDC45|PIF1|RAD54L|BLM|MCM6|RECQL4|GINS2|MCM4|CHD1L|GINS1|GINS4|HELLS|MCM8|HLTF|RAD54B|NAV2|BRIP1|SLFN11|DDX39A|EIF4A1|RUVBL1|MCM3|DNA2|EIF4A3|ERCC6L|MOV10|MCM5|TTF2|DDX49|SMARCA4|ASCC3|DHX58|RECQL	33
GO_PEPTIDASE_REGULATOR_ACTIVITY		0.000197116	0.006510267	0.403449632	1.664362164	74	149	cc_eos	c5.mf	SLPI|SERPINE1|FBLN1|SPOCK1|COL7A1|PTTG1|PI3|SERPINA3|ITIH4|WFDC5|BIRC5|WFDC3|TFPI2|LEF1|COL6A3|WFDC10B|SPINK13|CD27|CSTA|SFRP2|TIMP1|PSMD14|BIRC3|SERPINF1|PYCARD|SPINK1|PCOLCE2|SERPINH1|PSME2|ST20|FN1|TNFSF14|CAV1|CTSC|CD109|PSME4|CST7|ADRM1|SNCA|GPC3|CSTB	41
GO_CYTOKINE_RECEPTOR_BINDING		0.000177219	0.006510267	0.376349949	1.61245156	63	200	cc_eos	c5.mf	IL6|CCL20|C10orf99|CXCL5|CXCL13|INHBE|CXCL1|EFNA5|LIF|ECM1|CCL21|PGF|EBI3|CXCL6|INHA|TNFSF13B|STAT1|IFNG|YARS|TGFB1|PYCARD|BID|CXCL11|CCL13|CCL8|CCL19|IL11|TNFSF14|CXCL9|CCR2|FASLG|CASP3|ITGA5|LEFTY1|CCL26|CXCL10|ITGB3|XCL2|TRAF5|IL1B|IFNE|CKLF|IL10|CXCL2|IL12RB1|XCL1|CSF1|TRAF1|ADAM17|CXCL3|TRIM37|IL18|TRAF3|CASP8|PDCL3|TRAF4	56
GO_RECEPTOR_REGULATOR_ACTIVITY		0.000161569	0.006510267	0.33008058	1.494837032	51	333	cc_eos	c5.mf	IL6|CCL20|C10orf99|SAA1|CXCL5|SAA2|CXCL13|INHBE|CXCL1|SEMA3C|EFNA5|LIF|SCG2|CCL21|PTHLH|ARTN|TYMP|WNT5A|PGF|EBI3|CXCL6|INHA|TNFSF13B|SEMA7A|STC2|MANF|IFNG|SFRP2|CMTM3|TIMP1|HAMP|SEMA4B|TGFB1|CDK5|CHGB|TDGF1|CXCL11|CCL13|CCL8|CLEC11A|CCL19|NRG4|IL11|TNFSF14|CXCL9|BMP1|NBL1|FASLG|MDK|FGF11|LEFTY1|F2|FGF5|LGALS3|FST|ESR2|CCL26|LYPD1|WNT3|CXCL10|GHRL|IL32|NMB|XCL2|METRNL|TXLNA|SAA4|HGF|IL1B|IFNE|NAMP…	81
GO_SODIUM_ION_TRANSMEMBRANE_TRANSPORTER_ACTIVITY		0.000196686	0.006510267	-0.473878921	-1.759872415	117	106	cc_eos	c5.mf	SLC6A13|SLC5A12|FXYD2|SLC17A3|SLC5A10|SLC17A4|SLC5A1|SCNN1A|SLC6A12|SLC13A1|SLC28A1|SLC5A8|SLC1A1|SLC6A3|SLC4A4|SLC10A2|SLC34A1|SLC17A2|SLC34A2|SLC23A1|SLC9A3|SLC5A2|SCN4A|SLC6A19|SLC6A20|SCN4B|SLC10A6|SLC9B2	28
GO_COFACTOR_BINDING		0.000182594	0.006510267	-0.345999568	-1.496236515	126	403	cc_eos	c5.mf	FMO2|CYP2J2|FMO1|CYP4A11|ACADL|AGXT2|CUBN|DDC|HAO2|LDHA|OGDHL|MARC2|ALDH1A1|HSD11B2|IDO1|DHTKD1|AOC1|TM7SF2|CYP4A22|CRYM|CHDH|GPT|GLYR1|SIRT2|ACAT1|CYP27A1|NR1D1|ACADSB|KCNAB1|SHMT1|PANK1|ALDH6A1|NDUFS1|BDH2|NOX4|HBB|AOX1|D2HGDH|CYB5A|HBA2|HSD17B8|CYP2C8|GPD1|ACBD4|ACOX2|ACADM|PCCA|HBA1|GOT1|ACAD11|CRY2|PRODH2|CRYL1|MAOB|ACACB|PHYH|CYP4V2|LMBRD1|THNSL2|CYP3A5|MARC1|ETFDH|PRODH|CYP39A1|SIRT5|CYP4B…	103
GO_FEMALE_MEIOTIC_NUCLEAR_DIVISION		0.00035389	0.006479895	0.703220285	1.959392194	163	20	cc_eos	c5.bp	TOP2A|TRIP13|PLK1|AURKA|NCAPH|TTK|SYCP2|FBXO5|CDC25B|SPIRE2|RAD51C	11
REACTOME_REGULATION_OF_APOPTOSIS		0.000815175	0.006414533	0.543747337	1.826351066	356	45	cc_eos	c2.cp.reactome	PSMD14|PSMD2|PSME2|PSMA4|PSMA5|PSMC4|PSME4|PSMA7|PSMB2|PSMD1|PSMD11|PSMC2|PSMA2|PSMA1|PSMD7|PSMB10|PSMC5|PSMD3|PSMB9|PSMC1|PSMA3|PSMD13|PSMB6|PSMB4|PSMD4|PSMD6|PSMD12|PSMD8|PSMB8|PSMB5	30
REACTOME_ESTROGEN_DEPENDENT_NUCLEAR_EVENTS_DOWNSTREAM_OF_ESR_MEMBRANE_SIGNALING		0.000818241	0.006414533	-0.679096455	-1.885647412	441	23	cc_eos	c2.cp.reactome	BCL2|EGFR|FOS|TGFA|AKT3|CCND1|FOXO3|PTK2|CDKN1B|BTC|MAPK3	11
GO_MONOVALENT_INORGANIC_CATION_TRANSPORT		0.000345089	0.006344323	-0.34829459	-1.494562905	236	368	cc_eos	c5.bp	AQP1|SLC5A12|SLC17A1|FXYD2|SLC17A3|SLC5A10|SLC17A4|NKAIN4|PRSS8|SLC5A1|HPN|SCNN1A|KCNJ16|SLC13A1|FHL1|KCNJ15|CNKSR3|SLC5A8|KCNK5|DMD|ANK3|SLC38A4|SLC4A4|SLC10A2|TMEM38B|CASQ2|SLC34A1|SLC17A2|KCNAB1|CLCN5|COX7A1|SLC2A9|KCNIP4|HECW2|SLC22A5|PTPN3|CYB5A|SLC25A27|ANO6|AKAP6|SLC34A2|KCNN3|SLC23A1|FXYD6|KCNK9|NDUFA4L2|KCNJ13|SLC38A11|CHCHD10|SLC9A3|SLC5A2|ATP2B4|SCN4A|SGK1|SLC12A7|STOM|KCNE3|SCN4B|VIP|…	65
KEGG_INTESTINAL_IMMUNE_NETWORK_FOR_IGA_PRODUCTION		0.00107763	0.006162697	0.558986823	1.821196111	476	39	cc_eos	c2.cp.kegg	IL6|TNFSF13B|CD28|TGFB1|CD80|HLA-DOA|ICOS|HLA-DQA1|HLA-DOB|HLA-DQA2|HLA-DRA|CD86|IL15RA|ITGB7|IL10|HLA-DMB|TNFRSF17|HLA-DPA1|HLA-DMA|HLA-DRB1|HLA-DPB1|ITGA4|CXCR4	23
GO_PROTEASOME_ACCESSORY_COMPLEX		0.000521151	0.006069878	0.678779992	1.936560377	239	22	cc_eos	c5.cc	PSMD14|PSMD2|PSME2|PSMC4|PSMD1|ADRM1|PSMD11|PSMC2|PSMD7|PSMC5|PSMD3|PSMC1|PSMD13|PSMD4|PSMD6|PSMD12|PSMD8	17
GO_CELL_FATE_DETERMINATION		0.000324896	0.005997376	-0.65923239	-1.928267292	177	29	cc_eos	c5.bp	PAX2|TRIM15|DSCAML1|BMP4|HES1|NOTCH4|KLF4|JAG1|GATA2|DLL1|MESP1|PTCH1|CTNNB1|EBF2	14
GO_MONOCARBOXYLIC_ACID_BIOSYNTHETIC_PROCESS		0.000323874	0.005997376	-0.421247081	-1.654593904	201	160	cc_eos	c5.bp	ACSM2A|ACSM2B|ACADL|MLXIPL|EDN1|SLC27A2|ELOVL7|EPHX2|IDO1|PDK4|SCD5|ACSM5|LIPC|CEACAM1|RGN|CYP27A1|NR1D1|AMACR|BAAT|PECR|OSBPL1A|HSD17B8|CYP2C8|ACOX2|ACACB|ACSS1|EDN2|THNSL2|DECR2|PRKAA2|PRKAB1|LPL|HSD17B12|LTC4S|CYP39A1|ACSS2|CYP7B1|HPGD|ACSM3	39
KEGG_PPAR_SIGNALING_PATHWAY		0.001013895	0.005985249	-0.53347014	-1.775690706	577	55	cc_eos	c2.cp.kegg	CYP4A11|ACADL|HMGCS2|AQP7|FABP3|SLC27A2|EHHADH|PCK1|CD36|SCD5|CYP4A22|CYP27A1|FABP4|SORBS1|PPARG|ACOX2|ACADM|CPT1A|LPL	19
KEGG_ECM_RECEPTOR_INTERACTION		0.000936545	0.005865227	0.47516144	1.734329883	393	69	cc_eos	c2.cp.kegg	COL5A1|LAMB3|LAMA3|HMMR|TNC|COL6A2|COL6A3|COL1A1|COL11A1|CD44|COL6A1|ITGA2B|LAMC2|ITGB6|VTN|COL3A1|RELN|FN1|ITGA5|SDC3|ITGB3|CD47|LAMB1|COL5A2|COL5A3|ITGB7|COL1A2	27
KEGG_VALINE_LEUCINE_AND_ISOLEUCINE_DEGRADATION		0.000961513	0.005865227	-0.574481119	-1.815471413	537	42	cc_eos	c2.cp.kegg	HMGCS2|EHHADH|ALDH3A2|ACAT1|ACADSB|ACAA2|ALDH6A1|AOX1|ACADM|PCCA|AUH|HIBADH|ACADS|ALDH1B1|ALDH7A1|BCKDHA|HIBCH|HADH|HADHB|BCKDHB|ALDH2|DBT|ECHS1	23
KEGG_DNA_REPLICATION		0.000894462	0.00584595	0.603961808	1.870174023	402	31	cc_eos	c2.cp.kegg	MCM6|MCM4|POLE2|RNASEH2A|PCNA|FEN1|MCM3|DNA2|RNASEH1|PRIM2|LIG1|MCM5|POLA2|POLE|RPA3|POLD1|POLD4|POLA1|SSBP1|RFC5|PRIM1|MCM7|RFC3|RPA1|POLD3|POLD2	26
GO_CHEMOKINE_ACTIVITY		0.000127247	0.005738823	0.630107795	1.991938654	56	34	cc_eos	c5.mf	CCL20|C10orf99|CXCL5|CXCL13|CXCL1|CCL21|CXCL6|CXCL11|CCL13|CCL8|CCL19|CXCL9|CCL26|CXCL10|XCL2|CKLF|CXCL2|XCL1|CXCL3	19
REACTOME_REGULATION_OF_TP53_ACTIVITY_THROUGH_PHOSPHORYLATION		0.000717457	0.005707773	0.455229974	1.717283798	295	83	cc_eos	c2.cp.reactome	TPX2|AURKB|AURKA|CHEK1|EXO1|BLM|CCNA2|BRCA1|CHEK2|CDK5|RMI2|ATR|BRIP1|TAF13|TP53RK|MAPK11|TOPBP1|DNA2|TOP3A|RHNO1	20
KEGG_PYRUVATE_METABOLISM		0.000840679	0.005697938	-0.621312017	-1.856313675	462	32	cc_eos	c2.cp.kegg	LDHA|PCK1|PKLR|ALDH3A2|ACAT1|ACACB|ACSS1|ACSS2|LDHD|ALDH1B1|ME3|HAGH|DLAT|ALDH7A1|PDHA1|ALDH2|HAGHL	17
GO_FLUID_TRANSPORT		0.000304137	0.005660196	-0.755202581	-1.950209492	161	17	cc_eos	c5.bp	AQP1|EDNRB|AQP7|EDN1|PDZD3|AQP3|HYAL2|SLC14A1	8
KEGG_T_CELL_RECEPTOR_SIGNALING_PATHWAY		0.000799437	0.005626808	0.437663306	1.68188175	324	93	cc_eos	c2.cp.kegg	CD3D|CTLA4|LAT|IFNG|CD28|CD3G|CD3E|CD8A|CD4|CD8B|MAP3K8|LCK|ZAP70|ICOS|CARD11|PDCD1|VAV1|IL10|MAPK11|LCP2|ITK|GRAP2|RASGRP1|NFATC4|PTPN6|NFATC2|CD247|DLG1|CDK4|MAP2K2|PTPRC|NRAS|GSK3B|NFKBIE|PAK3|PIK3CG|PIK3CD|MAP2K1|CBLB	39
GO_FC_RECEPTOR_SIGNALING_PATHWAY		0.000295397	0.005520163	0.388554657	1.619325584	110	161	cc_eos	c5.bp	FCGR1B|FCGR1A|MYO1G|LIMK1|LAT|PSMD14|CD3G|ACTB|PSMD2|FCER1G|ARPC1B|FCGR3A|FCGR2B|PSME2|PSMA4|PSMA5|PSMC4|ELMO2|WAS|ARPC2|NCKAP1L|LAT2|PSME4|CD47|PSMA7|PSMB2|CARD11|HCK|PSMD1|VAV1|FCGR2A|ARPC3|PSMD11|PSMC2|ARPC5|LCP2|CD200R1|ITK|LYN|PSMA2|ELMO1|GRAP2|PSMA1|PSMD7|PSMB10|PSMC5|ACTR3|NFATC2|PTPRJ|PSMD3|SHC1|PSMB9|CD247|PSMC1|FCER1A|PTPRC|PSMA3|PSMD13|PSMB6|PSMB4|WIPF1|ARPC4|PSMD4|PSMD6|PSMD12|PRKCD|A…	68
GO_SIGNAL_TRANSDUCTION_IN_RESPONSE_TO_DNA_DAMAGE		0.000291366	0.005467322	0.432730801	1.711037341	115	111	cc_eos	c5.bp	FOXM1|CCNB1|CDK1|PLK1|AURKA|CHEK1|GTSE1|SNAI2|CDC25C|CD44|DTL|KDM1A|BRCA1|SFN|E2F1|BATF|E2F7|CHEK2|PCNA|PMAIP1|MAD2L2|BID|TNKS1BP1|ATR|PRKDC|PYHIN1|ZNF385A	27
GO_IRE1_MEDIATED_UNFOLDED_PROTEIN_RESPONSE		0.000289129	0.005462509	0.529791688	1.866491055	123	57	cc_eos	c5.bp	TPP1|KDELR3|AGR2|SRPRB|HYOU1|PDIA6|FKBP14|HSPA5|BAK1|XBP1|FICD|TSPYL2|SSR1|GOSR2|PTPN1|ARFGAP1|EDEM1|SHC1|SERP1|WIPI1|PREB|ERN2|DNAJB11|PPP2R5B	24
GO_ACTIVATION_OF_INNATE_IMMUNE_RESPONSE		0.000289906	0.005462509	0.348493473	1.530715833	99	249	cc_eos	c5.bp	CTSB|LBP|AIM2|TNIP3|MUC12|COLEC12|FGA|CLEC10A|TICAM2|PSMD14|TLR2|BIRC3|TYRO3|LY96|PSMD2|FCER1G|TNFAIP3|CD209|PTPN22|PYCARD|FCRL3|NOD2|CD14|PSME2|PSMA4|TLR8|PSMA5|PSMC4|HSP90B1|CAV1|MARCO|RIPK2|PRKDC|IRF4|PYHIN1|CYLD|PSME4|IRAK1|PSMA7|PSMB2|TLR6|CARD11|HCK|PSMD1|KLRK1|CYBA|CARD9|IFI16|MNDA|PSMD11|PSMC2|MAP2K6|LYN|TMEM173|PSMA2|TLR7|TRAF3|CASP8|PSMA1|PSMD7|UBE2D1|PSMB10|PSMC5|KLRC4-KLRK1|PSMD3|PSMB…	89
REACTOME_NUCLEAR_PORE_COMPLEX_NPC_DISASSEMBLY		0.000674957	0.005409731	0.610278359	1.89042508	303	31	cc_eos	c2.cp.reactome	CCNB2|CCNB1|CDK1|NEK6|SEC13|NUP93|NUP210|NUP37|NUP50|NUP205|NUPL2|RAE1|NUP107|NUP62|AAAS	15
REACTOME_DEGRADATION_OF_AXIN		0.000671259	0.005409731	0.540876216	1.833515273	292	47	cc_eos	c2.cp.reactome	PSMD14|PSMD2|PSME2|PSMA4|PSMA5|PSMC4|PSME4|PSMA7|PSMB2|PSMD1|PSMD11|PSMC2|PSMA2|PSMA1|PSMD7|PSMB10|PSMC5|PSMD3|PSMB9|PSMC1|PSMA3|PSMD13|PSMB6|PSMB4|PSMD4|PSMD6|PSMD12|PSMD8|PSMB8|PSMB5	30
GO_REPLICATION_FORK		0.000446591	0.005305504	0.505357313	1.808688933	189	62	cc_eos	c5.cc	CDC45|PIF1|BLM|GINS2|PCNA|DNMT1|GINS4|MCM10|TIPIN|RAD51D|TIMELESS|WDHD1|XRCC2|H2AFX|XRCC3|DONSON|MCM3|TOP1|PRPF19|PRIM2|POLA2|RAD51C|RAD18|RPA3|MMS22L|POLD1|BCAS2|WRN|POLD4|POLA1|PURB|RFC5|PRIM1|SMARCAL1|ETAA1|TONSL|RFC3	37
REACTOME_APC_CDC20_MEDIATED_DEGRADATION_OF_NEK2A		0.000644731	0.005260527	0.673164787	1.920677828	296	22	cc_eos	c2.cp.reactome	UBE2C|CDC20|BUB1B|NEK2|MAD2L1	5
REACTOME_DEGRADATION_OF_GLI1_BY_THE_PROTEASOME		0.000646545	0.005260527	0.528805133	1.822437928	279	51	cc_eos	c2.cp.reactome	PSMD14|PSMD2|PSME2|PSMA4|PSMA5|PSMC4|PSME4|PSMA7|PSMB2|PSMD1|PSMD11|PSMC2|PSMA2|PSMA1|PSMD7|RBX1|PSMB10|PSMC5|PSMD3|PSMB9|PSMC1|PSMA3|PSMD13|PSMB6|PSMB4|PSMD4|PSMD6|PSMD12|PSMD8|PSMB8|PSMB5|PRKACA|PRKACB|PSMB7|PSMC3	35
GO_ORGANIC_ACID_TRANSMEMBRANE_TRANSPORTER_ACTIVITY		0.000110626	0.005251835	-0.469833204	-1.770253905	66	117	cc_eos	c5.mf	SLC6A13|SLC5A12|SLC17A1|SLC3A1|SLC17A3|SLC17A4|SLCO2A1|SLC16A12|SLC27A2|SLC6A12|SLC13A1|SLC16A9|SLC5A8|SLC7A9|SLC1A1|SLC38A4|SLC10A2|CEACAM1|SLC51A|SLC17A2|SLC16A4|SLC25A30|SLC23A1|SLC38A11	24
GO_MITOTIC_NUCLEAR_ENVELOPE_DISASSEMBLY		0.000275896	0.005242026	0.817572136	1.941847304	131	11	cc_eos	c5.bp	CCNB2|CCNB1|CDK1|NEK6|PLK1|PRKCA|CNEP1R1|VRK1|LPIN1	9
REACTOME_GLYOXYLATE_METABOLISM_AND_GLYCINE_DEGRADATION		0.000630857	0.005211848	-0.664957648	-1.898500309	342	26	cc_eos	c2.cp.reactome	AGXT2|DHTKD1|PRODH2|PXMP2|ALDH4A1|OGDH|LIPT2|GLDC|AMT|DLAT|BCKDHA|PDHA1|LIAS|BCKDHB|DBT|DLST|GCSH|AGXT|DAO	19
GO_REGULATION_OF_CD4_POSITIVE_ALPHA_BETA_T_CELL_DIFFERENTIATION		0.000268961	0.005131723	0.596202751	1.94229769	118	39	cc_eos	c5.bp	RUNX1|JAK3|IFNG|CCL19|CD80|RIPK2|NLRP3|IRF4|NCKAP1L|CD86|SASH3|IL12RB1|ZC3H12A|LGALS9|IL18|NFKBIZ|LOXL3|CD83	18
HALLMARK_KRAS_SIGNALING_UP		0.002325298	0.005054997	0.350551269	1.481999901	859	180	cc_eos	h.all	SLPI|CCL20|ALDH1A2|NRP1|ADAMDEC1|SERPINA3|GFPT2|SCG5|TMEM100|HSD11B1|LIF|MMP9|PTGS2|MAP4K1|PLAUR|CPE|ETV1|F13A1|CFH|ADAM8|HOXD11|NAP1L2|PDCD1LG2|BIRC3|LY96|IL2RG|FCER1G|TNFAIP3|RELN|MAFB|TLR8|HKDC1|LAPTM5|G0S2|CXCL10|LAT2|PLEK2|DCBLD2|PLAU|IL1B|LCP1|RETN|C3AR1|TRAF1|ADAM17|TNFRSF1B|TMEM158|MMD|SNAP25|IL7R|PRRX1|MMP10|YRDC|ETV5|DOCK2|CMKLR1|ETV4|CSF2RA|TFPI|CXCR4|EPHB2|CBX8|IKZF1	63
GO_POSITIVE_REGULATION_OF_IMMUNE_EFFECTOR_PROCESS		0.000263707	0.005052723	0.386056089	1.623119392	97	172	cc_eos	c5.bp	IL6|LBP|MZB1|RAC2|LAG3|ULBP2|CRHR1|ADORA2B|WNT5A|SEMA7A|IFNG|CD28|TGFB1|ULBP1|FCER1G|MAD2L2|SH2D1A|NOD2|CCL19|CD80|CCR2|UNC13D|RAET1L|RIPK2|SLAMF6|NLRP3|XBP1|LILRB1|IL1B|CD86|IL18R1|KLRK1|VAV1|SASH3|IL1R1|CD1E|IL12RB1|XCL1|HLA-DMB|LYN|CD74|LGALS9|IL18|FAM49B|CD160|HPX|RASGRP1|NFKBIZ|PTPRJ|CD226|MICB|KLRC4-KLRK1|ULBP3	53
REACTOME_MET_ACTIVATES_PTK2_SIGNALING		0.000604366	0.005046498	0.636637491	1.909979898	274	27	cc_eos	c2.cp.reactome	COL5A1|LAMB3|LAMA3|COL1A1|COL11A1|LAMC2|COL3A1|FN1|HGF|LAMB1|COL5A2|COL5A3|COL1A2|LAMC3	14
REACTOME_INTERLEUKIN_1_SIGNALING		0.000606144	0.005046498	0.448326101	1.71145514	247	89	cc_eos	c2.cp.reactome	SAA1|IL1R2|S100B|PSMD14|PSMD2|NOD2|PSME2|PSMA4|PSMA5|PSMC4|MAP3K8|RIPK2|PSME4|IRAK1|PSMA7|PSMB2|IL1B|PSMD1|IL1RAP|PSMD11|PSMC2|IL1R1|MAP2K6|PSMA2|PSMA1|PSMD7|RBX1|AGER|PSMB10|PSMC5|PSMD3|PSMB9|PSMC1|UBE2V1|PSMA3|PSMD13|PSMB6|PSMB4|PSMD4|MYD88|NFKB2|PSMD6|PSMD12	43
STAT5A_03		0.000112562	0.005013358	-0.409008513	-1.652303567	71	202	cc_eos	c3.tft	NPR3|TNFRSF11B|EMCN|FLRT3|HOXC10|FLT1|KCNJ16|TINAGL1|LRP5|CUX1|PSMA6|DNASE1L3|EFHD1|CHST9|PLEKHA1|ZMAT4|HOXA4|RARB|SVIL|TIE1|ZSCAN18|ID3|TCF4|KCNN3|GPC4|KCNJ13|PELI2|NPNT|HOXA3|ECHDC2|CXADR|JADE1|ITGA7|LPL|ANO2|HSPG2|MTSS1|ZBTB18|ARRDC3|IRX3|VIP|DHRS3|NEDD4L|EPHA2|AMD1|HEPH|CELF4|NEO1|TOB1|TNNI3K|ERLIN2|AKAP1|SNCAIP|CREB5	54
GO_REGULATION_OF_CELL_PROJECTION_SIZE		0.00025204	0.004849632	-0.84687426	-1.910428759	130	10	cc_eos	c5.bp	VIL1|CDHR5|CDHR2|PLS1|EZR|USH1C	6
GO_EPITHELIAL_CELL_MORPHOGENESIS		0.000250949	0.004849194	-0.654706611	-1.943130175	137	31	cc_eos	c5.bp	CLDN3|COL23A1|ID1|NOTCH4|AR|EPB41L5|COL4A4|POF1B|HEG1|DACT2|PALLD|SPINT2|RAB25	13
GO_HYDROLASE_ACTIVITY_ACTING_ON_CARBON_NITROGEN_BUT_NOT_PEPTIDE_BONDS_IN_LINEAR_AMIDES		9.58E-05	0.004801019	-0.566780926	-1.92469122	54	61	cc_eos	c5.mf	ASPG|ACY3|UPB1|FAAH2|ASPA|FAAH|ASRGL1|SIRT2|VNN1|HDAC11|SIRT5|DARS|GLS2|AGA|ACER2|HDAC5|PDF|SIRT1|SIRT3|BTD|SIRT4|CAT	22
GO_KINETOCHORE_ORGANIZATION		0.000244491	0.004762718	0.729520218	1.978335136	113	18	cc_eos	c5.bp	CENPF|NUF2|CENPA|CENPK|NDC80|CENPW|CENPN|CENPE|SMC4|CENPH	10
GO_REGULATION_OF_MICROTUBULE_BASED_PROCESS		0.000245425	0.004762718	0.384285374	1.61933794	90	175	cc_eos	c5.bp	TPX2|EFNA5|PLK1|AURKA|SPAG5|NEK2|CHEK1|CIB1|PKD1|PSRC1|BRCA1|STMN1|GPSM2|KIF11|MAP6D1|CCNF|NAV3|TACC3|STIL|SKA3|CLIP3|SKA1|TRIM46|BORA|ARHGEF2|POC1A|CATSPER1|KIF18A|ATF5|CKAP2|PLK4|SKA2|TTLL6|RANBP1|CYLD|CCSAP|EML2|XRCC3|EPHA3|SNCA|TRIM54|CEP85|MAP1B|MAPRE1|TRIM36|MAP2|TCTEX1D2|TRIM37|GEN1|CLTC	50
GO_REGULATION_OF_PEPTIDASE_ACTIVITY		0.000241762	0.004732065	0.327841403	1.483607058	77	331	cc_eos	c5.bp	SLPI|SERPINE1|F3|FBLN1|SPOCK1|COL7A1|PTTG1|PI3|SERPINA3|ITIH4|WFDC5|BIRC5|WFDC3|TFPI2|AIM2|ROBO1|ECM1|LEF1|COL6A3|GRIN2A|MMP9|PTGS2|PLAUR|WFDC10B|SPINK13|CD44|SFN|CD27|CSTA|SFRP2|TIMP1|PSMD14|CR1|BIRC3|SERPINF1|PMAIP1|PYCARD|SPINK1|PCOLCE2|BID|LAMP3|VTN|CASP5|SERPINH1|BCL2L12|PSME2|ST20|FN1|TNFSF14|FASLG|BAK1|DHCR24|LCK|RFFL|EIF2AK3|CAV1|RIPK2|PDCD5|CD109|NLRP3|ADORA2A|PSME4|HGF|MICAL1|CST7|ADRM1…	73
BIOCARTA_STATHMIN_PATHWAY		2.36E-05	0.004715273	0.781628714	2.119737505	10	18	cc_eos	c2.cp.biocarta	CCNB1|CDK1|CD3D|CD2|STMN1|CD3G|CD3E|HSPA5	8
REACTOME_TNFR2_NON_CANONICAL_NF_KB_PATHWAY		0.000553233	0.004678526	0.45392724	1.72597914	226	87	cc_eos	c2.cp.reactome	TNFRSF9|TNFRSF6B|CD27|TNFSF13B|PSMD14|BIRC3|PSMD2|TNFRSF12A|TNFRSF18|PSME2|PSMA4|TNFSF14|PSMA5|PSMC4|PSME4|PSMA7|PSMB2|TNFRSF11A|PSMD1|PSMD11|PSMC2|TNFRSF17|PSMA2|TNFRSF25|TNFRSF1B|TRAF3|PSMA1|PSMD7|PSMB10|PSMC5|LTB|PSMD3|PSMB9|PSMC1|PSMA3|PSMD13|PSMB6|PSMB4|TNFSF8|PSMD4|NFKB2|PSMD6|PSMD12|TNFSF15|PSMD8|UBA3	46
GO_CENTROMERE_COMPLEX_ASSEMBLY		0.000234598	0.004611725	0.602183245	1.950711117	103	38	cc_eos	c5.bp	HJURP|CENPF|CENPA|CENPK|CENPM|CENPW|CENPN|HIST1H4H|CENPU|OIP5|CENPE|CENPI|HELLS|RBBP7|CENPL|CENPH	16
GO_RESPONSE_TO_IONIZING_RADIATION		0.000233762	0.004611725	0.419415395	1.695226196	90	129	cc_eos	c5.bp	EYA1|RAD51|RAD54L|BLM|RAD51AP1|POLG|SNAI2|KDM1A|BRCA1|ECT2|SFRP2|FANCD2|HAMP|CHEK2|TGFB1|ICAM1|HSPA5|TICRR|PARP1|DNMT3B|HMGA2|TNKS1BP1|ATR|BAK1|CASP3|PRKDC|CXCL10|NABP1|XRCC2|H2AFX|INTS7|NAMPT|IKBIP|CYBA|IFI16|GPX1|TOPBP1|ELK1|CYP2R1|RHNO1	40
REACTOME_ADHERENS_JUNCTIONS_INTERACTIONS		0.000537689	0.004583161	-0.69612856	-1.913327048	289	22	cc_eos	c2.cp.reactome	CDH1|ANG|CDH13|CDH6|CDH2|JUP|CDH4|CDH5	8
GO_DNA_REPLICATION_INITIATION		0.00022987	0.004574352	0.626382581	1.966864932	102	33	cc_eos	c5.bp	CDC45|CDC6|ORC6|CCNE1|MCM6|MCM4|POLE2|TICRR|MCM10|ORC1|CCNE2|MCM3|PRIM2|MCM5|POLA2|CDK2|POLE	17
GO_ORGANIC_ACID_BIOSYNTHETIC_PROCESS		0.000230682	0.004574352	-0.383690341	-1.585252323	150	248	cc_eos	c5.bp	ACSM2A|ACSM2B|ACADL|AGXT2|MLXIPL|ASPG|EDN1|PAH|SLC27A2|ACMSD|ELOVL7|BHMT|UPB1|EPHX2|IDO1|ALDH8A1|PDK4|SCD5|ASPA|ACSM5|LIPC|CEACAM1|GPT|BHMT2|RGN|CYP27A1|NR1D1|SHMT1|RIMKLA|AMACR|BAAT|PECR|OSBPL1A|HSD17B8|CYP2C8|ACOX2|HAAO|GOT1|GGT2|ACACB|ASS1|ACSS1|EDN2|ATP2B4|THNSL2|DECR2|GGT1|PRKAA2|PRKAB1|LPL|HSD17B12|LTC4S|CYP39A1|ACSS2|CYP7B1|HPGD|ACSM3|AASS	58
GO_REGULATION_OF_T_CELL_CHEMOTAXIS		0.000226453	0.00453005	0.777007326	1.971422821	106	14	cc_eos	c5.bp	CXCL13|STK39|CCL21|WNT5A|TNFSF14|CCR2|CXCL10|XCL2|XCL1|ADAM17	10
REACTOME_REGULATION_OF_PLK1_ACTIVITY_AT_G2_M_TRANSITION		0.000525701	0.004516819	0.472366738	1.755122276	218	76	cc_eos	c2.cp.reactome	CCNB2|CCNB1|CDK1|PLK1|AURKA|NEK2|BORA|TUBA1A|HAUS8|TUBG1|PLK4|HAUS5|TUBA4A|MAPRE1|DYNLL1|CEP192|PCNT|CEP41|CEP76|TUBB|HAUS1	21
HALLMARK_SPERMATOGENESIS		0.001951977	0.00451222	0.419340597	1.617384801	793	95	cc_eos	h.all	CCNB2|KIF2C|SCG5|CDK1|CDKN3|BUB1|AURKA|NEK2|NCAPH|TTK|CLGN|DBF4|GSG1|EZH2|TNNI3|MTOR|GAD1|TUBA3C|ACRBP|CHFR|DMC1|TOPBP1|OAZ3|AGFG1	24
HALLMARK_HYPOXIA	x	0.001955008	0.00451222	0.358194347	1.503294909	729	170	cc_eos	h.all	LOX|IGFBP1|TGFBI|IL6|SERPINE1|F3|COL5A1|TMEM45A|KDELR3|HOXB9|ANXA2|ADORA2B|PLAUR|ISG20|PGAM2|PKP1|PGF|TPST2|INHA|CHST2|IRS2|STC2|CA12|TNFAIP3|HSPA5|PRKCA|ENO3|TIPARP|HK2|MT2A|SLC2A1|DPYSL4|CAV1|SDC3	34
HALLMARK_BILE_ACID_METABOLISM		0.001985377	0.00451222	-0.446618142	-1.634106309	1178	96	cc_eos	h.all	BBOX1|SLC27A2|GC|SERPINA6|ALDH1A1|EPHX2|ALDH8A1|CYP27A1|AR|AMACR|PECR|BMP6|SLC23A1|NR3C2|PHYH|PXMP2|LIPE|CYP39A1|CYP7B1|PEX11G|FDXR|ACSL1|PEX11A|SULT1B1|RETSAT|NUDT12|RXRA|ABCA3|ABCA5|PEX7|SLC27A5|CAT|PFKM	33
GO_CELL_KILLING		0.000221036	0.004441261	0.436550235	1.726139557	87	111	cc_eos	c5.bp	APOL1|LAG3|ULBP2|CXCL6|SLAMF7|IFNG|HAMP|ULBP1|RAB27A|ICAM1|SH2D1A|CCL13|FCGR2B|UNC13D|LYST|RAET1L|F2|CTSC|SLAMF6|LILRB1|KLRK1|VAV1|HPRT1|GZMB|TYROBP|CD1E|IL12RB1|XCL1|LGALS9|PRDX1|IL18|FAM49B|CD160|RASGRP1|AGER|IL7R|PTPN6|CD226|MICB|KLRC4-KLRK1|ULBP3|TUBB|CORO1A|LYZ|PTPRC|ARRB2	46
KEGG_TIGHT_JUNCTION		0.000606602	0.00444033	-0.461964442	-1.705281899	362	102	cc_eos	c2.cp.kegg	CLDN2|CLDN3|CRB3|CLDN4|CLDN10|MYH11|LLGL2|OCLN|EPB41L1|JAM3|CGN|MAGI1|CLDN5|TJP2|MPDZ|EXOC3|TJP1|AKT3|JAM2|PRKCH|MYH8|CTNNB1|PPP2CB|PARD6B|MAGI3|AMOTL1|CLDN23|YBX3|MPP5|PARD3|PARD6G|GNAI1|MYH10|SPTAN1|ACTN4|PRKCZ|RRAS2|CTNNA3|PRKCE|ASH1L	40
HALLMARK_XENOBIOTIC_METABOLISM		0.001686255	0.004437513	-0.385836576	-1.53679572	1061	179	cc_eos	h.all	REG1A|CYP2J2|FMO1|ANGPTL3|DDC|SLC6A12|SERPINA6|CD36|ATOH8|UPB1|PLG|CFB|JUP|PDK4|FBP1|CYP27A1|RAP1GAP|NDRG2|CYFIP2|RBP4|LEAP2|AOX1|TMEM176B|CYB5A|HNF4A|ACOX2|VNN1|BPHL|CDA|F11|CRP|ECH1|ETS2|ENTPD5|CA2|PTGR1|PINK1|PMM1|ETFDH|MAOA|G6PC|IGFBP4|ABHD6|HSD17B2|SPINT2|CNDP2|SLC12A4|EPHA2|AKR1C2|LCAT|ENPEP|AKR1C3|FABP1|PDLIM5|ABCC3|ACO2|MAN1A1|CES1|ADH5|FMO3	60
KEGG_NATURAL_KILLER_CELL_MEDIATED_CYTOTOXICITY		0.000568057	0.004331436	0.432602404	1.689998579	227	103	cc_eos	c2.cp.kegg	RAC2|ULBP2|LAT|IFNG|ULBP1|FCER1G|ICAM1|PRKCA|SH2D1A|BID|FCGR3A|FCGR3B|HCST|FASLG|CASP3|LCK|RAET1L|ZAP70|RAC3|KLRK1|VAV1|GZMB|TYROBP|LCP2|KLRD1|NFATC4|IFNAR2|PTPN6|NFATC2|KLRC1|KLRC3|MICB|ULBP3|SHC1|CD247|KLRC2|MAP2K2	37
REACTOME_G0_AND_EARLY_G1		0.000492284	0.004263814	0.640528642	1.921653764	223	27	cc_eos	c2.cp.reactome	TOP2A|CDK1|MYBL2|CDC6|CCNE1|CCNA2|E2F1|PCNA|CCNE2	9
GO_CIRCULATORY_SYSTEM_PROCESS		0.000210231	0.004242936	-0.346764792	-1.498909903	145	401	cc_eos	c5.bp	CYP2J2|FXYD2|CYP4A11|ACE2|COL4A3|NPR3|EDNRB|EDN1|MYL3|NPY1R|RAMP3|DDAH1|GPER1|AGT|ELN|TEK|HSD11B2|LRP5|SLC1A1|F2RL1|EPHX2|JUP|DMD|SERPINF2|F5|PLN|CEACAM1|TMEM38B|CASQ2|NTS|PPP1R13L|CD34|RAMP2|KCNIP4|PDE2A|DLL4|AR|NOX4|HBB|ARHGAP42|PPARG|PEBP1|EGFR|IMMP2L|PCSK5|ADM|DSG2|CACNB2|FXYD6|AGTR1|GAS6|PTPRM|CPA3|ACTA2|PIK3C2A|CRP|PDE5A|EDN2|CXADR|ATP2B4|HOXB2|FOXC1|PDGFB|EPO|S100A1|CXCL12|SGK1|DLL1|HEG1|A…	83
REACTOME_APC_C:CDC20_MEDIATED_DEGRADATION_OF_CYCLIN_B		0.000476709	0.004162485	0.699172364	1.949084649	220	20	cc_eos	c2.cp.reactome	UBE2C|CDC20|CCNB1|CDK1|UBE2D1|ANAPC5|ANAPC7	7
GO_COENZYME_METABOLIC_PROCESS		0.000204996	0.004155751	-0.396628748	-1.614369981	131	216	cc_eos	c5.bp	ACSM2A|FMO2|ACSM2B|FTCD|GLYAT|ALDOB|FMO1|ALDH1L1|HMGCS2|FOLR1|LDHA|ACMSD|ELOVL7|SLC5A8|IDO1|PDK4|SCD5|ACSM5|BHMT2|ACAT1|SHMT1|PANK1|BAAT|HSD17B8|PDK2|HAAO|VNN1|ACACB|ACSS1|PDK1|NMNAT3|HSD17B12|ACSS2|OGDH|GAMT|ACSM3|ACOT2|ACOT1|MPC1|CBR4|AMD1|FDXR|NMRK1|GPHN|ACSL1|PPT2|NNT|COQ9|SUCLA2|THTPA|MRI1|PDSS2|MTHFS	53
GO_CYTOKINE_ACTIVITY		7.82E-05	0.004147813	0.42425594	1.737103484	29	141	cc_eos	c5.mf	IL6|CCL20|C10orf99|CXCL5|CXCL13|INHBE|CXCL1|LIF|SCG2|CCL21|WNT5A|EBI3|CXCL6|INHA|TNFSF13B|IFNG|CMTM3|TIMP1|TGFB1|CXCL11|CCL13|CCL8|CCL19|IL11|TNFSF14|CXCL9|BMP1|FASLG|LEFTY1|CCL26|CXCL10|IL32|XCL2|TXLNA|IL1B|IFNE|NAMPT|CKLF|IL10|CMTM7|CXCL2	41
REACTOME_SCF_SKP2_MEDIATED_DEGRADATION_OF_P27_P21		0.000463549	0.004106945	0.529239179	1.837846816	199	53	cc_eos	c2.cp.reactome	CCNE1|CCNA2|PSMD14|PSMD2|PSME2|PSMA4|PSMA5|PSMC4|CCNE2|PSMA7|PSMB2|CKS1B|PSMD1|PSMD11|PSMC2|PSMA2|PSMA1|PSMD7|PSMB10|PSMC5|PSMD3|PSMB9|PSMC1|CDK4|CDK2|PSMA3|PSMD13|PSMB6|PSMB4|PSMD4|PSMD6|PSMD12|PSMD8|CCNA1|PSMB8|PSMB5	36
REACTOME_ACTIVATION_OF_NF_KAPPAB_IN_B_CELLS		0.000466525	0.004106945	0.517475955	1.82276537	199	57	cc_eos	c2.cp.reactome	PSMD14|PSMD2|PSME2|PSMA4|PSMA5|PSMC4|PSME4|PSMA7|PSMB2|CARD11|PSMD1|PSMD11|PSMC2|PSMA2|PSMA1|PSMD7|PSMB10|PSMC5|PSMD3|PSMB9|PSMC1|PSMA3|PSMD13|PSMB6|PSMB4|NFKBIE|PSMD4|PSMD6|PSMD12|REL|PSMD8|PSMB8|PSMB5	33
GO_POSITIVE_REGULATION_OF_LYMPHOCYTE_DIFFERENTIATION		0.000198347	0.004038994	0.485631981	1.823787703	81	81	cc_eos	c5.bp	IL2RA|ADA|INPP5D|RUNX1|CD27|ADAM8|IFNG|TGFB1|LILRB4|CCL19|CD80|RIPK2|ZAP70|LILRB2|NLRP3|GLI3|NCKAP1L|XBP1|CYLD|TOX|CD86|SASH3|MMP14|IL12RB1|TESPA1|CD74|LGALS9|IL18|RASGRP1|NFKBIZ|IL7R|CD83	32
GO_POSITIVE_REGULATION_OF_T_CELL_MIGRATION		0.000195388	0.003996661	0.669470053	1.989075074	88	26	cc_eos	c5.bp	CCL20|CXCL13|STK39|CCL21|WNT5A|ADAM8|PYCARD|AIF1|TNFSF14|CCR2|CXCL10|XCL2|XCL1|ADAM17	14
GO_LYMPHOCYTE_MIGRATION		0.0001947	0.003996661	0.472444337	1.792569899	79	86	cc_eos	c5.bp	CCL20|C10orf99|SAA1|CXCL13|STK39|ECM1|CCL21|ARTN|WNT5A|MYO1G|ADAM8|ICAM1|PYCARD|AIF1|CXCL11|CCL13|CCL8|CCL19|TNFSF14|CCR2|ZAP70|CCL26|CXCL10|XCL2|KLRK1|ITGB7|CXCR3|CKLF|XCL1|CD200R1|ADAM17|ADTRP	32
GO_DRUG_METABOLIC_PROCESS		0.000195037	0.003996661	-0.378379343	-1.578061235	128	272	cc_eos	c5.bp	FMO2|CYP2J2|FMO1|SULT1C4|ALDH1L1|CUBN|AMN|FOLR1|GATM|GPX3|NOXA1|ALDH1A1|MT3|DPEP1|EPHX2|SLC6A3|ALDH3A2|BHMT2|ACAT1|SLC34A1|SHMT1|NDUFS1|CHIT1|HBB|AOX1|PEBP1|EGFR|GPR37|PECR|HBA2|CYP2C8|ACP5|HBA1|MPV17L|FAM20C|DPYS|MAOB|ACSS1|LMBRD1|CYP3A5|ENTPD5|ENPP3|PRDX2|PINK1|MAOA|ALDH3B1|CYP4B1|ACSS2|CKB|CLYBL|GAMT|AKR1C1|LIPT2|ALDH1B1|ADH1B|AKR1C2|CBR4|AMD1|ESD|AK9|AKR1C3|AKR7A2|NNT|ME3|ATP1B1|ADH6|MMAB|SNC…	79
GO_CELL_JUNCTION_ORGANIZATION		0.000189562	0.003930608	-0.386392264	-1.595675622	123	247	cc_eos	c5.bp	ACE2|CLDN3|CRB3|CDH1|GJB1|ANG|PLEKHA7|CDH13|LIMCH1|KDR|AGT|ITGA6|APOD|LIMS2|TEK|FAM107A|CDH6|F2RL1|CDH2|JUP|DMTN|OCLN|CD9|CDH4|BCL2|CDH5|RAMP2|RAPGEF2|MARVELD3|CLDN5|SORBS1|GJA4|MARVELD2|EPB41L5|TLN2|LAMA5|ITGB4|PTPRK|MYO9A|DSG2|ARVCF|AJUBA|DLC1|POF1B|UGT8|CXADR|PKP4|TJP1|ADD1|PHLDB2|CAMSAP3|VEGFA|ARHGAP6|HEG1|CDHR3|CTNND1|EPHA2|PRKCH|CADM3|PTK2|SLK|OPHN1|MYO1C|TNS1	64
GO_T_CELL_CHEMOTAXIS		0.000185567	0.003865408	0.686528781	2.001115752	84	24	cc_eos	c5.bp	CXCL13|STK39|CCL21|WNT5A|CXCL11|TNFSF14|CCR2|CCL26|CXCL10|XCL2|CXCR3|XCL1|ADAM17	13
GO_MODIFIED_AMINO_ACID_TRANSPORT		0.000183702	0.003844206	-0.716606045	-1.968462536	98	22	cc_eos	c5.bp	LRP2|PDZK1|SLC3A1|FOLR1|SLC16A12|SLC7A9|SLC22A5	7
REACTOME_REGULATION_OF_BETA_CELL_DEVELOPMENT		0.000421251	0.003770194	-0.649002494	-1.912960265	230	30	cc_eos	c2.cp.reactome	SLC2A2|PKLR|HES1|HNF4G|HNF1A|HNF4A|MAML2|AKT3|NOTCH1|CREBBP|FOXO1|MAML3	12
GO_ENDOTHELIAL_CELL_DEVELOPMENT		0.000177943	0.003740932	-0.574903637	-1.894199944	100	52	cc_eos	c5.bp	COL23A1|ID1|F2RL1|EZR|CDH5|PDE2A|RAPGEF2|NOTCH4|CLDN5|MARVELD2|TJP2|RAPGEF3|COL4A4|PROC|TJP1|SOX18|ADD1|ENG|HEG1	19
GO_PROTEIN_DISULFIDE_ISOMERASE_ACTIVITY		6.54E-05	0.003687914	0.821849019	2.046481117	30	13	cc_eos	c5.mf	QSOX1|PDIA4|PDIA6|PDIA3|P4HB|GLRX2|ITGB3	7
REACTOME_DOWNSTREAM_SIGNALING_EVENTS_OF_B_CELL_RECEPTOR_BCR		0.000404698	0.003652487	0.491595199	1.800017597	169	70	cc_eos	c2.cp.reactome	PSMD14|PSMD2|PSME2|PSMA4|PSMA5|PSMC4|PSME4|PSMA7|PSMB2|CARD11|PSMD1|PSMD11|PSMC2|PSMA2|RASGRP1|PSMA1|PSMD7|PSMB10|PSMC5|NFATC2|PSMD3|PSMB9|PSMC1|PPIA|PSMA3|NRAS|PSMD13|PSMB6|PSMB4|NFKBIE|PSMD4|PSMD6|PSMD12|REL|PSMD8|PSMB8|PSMB5	37
HNF4_Q6		7.57E-05	0.003652226	-0.403449727	-1.650863222	48	227	cc_eos	c3.tft	GLYAT|PDZK1|AGXT2|EMX2|ERBB3|GIPC2|NOSTRIN|PLS1|TMEM88|C1orf210|TRIM15|INSR|SPRY1|CFB|RND1|AQP3|PKLR|CGN|USH1C|EMX1|GPX2|EMP1|RARB|SLC16A4|HNF1A|SEC16B|CBX7|LRRC17|GPD1|ADM|TREH|RASAL2|PPP1R13B|CACNB2|AJUBA|C4B|C4A|PIK3R3|NPNT|HOXA3|SMAD6|SLC5A2|SEMA3B|COL25A1|FBXW4|ARHGEF37|AGMAT|LZTS3|KAT5|PLEKHG6|RNF5|DACT2|GAMT|DNAJC22|MID1|LCAT|ILVBL|EFNB1|CLN5|MAN1A1|SLC39A14|TM6SF2|MCU|KIFC3|KLC4|FOXO1|IER…	76
GO_PHOSPHATIDYLINOSITOL_3_KINASE_SIGNALING		0.000168281	0.003554257	-0.462737955	-1.747105135	101	119	cc_eos	c5.bp	ERBB3|EDN1|PDGFD|FLT1|KDR|GPER1|AGT|INSR|TEK|ERBB2|F2RL1|CEACAM1|SIRT2|LIME1|PLEKHA1|IGF1R|BECN1|FLT4|EGFR|SELP|KLF4|PEAR1|PDGFA|PIK3C2A|KIT|PIK3C2B|GAB1|ENTPD5|PDGFB|EPO	30
KEGG_ASTHMA		0.000440128	0.003501891	0.674786295	1.947345409	201	23	cc_eos	c2.cp.kegg	FCER1G|HLA-DOA|HLA-DQA1|HLA-DOB|HLA-DQA2|HLA-DRA|IL10|HLA-DMB|RNASE3|HLA-DPA1|HLA-DMA|HLA-DRB1|HLA-DPB1|FCER1A	14
REACTOME_RESOLUTION_OF_D_LOOP_STRUCTURES		0.000383053	0.003486429	0.629888472	1.936559481	172	30	cc_eos	c2.cp.reactome	RAD51|EXO1|BLM|EME1|RAD51AP1|BRCA1|RMI2|RAD51D|BRIP1|XRCC2|XRCC3|DNA2|GEN1|TOP3A	14
REACTOME_CARBOXYTERMINAL_POST_TRANSLATIONAL_MODIFICATIONS_OF_TUBULIN		0.000379945	0.003486429	0.609076399	1.926185161	169	34	cc_eos	c2.cp.reactome	TUBA3D|TUBB3|TUBA3E|TUBA1B|TUBA1C|TTLL7|TUBA1A|TUBB2A|TUBB6|TTL|TUBA3C|TTLL6|TTLL4|TUBA4A|TTLL1	15
REACTOME_DECTIN_1_MEDIATED_NONCANONICAL_NF_KB_SIGNALING		0.00037141	0.003438742	0.532184253	1.854971719	159	54	cc_eos	c2.cp.reactome	PSMD14|PSMD2|PSME2|PSMA4|PSMA5|PSMC4|PSME4|PSMA7|PSMB2|PSMD1|PSMD11|PSMC2|PSMA2|PSMA1|PSMD7|PSMB10|PSMC5|PSMD3|PSMB9|PSMC1|PSMA3|PSMD13|PSMB6|PSMB4|PSMD4|NFKB2|PSMD6|PSMD12|PSMD8|UBA3|PSMB8|PSMB5	32
GO_CATENIN_COMPLEX		0.000277749	0.003367002	-0.731625942	-1.965887975	148	20	cc_eos	c5.cc	CDH1|CDH13|CDH6|CDH2|JUP|CDH4|CDH5|CDHR3|CTNND1	9
GO_OXIDOREDUCTASE_ACTIVITY_ACTING_ON_A_SULFUR_GROUP_OF_DONORS		5.54E-05	0.003328912	0.580413051	2.000810163	23	51	cc_eos	c5.mf	QSOX1|SCO2|SH3BGRL3|TXNDC17|PDIA4|PDIA6|PCYOX1L|PDIA3|STAB1|P4HB|DNAJC10|SRXN1|GLRX2|IFI30|GSTO2|GSTO1|SESN2|TXNRD1|TXNDC12|MSRB1	20
GO_COENZYME_BINDING		5.52E-05	0.003328912	-0.400362992	-1.64890544	35	240	cc_eos	c5.mf	FMO2|FMO1|ACADL|AGXT2|DDC|HAO2|LDHA|OGDHL|MARC2|ALDH1A1|HSD11B2|DHTKD1|TM7SF2|CRYM|CHDH|GPT|GLYR1|SIRT2|ACAT1|ACADSB|KCNAB1|SHMT1|PANK1|ALDH6A1|BDH2|NOX4|AOX1|D2HGDH|HSD17B8|GPD1|ACBD4|ACOX2|ACADM|PCCA|GOT1|ACAD11|CRY2|PRODH2|CRYL1|MAOB|ACACB|PHYH|THNSL2|MARC1|ETFDH|PRODH|SIRT5|OGDH|PHYKPL|LDHD|HDC|MICAL3|HPGD|HIBADH|ACADS|ALDH1B1|CTBP2|CBR4|ILVBL|GPHN|NNT|ME3|NUDT6|GLDC|EGLN1|FMO3|FMO5	67
GO_MITOTIC_METAPHASE_PLATE_CONGRESSION		0.000156387	0.003318467	0.601130805	1.968955652	68	40	cc_eos	c5.bp	KIF2C|CCNB1|NUF2|KIFC1|CDCA8|CDCA5|NDC80|PSRC1|CENPE|KIF14|KIF18A	11
GO_ANAPHASE_PROMOTING_COMPLEX		0.000265836	0.003289721	0.731207978	1.982733894	123	18	cc_eos	c5.cc	UBE2C|CDC20|BUB1B|UBE2S|MAD2L2	5
REACTOME_DEFECTIVE_CFTR_CAUSES_CYSTIC_FIBROSIS		0.00034706	0.003241238	0.538659964	1.863290765	149	52	cc_eos	c2.cp.reactome	DERL3|PSMD14|PSMD2|PSME2|PSMA4|PSMA5|PSMC4|PSME4|PSMA7|PSMB2|PSMD1|PSMD11|PSMC2|DERL1|PSMA2|PSMA1|PSMD7|PSMB10|PSMC5|PSMD3|PSMB9|PSMC1|DERL2|PSMA3|PSMD13|PSMB6|PSMB4|PSMD4|PSMD6|PSMD12|PSMD8|OS9|PSMB8|PSMB5|ERLEC1	35
GO_T_CELL_MIGRATION		0.000150852	0.003227278	0.547937479	1.909932002	64	54	cc_eos	c5.bp	CCL20|C10orf99|CXCL13|STK39|ECM1|CCL21|WNT5A|MYO1G|ADAM8|ICAM1|PYCARD|AIF1|CXCL11|TNFSF14|CCR2|ZAP70|CCL26|CXCL10|XCL2|ITGB7|CXCR3|XCL1|CD200R1|ADAM17	24
GO_LYMPHOCYTE_HOMEOSTASIS		0.000151379	0.003227278	0.543832361	1.909297594	64	56	cc_eos	c5.bp	CCNB2|IL2RA|ADA|JAK3|LAT|TNFSF13B|LMO1|TGFB1|TNFAIP3|PMAIP1|SIT1|TNFSF14|BAK1|CASP3|GPR174|NCKAP1L|SLC39A3|DOCK10|LYN|TNFRSF17|CD74|LGALS9	22
GO_CELL_CYCLE_G1_S_PHASE_TRANSITION		0.000148965	0.003205927	0.368598741	1.594329009	52	217	cc_eos	c5.bp	RRM2|C10orf99|CCNB1|CDC45|CDK1|CDKN3|CDC6|AURKA|IQGAP3|GTSE1|ORC6|CCNE1|PKD1|MCM6|CDC25C|CCNA2|FAM83D|SFN|MCM4|E2F1|PIM2|E2F7|POLE2|CHEK2|PCNA|EIF4EBP1|DBF4|AIF1|BID|LSM10|PSME2|MCM8|CDC7|TNKS1BP1|MCM10|ORC1|KIF14|EZH2|CDKN2A|PRKDC|CCNE2|RCC1|BCAT1|ZNF385A|FBXO5|UBE2E2|SLFN11	47
GO_TELOMERE_ORGANIZATION		0.000148242	0.00320556	0.414689586	1.69577169	56	140	cc_eos	c5.bp	AURKB|PIF1|RAD51|NEK2|EXO1|BLM|HIST1H4H|CCNE1|RECQL4|ZNF365|POLE2|PCNA|FEN1|PARP1|TNKS1BP1|ATR|CCT6A|RAD51D|PRKDC|CCNE2|CCT5|XRCC3|TFIP11|DCLRE1B|DKC1|GNL3|CCT2|HIST1H4J|DNA2|HIST1H3D|NOP10|PRIM2|POLA2|RAD51C|XRN1|POLE|CCT3|WRAP53|PARP3|RPA3|POLD1|FBXO4|TEP1|DCLRE1C|SLX4|HNRNPA2B1|GNL3L|WRN|POLD4|RIF1|POLA1|PNKP|XRCC5|DOT1L|RFC5|EXOSC10|DHX36|PRIM1|NABP2|SMARCAL1|NHP2|PML|TCP1|SMG6|RFC3|CCT4|SMG5…	70
GO_REGULATION_OF_DNA_REPAIR		0.000147348	0.00320148	0.466280455	1.792667426	59	93	cc_eos	c5.bp	FOXM1|EYA1|RAD51|CHEK1|BLM|RAD51AP1|KDM1A|BRCA1|ZNF365|POLQ|PARPBP|PCNA|MAD2L2|RMI2|PARP1|HMGA2|NPAS2|WAS|TIMELESS|H2AFX|TFIP11|FANCB|AUNIP|SPIRE2|CBX8|USP1|UBE2V1|WRAP53|PARP3|BABAM1|SETMAR|CEBPG|PARP9|ACTR2	34
REACTOME_PROTEIN_FOLDING		0.000339715	0.003200474	0.46575274	1.76062596	139	84	cc_eos	c2.cp.reactome	TUBA3D|CCNE1|TUBB3|TUBA3E|TUBA1B|TUBA1C|ACTB|SPHK1|TUBA1A|CCT6A|PFDN2|CCNE2|TUBB2A|TUBB6|TUBA3C|CCT5|NOP56|TUBA4A|CCT2|GNG10|TBCB|VBP1|TUBB2B|FKBP9|GNG2|GNG5|PFDN4|GNAO1|CCT3|WRAP53|GNAI3|GNB4	32
REACTOME_ASPARAGINE_N_LINKED_GLYCOSYLATION		0.000335448	0.003188241	0.342361269	1.514795638	113	266	cc_eos	c2.cp.reactome	COL7A1|GFPT2|KDELR3|TUBA3D|CALR|ALG3|TUBB3|TUBA3E|COPZ2|YKT6|TUBA1B|SPTBN2|SEC24D|TUBA1C|ST3GAL3|RPN2|TMED3|PDIA3|COPG1|TUBA1A|UGGT1|GMPPA|CTSC|ST6GALNAC4|RPN1|COPB2|B4GALT2|SEC13|TFG|TUBB2A|TUBB6|PMM2|NPL|ARF4|TUBA3C|NAGK|FUT8|ASGR1|CAPZB|TMED9|EDEM2|PGM3|CAPZA1|TUBA4A|B4GALT4|UAP1|ALG6|MGAT3|NSF|CMAS|DERL1|DYNLL1|DYNC1I1|TRAPPC1|KDELR2|NGLY1|DDOST|GNPNAT1|GOSR2|RAB1A|B4GALT6|ARFGAP1|EDEM1|COPB1…	76
GO_POSITIVE_REGULATION_OF_CELL_CYCLE_PROCESS		0.000141871	0.003097279	0.364406105	1.584593529	49	227	cc_eos	c5.bp	UBE2C|AURKB|CCNB1|CDC45|CDK1|CDC6|AURKA|SPAG5|DLGAP5|CDCA5|GTSE1|NDC80|WNT5A|CCNE1|CDC25C|DTL|RECQL4|BRCA1|ECT2|FAM83D|SFN|RACGAP1|GPSM2|ESPL1|E2F1|MAD2L1|E2F7|CD28|CHEK2|TGFB1|PCNA|FEN1|SPHK1|AIF1|LSM10|CDC7|HMGA2|TNKS1BP1|POC1A|KIF14|EZH2|PDGFRB|FGFR1|PLK4|RANBP1|ZNF385A|XRCC3|FBXO5|UBE2E2|IL1B|SMARCD3|NUSAP1|CRLF3|DBF4B|CDC25B|ADAM17|MYBBP1A|EIF4G1|E2F8|GEN1|RHNO1	61
GO_REGULATION_OF_BLOOD_PRESSURE		0.000140738	0.00308739	-0.455644779	-1.741564542	85	130	cc_eos	c5.bp	CYP4A11|ACE2|NPR3|EDNRB|EDN1|NPY1R|DDAH1|AGT|HSD11B2|LRP5|F2RL1|EPHX2|SERPINF2|CD34|RAMP2|AR|HBB|ARHGAP42|PPARG|PCSK5|ADM|AGTR1|GAS6|CPA3|ACTA2|EDN2|PDGFB|SGK1|DLL1|ACSM3|GUCA2B|CTSG|ENPEP	33
GO_CELLULAR_LIPID_CATABOLIC_PROCESS		0.000136278	0.00300406	-0.421846907	-1.681163597	85	180	cc_eos	c5.bp	ACADL|ANGPTL3|HAO2|ENPP2|PSAP|FABP3|SLC27A2|EHHADH|PCK1|MT3|FAAH|LIPC|ALDH3A2|SIRT2|ACAT1|FABP4|ACAA2|PLIN5|AIG1|BDH2|AMACR|PECR|ACOX2|ACADM|PCCA|ACAD11|DDHD2|CRAT|ACACB|PHYH|AUH|PNPLA4|ECHDC2|ECH1|PNPLA2|CPT1A|LIPE|DECR2|LPL|ETFDH|ABHD6|ECI1|ACADS|AKR1C3|CPT2|ACER2|ABHD1|FABP1	48
GO_SISTER_CHROMATID_COHESION		0.000134086	0.002970169	0.601091507	1.978805082	58	41	cc_eos	c5.bp	CDC20|BUB1B|BUB1|PLK1|CDCA5|ESPL1|FEN1|ESCO2|SMC1B|HORMAD2|H2AFY|DSCC1|KIF22|NAA50|RAD51C|NAA10	16
GO_B_CELL_PROLIFERATION		0.000132853	0.002957278	0.517454683	1.878369878	55	67	cc_eos	c5.bp	ADA|CD38|MZB1|LEF1|INPP5D|CTLA4|TNFSF13B|IRS2|FCRL3|FCGR2B|BST1|CTPS1|CASP3|IKZF3|NCKAP1L|CARD11|CD79A|IFNE|SASH3|IL10|MNDA|TYROBP|MS4A1|LYN|CD74|IL7R|NFATC2|GAPT	28
GO_POSITIVE_REGULATION_OF_LEUKOCYTE_MEDIATED_IMMUNITY		0.000131898	0.002950477	0.455298013	1.779302519	52	103	cc_eos	c5.bp	IL6|LAG3|ULBP2|CRHR1|ADORA2B|CD28|TGFB1|ULBP1|FCER1G|MAD2L2|SH2D1A|NOD2|RAET1L|SLAMF6|NLRP3|IL1B|IL18R1|KLRK1|VAV1|SASH3|IL1R1|CD1E|IL12RB1|XCL1|IL18|FAM49B|CD160|HPX|RASGRP1|CD226|MICB|KLRC4-KLRK1|ULBP3	33
GO_ADHERENS_JUNCTION_ORGANIZATION		0.000128976	0.002899395	-0.470422926	-1.769619157	77	116	cc_eos	c5.bp	CDH1|ANG|PLEKHA7|CDH13|LIMCH1|KDR|APOD|TEK|FAM107A|CDH6|CDH2|JUP|DMTN|CDH4|BCL2|CDH5|RAMP2|SORBS1|EPB41L5|LAMA5|PTPRK|AJUBA|DLC1|ADD1|PHLDB2|CAMSAP3|VEGFA|ARHGAP6|CDHR3|CTNND1|CADM3|PTK2|SLK|KIFC3|CTNNB1|THBS1|RDX|MAPRE2|TSC1|NUMB|ACVRL1	41
GO_RESPONSE_TO_BACTERIUM		0.00012725	0.002874844	0.312949648	1.450021211	37	430	cc_eos	c5.bp	SLPI|IL6|SERPINE1|CCL20|C10orf99|HP|CXCL5|LBP|CXCL13|IGLL5|CXCL1|C15orf48|LITAF|PLA2G2A|GJB2|CCDC80|LOXL1|FAM20A|KMO|PTGS2|SLAMF8|TNIP3|WNT5A|IGLL1|BAIAP2L1|DEFB119|PTGES|CXCL6|PTGFR|FGA|HAMP|TICAM2|TGFB1|TLR2|PDCD1LG2|GBP5|LY96|FCER1G|ICAM1|TNFAIP3|PTPN22|PYCARD|PRKCA|CD6|CCR5|COCH|CXCL11|NOD2|GZMA|STAB1|CD14|FCGR2B|CD4|CD80|CXCL9|FASLG|LYST|CASP3|CAV1|RIPK2|F2|IKZF3|CPS1|LILRB2|IL27RA|BDKRB1|CX…	105
REACTOME_HOMOLOGOUS_DNA_PAIRING_AND_STRAND_EXCHANGE		0.000299636	0.002873295	0.594588603	1.926751362	132	38	cc_eos	c2.cp.reactome	RAD51|CHEK1|EXO1|BLM|RAD51AP1|BRCA1|RMI2|ATR|RAD51D|BRIP1|XRCC2|XRCC3|TOPBP1|DNA2|TOP3A|RHNO1	16
GO_CELL_CYCLE_DNA_REPLICATION		0.000125106	0.002840532	0.552973051	1.920107036	53	53	cc_eos	c5.bp	CDC45|RAD51|E2F7|POLE2|CHEK2|GINS1|PCNA|FEN1|CDC7|TIPIN|FGFR1|FBXO5|DONSON|DBF4B|E2F8|DNA2|PRIM2|LIG1|POLA2|POLE|RPA3|POLD1|CDT1|POLD4|ZNF830|POLA1|GMNN|RFC5|PRIM1|ZMPSTE24|SLBP|RFC3	32
GO_LIPID_CATABOLIC_PROCESS		0.000124159	0.002833198	-0.384776875	-1.601901775	81	267	cc_eos	c5.bp	CYP4A11|ACADL|ASPG|ANGPTL3|HAO2|CES3|ENPP2|PSAP|FABP3|SLC27A2|EHHADH|PCK1|RARRES2|MT3|FAAH|LIPC|ALDH3A2|SIRT2|ACAT1|CYP27A1|PNPLA7|FABP4|ACAA2|PLIN5|AIG1|BDH2|AMACR|PECR|ACOX2|ACADM|CES4A|PCCA|ACAD11|PLCB1|DDHD2|CRAT|PLA2G12A|ACACB|PHYH|PLCH2|AUH|STS|PNPLA4|ECHDC2|ECH1|PNPLA2|CPT1A|LIPE|DECR2|LPL|ETFDH|ABHD6|SPP1|CYP39A1|HINT2|ECI1|ACADS|PLCH1|PLD6|AKR1C3|CPT2|ACER2|ABHD1|FABP1	64
GO_CELL_CELL_JUNCTION_ASSEMBLY		0.000121933	0.00279646	-0.483294558	-1.789103618	72	104	cc_eos	c5.bp	ACE2|CLDN3|CRB3|CDH1|GJB1|CDH13|AGT|CDH6|CDH2|JUP|OCLN|CD9|CDH4|CDH5|RAMP2|MARVELD3|CLDN5|GJA4|MARVELD2|TLN2|ARVCF|POF1B|UGT8|PKP4|TJP1|HEG1|CDHR3|CTNND1|EPHA2|PRKCH|MYO1C	31
GO_NEGATIVE_REGULATION_OF_CELL_ACTIVATION		0.000120925	0.002787407	0.410825259	1.694167759	45	149	cc_eos	c5.bp	IL2RA|LAG3|INPP5D|VSIG4|CTLA4|RUNX1|INHA|JAK3|SAMSN1|MILR1|TGFB1|PDCD1LG2|TYRO3|TIGIT|TNFAIP3|PTPN22|FCGR2B|IL31RA|CD80|CCR2|DLG5|PLA2G2D|CASP3|RHBDD3|F2|LILRB2|LGALS3|LAX1|GLI3|CEBPB|SLA2|ADORA2A|GLMN|LILRB1|CD86|IL10|TNFAIP8L2|MNDA|TYROBP|PDGFRA|IL20RB|XCL1|CD274|LRFN5|LYN|ZC3H12A|CD74|LGALS9|EMILIN1|TWSG1|GRN|PTPN6|LOXL3|PTPN2|LST1|APOE|CLEC4G|DLG1	58
GO_REGULATION_OF_CD4_POSITIVE_ALPHA_BETA_T_CELL_ACTIVATION		0.000114771	0.002669016	0.575710976	1.959188917	49	48	cc_eos	c5.bp	RUNX1|JAK3|IFNG|CCL19|CD80|RIPK2|NLRP3|IRF4|NCKAP1L|CD86|SASH3|IL12RB1|XCL1|CD274|ZC3H12A|LGALS9|IL18|CD160|TWSG1|AGER|NFKBIZ|LOXL3|CD83	23
GO_MITOTIC_DNA_INTEGRITY_CHECKPOINT		0.000115201	0.002669016	0.474306289	1.816676408	46	91	cc_eos	c5.bp	TOP2A|CCNB1|CDK1|CDC6|AURKA|GTSE1|BLM|EME1|CDC25C|SFN|E2F1|E2F7|CHEK2|PCNA|TICRR|HMGA2|TNKS1BP1|ORC1|TIPIN|BRSK1|PRKDC|ZNF385A|CLSPN|DONSON	24
REACTOME_POST_CHAPERONIN_TUBULIN_FOLDING_PATHWAY		0.000275259	0.00266332	0.722078891	1.986800913	127	19	cc_eos	c2.cp.reactome	TUBA3D|TUBB3|TUBA3E|TUBA1B|TUBA1C|TUBA1A|TUBB2A|TUBB6|TUBA3C|TUBA4A|TBCB|TUBB2B	12
REACTOME_SIGNALING_BY_THE_B_CELL_RECEPTOR_BCR		0.000273079	0.00266332	0.455057187	1.752456103	110	94	cc_eos	c2.cp.reactome	PSMD14|PSMD2|PSME2|PSMA4|PSMA5|PSMC4|PSME4|PSMA7|PSMB2|CARD11|PSMD1|CD79A|VAV1|PSMD11|PSMC2|LYN|PSMA2|RASGRP1|PSMA1|PSMD7|DAPP1|PSMB10|PTPN6|PSMC5|NFATC2|PSMD3|PSMB9|PSMC1|PPIA|PSMA3|ITPR2|NRAS|PSMD13|PSMB6|PSMB4|NFKBIE|PSMD4|PSMD6|PSMD12|REL|CD79B|PSMD8|CD19|ORAI2|PIK3CD|PSMB8|PSMB5	47
KEGG_MATURITY_ONSET_DIABETES_OF_THE_YOUNG		0.000313861	0.002649334	-0.735311928	-1.952023965	167	19	cc_eos	c2.cp.kegg	SLC2A2|PKLR|HES1|HNF4G|HNF1A|HNF4A	6
KEGG_BUTANOATE_METABOLISM		0.000318499	0.002649334	-0.647958771	-1.92234121	174	31	cc_eos	c2.cp.kegg	ACSM2A|HMGCS2|EHHADH|ACSM5|ALDH3A2|ACAT1|BDH2|L2HGDH|ALDH5A1|ACSM3|ACADS|ALDH1B1|ALDH7A1|HADH|PDHA1|ALDH2|ECHS1|ACSM1	18
GO_INOSITOL_LIPID_MEDIATED_SIGNALING		0.000111362	0.002606678	-0.445691157	-1.734982449	68	149	cc_eos	c5.bp	NPR3|ERBB3|EDN1|PDGFD|FLT1|KDR|GPER1|AGT|INSR|TEK|ERBB2|F2RL1|CEACAM1|EZR|SIRT2|LIME1|PLEKHA1|IGF1R|BECN1|FLT4|GSN|EGFR|SELP|KLF4|PEAR1|PDGFA|PLCB1|PLCH2|PIK3C2A|KIT|PIK3C2B|GAB1|ENTPD5|PDGFB|EPO	35
REACTOME_UNWINDING_OF_DNA		0.000259297	0.002554903	0.821128668	1.951867906	123	11	cc_eos	c2.cp.reactome	CDC45|MCM6|GINS2|MCM4|GINS1|GINS4|GINS3|MCM8|MCM3|MCM5	10
GO_LYMPHOCYTE_CHEMOTAXIS		0.000108175	0.002545681	0.573528457	1.959812969	46	49	cc_eos	c5.bp	CCL20|C10orf99|SAA1|CXCL13|STK39|CCL21|WNT5A|ADAM8|CXCL11|CCL13|CCL8|CCL19|TNFSF14|CCR2|CCL26|CXCL10|XCL2|KLRK1|CXCR3|CKLF|XCL1|ADAM17	22
GO_DIGESTION		0.000108196	0.002545681	-0.505256754	-1.830100148	63	90	cc_eos	c5.bp	AQP1|SLC2A2|NPR3|PPARGC1A|VIL1|SLC5A1|PLS1|TFF3|CD36|MGAM|PBLD|EZR|RBP4|HIP1R|CHIT1|SLC22A5|TJP2|LIMA1|PGA3|PGA4|PGA5|PTGER3|SGK1|CYP39A1|AKR1C1|GUCA2B|AKR1C2	27
REACTOME_CELL_JUNCTION_ORGANIZATION		0.000254582	0.002531677	-0.520011519	-1.816665988	147	72	cc_eos	c2.cp.reactome	CLDN2|CLDN3|CRB3|CLDN4|CDH1|ANG|CDH13|CLDN10|ITGA6|LIMS2|CDH6|CDH2|JUP|CDH4|CDH5|CLDN5|ITGB4	17
GO_SMOOTH_MUSCLE_CELL_DIFFERENTIATION		0.000105565	0.002509804	-0.583446008	-1.929284876	59	53	cc_eos	c5.bp	FGFR2|EDNRB|GPER1|TMEM204|BMP4|SGCB|HES1|RAMP2|ADM|ZEB1|NPNT|KIT|PDGFB|ENG|VEGFA|ITGA8|HEY1|FOXO4|FOXF1|SHH|MESP1|NOTCH1|HEY2|RBPMS2|EPC1	25
GO_ENDOPEPTIDASE_COMPLEX		0.00019779	0.002499733	0.536547985	1.88366422	84	56	cc_eos	c5.cc	PSMD14|PSMD2|PSME2|PSMA4|PSMA5|PSMC4|PSME4|PSMA7|PSMB2|PSMD1|ADRM1|PSMD11|PSMC2|PSMA2|PSMA1|PSMD7|PSMB10|PSMC5|PSMD3|PSMB9|USP14|PSMC1|UBQLN4|PSMA3|PSMD13|PSMB6|PSMB4|PSMD4|PSMD6|PSMD12|ZFAND2A|PSMD8|PSMB8|PSMB5	34
REACTOME_COPI_MEDIATED_ANTEROGRADE_TRANSPORT		0.000248971	0.002499019	0.465841559	1.774841356	101	88	cc_eos	c2.cp.reactome	KDELR3|TUBA3D|TUBB3|TUBA3E|COPZ2|YKT6|TUBA1B|SPTBN2|TUBA1C|TMED3|COPG1|TUBA1A|COPB2|TUBB2A|TUBB6|ARF4|TUBA3C|CAPZB|TMED9|CAPZA1|TUBA4A|NSF|DYNLL1|DYNC1I1|KDELR2|GOSR2|RAB1A|ARFGAP1|COPB1|COPE|TUBB2B	31
RGTTAMWNATT_HNF1_01		4.73E-05	0.002490509	-0.586433198	-1.959459039	26	56	cc_eos	c3.tft	SLC5A12|CDH16|SLC17A4|TINAG|GC|ARHGAP24|CFI|AGT|APOM|PLG|DMD|ANXA13|LIPC|SLC17A2|HNF1A|GOLT1A|SLC23A1|MITF|EGR1|G6PC|BMI1|PDLIM5|PLA1A|RNF186|ZBTB4|HCFC1R1|KMT2A|HOXD4	28
GO_HOMOPHILIC_CELL_ADHESION_VIA_PLASMA_MEMBRANE_ADHESION_MOLECULES		0.000102289	0.002444698	-0.469406162	-1.772281499	61	119	cc_eos	c5.bp	CDH16|CDH1|CDHR5|CDHR2|CDH13|DSCAML1|CDH6|CDH2|HMCN1|MYOT|CEACAM1|MPZL2|CDH4|PCDHB15|CDH5|ESAM|ANXA3|ROBO4|CELSR2|DSG2|FAT4|PTPRM|PCDHGA9|CDHR3|PCDHGB1|PALLD|CNTN4|CDH23|CADM3|PCDHA10	30
GO_OXIDOREDUCTASE_ACTIVITY_ACTING_ON_CH_OH_GROUP_OF_DONORS		3.51E-05	0.002433076	-0.503772052	-1.865842476	20	104	cc_eos	c5.mf	HAO2|MIOX|LDHA|EHHADH|HSD11B2|CYP4A22|AKR7A3|DHDH|ALDH3A2|CHDH|HSD17B7|KCNAB1|ABCC4|ADHFE1|BDH2|PTGR2|D2HGDH|L2HGDH|HSD17B8|GPD1|CRYL1|PTGR1|KDSR|HSD17B12|HSD17B2|LDHD|BMP2|AKR1C1|HPGD|HIBADH|DHRS3|ADH1B|CTBP2|AKR1C2|CBR4|AKR1C3|AKR7A2|ME3|ADH6|HSD3B2|ADH5	41
GO_POSITIVE_REGULATION_OF_ALPHA_BETA_T_CELL_ACTIVATION		0.000100263	0.002408954	0.549739794	1.936769545	42	57	cc_eos	c5.bp	ADA|BLM|EBI3|RUNX1|IFNG|CD28|CD3E|CCL19|CD80|CCR2|RIPK2|ZAP70|NLRP3|GLI3|NCKAP1L|HSPH1|CD86|SASH3|IL12RB1|XCL1|RASAL3|LGALS9|IL18|CD160|NFKBIZ|CD83	26
REACTOME_CHEMOKINE_RECEPTORS_BIND_CHEMOKINES		0.00022901	0.002362002	0.587445245	1.934999537	100	41	cc_eos	c2.cp.reactome	CCL20|CXCL5|CXCL13|CXCL1|CCL21|CXCR6|CXCL6|CCR5|CXCL11|CCL13|CCL19|CXCL9|CCR2|CXCL10|CCR1|XCL2|CXCR3|CXCL2|XCL1|CXCL3	20
REACTOME_INTERFERON_SIGNALING		0.000231093	0.002362002	0.393684796	1.639840648	86	160	cc_eos	c2.cp.reactome	FLNA|KPNA2|FCGR1B|FCGR1A|ISG20|NCAM1|CD44|STAT1|IFNG|GBP5|ICAM1|TRIM46|GBP1|MT2A|SEC13|NUP93|IRF4|NUP210|HLA-DQA1|IFI30|HLA-DQA2|HLA-DRA|CIITA|ISG15|OASL|EIF4A1|NUP37|USP18|NUP50|EIF4G1|EIF4A3|HLA-DPA1|NUP205|PTPN1|TRIM29|NUPL2|IFNAR2|PTPN6|PTPN2|MX2|HLA-DRB1|HLA-DPB1|GBP2|BST2|STAT2|KPNB1|TYK2|KPNA1|RAE1|PTAFR|SAMHD1|NUP107|NUP62|JAK2|AAAS|PPM1B|HLA-DRB5|PRKCD	58
REACTOME_DIGESTION_AND_ABSORPTION		0.000233121	0.002362002	-0.758839565	-1.961105269	123	17	cc_eos	c2.cp.reactome	SLC2A2|SLC5A1|MGAM|CHIT1|TREH|GUCA2B|RSC1A1|AMY2B|ALPI|NPC1L1|AMY1B|AMY1A|AMY1C	13
GO_COLLAGEN_FIBRIL_ORGANIZATION		9.59E-05	0.002317098	0.593031103	1.981491707	41	44	cc_eos	c5.bp	LOX|COL5A1|CYP1B1|PLOD2|LOXL2|ANXA2|COL1A1|COL11A1|ADAMTS2|SFRP2|PLOD1|SERPINH1|COL3A1|ADAMTS14|COL5A2|COL5A3|COLGALT1|COL1A2|EMILIN1|PLOD3|LOXL3	21
GO_MICROBODY		0.000176013	0.002272864	-0.468170052	-1.752374424	105	112	cc_eos	c5.cc	HAO2|SLC27A2|EHHADH|MARC2|EPHX2|AOC1|CRYM|ALDH3A2|AMACR|BAAT|TMEM135|PECR|ACOX2|HSDL2|ACAD11|MPV17L|CRAT|PHYH|PXMP2|ECH1|DECR2|PEX11G|ACOT2|ATAD1|ACSL1|PEX11A|FABP1|NUDT12|ACOT4|AKAP11|PEX7|CAT|VWA8|ABCD4|ACBD5|PMVK|MVK|FAR2|MGST1|PRDX5|FIS1|ACAA1|HMGCL|NOS2|ZADH2|PIK3C3|ECI2	47
REACTOME_FCERI_MEDIATED_NF_KB_ACTIVATION		0.000214556	0.00223722	0.50042706	1.83694764	89	71	cc_eos	c2.cp.reactome	PSMD14|PSMD2|FCER1G|PSME2|PSMA4|PSMA5|PSMC4|PSME4|PSMA7|PSMB2|CARD11|PSMD1|PSMD11|PSMC2|LYN|PSMA2|RASGRP1|PSMA1|PSMD7|UBE2D1|PSMB10|PSMC5|PSMD3|PSMB9|PSMC1|FCER1A|UBE2V1|PSMA3|PSMD13|PSMB6|PSMB4|PSMD4|PSMD6|PSMD12|PSMD8|PSMB8|PSMB5	37
REACTOME_NUCLEOSOME_ASSEMBLY		0.000211725	0.002229345	0.5796988	1.928592992	92	43	cc_eos	c2.cp.reactome	HJURP|CENPA|CENPK|CENPM|CENPW|CENPN|HIST1H4H|CENPU|OIP5|CENPI|RBBP7|CENPL|CENPH|H2AFX|H2AFZ|RUVBL1|HIST1H4J|MIS18A	18
GO_EXTERNAL_SIDE_OF_PLASMA_MEMBRANE		0.000167948	0.002216907	0.353976088	1.556504982	57	251	cc_eos	c5.cc	F3|IGLL5|IL2RA|ADA|EFNA5|TNFRSF9|LAG3|ULBP2|CD3D|TF|SCNN1G|IGLL1|CALR|NCAM1|CXCR6|CD2|EBI3|CTLA4|ITGA2B|FGA|CD27|SCNN1B|SEMA7A|CD163|CD28|CD3G|ULBP1|PDCD1LG2|CD3E|IL2RG|FCER1G|ICAM1|CD8A|CD163L1|CD209|CTSV|CD276|ITGB6|CD6|IL2RB|CCR5|FCGR3A|CD14|FCGR2B|NRCAM|CD4|P4HB|IL31RA|CD80|TLR8|CXCL9|CCR2|FASLG|FOLR2|ITGA5|RAET1L|F2|IL27RA|CXCL10|ICOS|CD33|CCR1|SSC5D|LILRB1|TNFRSF11A|CD86|CD79A|PDCD1|KLRK1|C…	82
GO_MICROBODY_PART		0.000166667	0.002216907	-0.508789149	-1.822981668	97	84	cc_eos	c5.cc	HAO2|SLC27A2|EHHADH|EPHX2|CRYM|ALDH3A2|AMACR|BAAT|TMEM135|PECR|ACOX2|MPV17L|CRAT|PHYH|PXMP2|ECH1|DECR2|PEX11G|ACOT2|ATAD1|ACSL1|PEX11A|FABP1|NUDT12|ACOT4|PEX7|CAT|ABCD4|ACBD5|FAR2|MGST1|PRDX5|FIS1|ACAA1|HMGCL|NOS2|ECI2|HMGCR|AGXT|DAO|MLYCD|GSTK1|MAVS|PEX13|ABCD3|PEX12	46
GO_PDZ_DOMAIN_BINDING		2.94E-05	0.0022089	-0.561005936	-1.941558419	16	68	cc_eos	c5.mf	PDZK1|CRIM1|TMEM88|LNX1|CIT|NLGN1|LLGL2|FZD4|SHISA9|SLC34A1|PLEKHA1|FZD1|RAPGEF2|SLC22A5|USHBP1|ARHGEF16|SDC2|SLC22A12|SLC9A3|DTNA|CXADR|ATP2B4	22
GO_STEROID_METABOLIC_PROCESS		9.01E-05	0.002188762	-0.393535348	-1.625927885	58	248	cc_eos	c5.bp	LRP2|ACADL|HMGCS2|FAXDC2|CUBN|PPARGC1A|UGT2B7|ANGPTL3|SLC27A2|GC|SERPINA6|AGT|HSD11B2|EPHX2|RORC|TM7SF2|LIPC|CYP27A1|NR1D1|ACAA2|PBX1|PLEKHA1|HSD17B7|UGT2B11|AMACR|BAAT|OSBPL1A|LIMA1|HSD17B8|CYP2C8|ADM|ACOX2|BMP6|AGTR1|ACACB|KIT|CYP4V2|LIPE|CYP3A5|IGFBP7|PRKAA2|EGR1|G6PC|HSD17B12|CYP39A1|HSD17B2|LEPR|HINT2|CYP7B1|BMP2|AKR1C1|ABCG1|SHH|AKR1C2|LCAT|FDXR|AKR1C3|UGT1A8|SC5D|ERLIN2|CYP3A7|HSD3B2|CES1|…	66
REACTOME_HEDGEHOG_LIGAND_BIOGENESIS		0.000204648	0.002176161	0.540185403	1.889555513	87	55	cc_eos	c2.cp.reactome	PSMD14|SCUBE2|PSMD2|P4HB|PSME2|PSMA4|PSMA5|PSMC4|PSME4|PSMA7|PSMB2|PSMD1|PSMD11|PSMC2|DISP2|ADAM17|PSMA2|PSMA1|PSMD7|PSMB10|PSMC5|PSMD3|PSMB9|PSMC1|DERL2|PSMA3|PSMD13|PSMB6|PSMB4|PSMD4|PSMD6|PSMD12|PSMD8|OS9|PSMB8|PSMB5|ERLEC1	37
REACTOME_TRNA_PROCESSING		0.000204445	0.002176161	0.459150447	1.771222548	82	95	cc_eos	c2.cp.reactome	RPP25|XPOT|RAN|LAGE3|POP5|TSEN15|SEC13|NUP93|NUP210|HSD17B10|FTSJ1|TP53RK|RPP40|ZBTB8OS|ADAT1|EPRS|PUS1|WDR4|NUP37|TRMT6|NUP50|CSTF2|NUP205|ADAT2|NUPL2|RAE1|POP1|POP4|METTL1|NUP107|FAM98B|NUP62|TRMT10C|AAAS|TRMT10A|TRNT1|TYW5|RTCB|ELAC2|NUP85|CPSF4	41
GO_DNA_DEPENDENT_ATPASE_ACTIVITY		2.64E-05	0.002166316	0.523987476	1.952032336	10	77	cc_eos	c5.mf	TOP2A|PIF1|RAD51|BLM|MCM6|RECQL4|MCM4|CHD1L|POLQ|RAD51D|RAD54B|BRIP1|XRCC2|XRCC3|DMC1|RUVBL1|DNA2|CHTF18|ERCC6L|DSCC1|RAD51C|TTF2|RAD18|SMARCA4|ASCC3|RECQL|RBBP4	27
GO_MYELOID_LEUKOCYTE_MIGRATION		8.46E-05	0.002066458	0.410251653	1.702771175	31	156	cc_eos	c5.bp	IL6|SERPINE1|CCL20|SAA1|CXCL5|LBP|CXCL13|CXCL1|SCG2|RAC2|CCL21|SLAMF8|PGF|ROR2|CXCL6|ADAM8|MCOLN2|FCER1G|AIF1|CXCL11|CCL13|CCL8|BST1|CCL19|CXCL9|CCR2|NBL1|LGALS3|CCL26|CXCL10|NCKAP1L|FPR2|CCR1|XCL2|CD47|TNFRSF11A|IL1B|DAPK2|VAV1|CKLF|CXCL2|IL1R1|MMP14|C3AR1|XCL1|CD200R1|CYP19A1|LYN|CSF1|CD74|CXCL3	51
REACTOME_REGULATION_OF_MRNA_STABILITY_BY_PROTEINS_THAT_BIND_AU_RICH_ELEMENTS		0.000188784	0.002048019	0.496442695	1.831678586	78	73	cc_eos	c2.cp.reactome	PSMD14|PSMD2|PRKCA|PSME2|PSMA4|PSMA5|PSMC4|PSME4|PSMA7|PSMB2|PSMD1|MAPK11|PSMD11|PSMC2|PSMA2|EIF4G1|HSPA8|PSMA1|PSMD7|PSMB10|PSMC5|ANP32A|YWHAB|PSMD3|PSMB9|PSMC1|XRN1|PSMA3|PSMD13|PSMB6|PSMB4|PSMD4|PSMD6|PSMD12|PRKCD|PSMD8|PSMB8|PSMB5	38
REACTOME_DNA_STRAND_ELONGATION		0.000181563	0.002008619	0.647527848	1.990790828	81	30	cc_eos	c2.cp.reactome	CDC45|MCM6|GINS2|MCM4|GINS1|PCNA|FEN1|GINS4|GINS3|MCM8|MCM3|DNA2|PRIM2|LIG1|MCM5|POLA2	16
REACTOME_CONDENSATION_OF_PROMETAPHASE_CHROMOSOMES		0.000183282	0.002008619	0.848283729	1.963715087	87	10	cc_eos	c2.cp.reactome	CCNB2|CCNB1|CDK1|NCAPG|NCAPH|SMC4|NCAPD2	7
REACTOME_CELLULAR_RESPONSES_TO_STRESS		0.000178971	0.002002234	0.326435611	1.482813186	56	345	cc_eos	c2.cp.reactome	IL6|UBE2C|TUBA3D|LMNB1|HIST1H4H|CCNE1|GPX8|CCNA2|TUBB3|TUBA3E|E2F1|TUBA1B|TUBA1C|PSMD14|PSMD2|NCF4|HSPA5|SERPINH1|P4HB|PSME2|PSMA4|E2F3|HMGA2|PSMA5|TUBA1A|HMGA1|PSMC4|ATR|EZH2|CDKN2A|MTOR|SEC13|RBBP7|NUP93|FKBP5|CCNE2|TUBB2A|TUBB6|NUP210|CEBPB|CYBB|CBX4|TUBA3C|PSME4|HSPA13|PSMA7|PSMB2|H2AFX|CAPZB|HSPH1|PSMD1|CAPZA1|E2F2|CYBA|MAPK11|TUBA4A|CDKN2C|PSMD11|PSMC2|HSPA4|GPX1|MAP4K4|H2AFZ|NUP37|CDK6|MAP…	126
REACTOME_L1CAM_INTERACTIONS		0.000175493	0.001983992	0.458921356	1.779525153	70	98	cc_eos	c2.cp.reactome	NRP1|L1CAM|TUBA3D|KIF4A|NCAM1|TUBB3|TUBA3E|ITGA2B|TUBA1B|SPTBN2|AP2S1|TUBA1C|ACTB|NRP2|NRCAM|TUBA1A|ITGA5|AP2M1|FGFR1|TUBB2A|TUBB6|ITGB3|TUBA3C|LAMB1|TUBA4A|KIF4B|AP2A1|CHL1|DLG4|RPS6KA1|CLTC|HSPA8|LAMA1|ALCAM|DLG1|SCN3A|TUBB2B|MAP2K2|EPHB2	39
REACTOME_HDR_THROUGH_HOMOLOGOUS_RECOMBINATION_HRR		0.000170901	0.001952634	0.533767144	1.892482822	72	59	cc_eos	c2.cp.reactome	RAD51|CHEK1|EXO1|BLM|EME1|RAD51AP1|BRCA1|POLE2|PCNA|RMI2|ATR|RAD51D|BRIP1|XRCC2|XRCC3|TOPBP1|DNA2|GEN1|TOP3A|RHNO1	20
GO_FATTY_ACID_BETA_OXIDATION		7.95E-05	0.001951853	-0.548925933	-1.89377375	45	67	cc_eos	c5.bp	ACADL|SLC27A2|EHHADH|ACAT1|ACAA2|PLIN5|BDH2|AMACR|ACOX2|ACADM|ACAD11|CRAT|ACACB|AUH|ECHDC2|ECH1|CPT1A|DECR2|ETFDH|ECI1|ACADS|CPT2|FABP1	23
REACTOME_UNFOLDED_PROTEIN_RESPONSE_UPR		0.000168763	0.001948944	0.486780275	1.82066188	69	79	cc_eos	c2.cp.reactome	IGFBP1|TPP1|KDELR3|CALR|ASNS|SRPRB|HYOU1|PDIA6|FKBP14|HSPA5|EIF2S2|HSP90B1|EIF2AK3|CREB3L1|XBP1|TSPYL2|SSR1|GOSR2|ARFGAP1|EDEM1|SHC1|SERP1|WIPI1|PREB|DNAJB11|PPP2R5B|CEBPG|DDIT3|YIF1A	29
REACTOME_ASSEMBLY_OF_COLLAGEN_FIBRILS_AND_OTHER_MULTIMERIC_STRUCTURES		0.000166254	0.001940841	0.557615825	1.92172913	71	51	cc_eos	c2.cp.reactome	LOX|CTSB|COL7A1|COL5A1|LAMB3|LOXL2|LAMA3|LOXL1|COL6A2|COL6A3|MMP9|COL1A1|COL11A1|COL6A1|LAMC2|CTSV|COL3A1|BMP1	18
GO_MEMBRANE_DISASSEMBLY		7.83E-05	0.001932542	0.796252665	2.020252091	36	14	cc_eos	c5.bp	CCNB2|CCNB1|CDK1|NEK6|PLK1|PRKCA|CNEP1R1|VRK1|LPIN1	9
MEF2_03		3.16E-05	0.001897531	-0.436155582	-1.741454986	19	183	cc_eos	c3.tft	SLC6A13|AQP1|PPARGC1A|S1PR1|MIA2|RHOB|COL8A1|TSC22D1|SHANK2|ZNF385B|DMD|TCEA3|CUX1|NR4A1|EFHD1|CASQ2|NDRG2|ESAM|ARHGEF15|TEF|SIK2|SIPA1L1|ARPP21|GPC4|ARHGEF38|PIK3R3|HOXA3|FOS|ADCY2|ITGA7|MYLK|ALPK2|NFIB|PTCHD4|ZBTB18|CAPN3|CPEB4|HPGD|MBNL2|CELF4|RASGRP3|TNNI3K|SLC2A4|PDLIM5|CDC42EP3|PTCH1	46
FOXO1_02		3.28E-05	0.001897531	-0.422600226	-1.710107786	20	205	cc_eos	c3.tft	NDRG1|SQSTM1|KCNJ16|LIFR|FRY|DIXDC1|TEK|ITGB8|ERG|MAPK10|CDKN1C|KLF9|NR1D1|ZMAT4|RASD1|HNF1A|ZNF711|C1QTNF3|CDKN1A|JAG1|PDGFA|SH2D4A|SERTAD4|PELI2|PIK3C2A|MITF|DTNA|PNPLA2|IL6ST|NRG1|EIF4EBP2|YTHDC1|CNNM3|DLL1|NFIB|TBL1X|CREBRF|SH3RF1|ZBTB18|BMP2|DHRS3|FOSL2|SATB2|AAMDC|HBP1|RSF1|PTCH1|SNCAIP|FOXN3|NR2F1|JADE2|FOXO1|THRA|ROGDI|PURA|GCNT2|LSM14A|TBC1D17|PRDM1|ACKR4|NDUFA5|HLX|MAFF|CCDC89|RFX1|C1or…	76
FOXO4_02		2.64E-05	0.001897531	-0.417775382	-1.701949433	16	218	cc_eos	c3.tft	ENPP2|PDGFD|SQSTM1|FRY|EFNA1|COL8A1|DIXDC1|INSR|APOM|TEK|ITGB8|LRP5|HMCN1|PDK4|ERG|MAPK10|CDKN1C|NR1D1|ZMAT4|EMP1|RARB|RASD1|ZNF521|JAG1|LRRC1|SASH1|FUZ|DTNA|IL6ST|NRG1|TIAM1|HS3ST1|BCL7A|DLL1|VSIG10|KLF5|CREBRF|ZBTB18|UGCG|TSPAN4|KLHL24|ZNF827|MPP6|SATB2|AAMDC|HBP1|RSF1|PTCH1|SNCAIP|ORC4|JADE2|CITED2|FOXO1|THRA|PURA|ARFIP1|TBC1D17|NXN|PRDM1|HLX|KMT2A|MAFF|CCDC89|BDNF|HOXC4|PALM|TRIM8|VSIG2|CHD2|…	79
GO_LEUKOCYTE_MEDIATED_CYTOTOXICITY		7.53E-05	0.001867433	0.495792736	1.873693274	30	84	cc_eos	c5.bp	LAG3|ULBP2|CXCL6|SLAMF7|ULBP1|RAB27A|ICAM1|SH2D1A|FCGR2B|UNC13D|LYST|RAET1L|F2|CTSC|SLAMF6|LILRB1|KLRK1|VAV1|HPRT1|GZMB|TYROBP|CD1E|IL12RB1|XCL1|LGALS9|PRDX1|IL18|FAM49B|CD160|RASGRP1|AGER|IL7R|PTPN6|CD226|MICB|KLRC4-KLRK1|ULBP3|TUBB|CORO1A|PTPRC|ARRB2	41
GO_LEUKOCYTE_APOPTOTIC_PROCESS		7.37E-05	0.001838213	0.478264138	1.838740037	29	93	cc_eos	c5.bp	IL6|AURKB|IL2RA|ADA|CCL21|BLM|WNT5A|HCAR2|JAK3|CD27|ADAM8|IRS2|CD3G|FCER1G|CCR5|NOD2|CCL19|FASLG|SLC7A11|BAK1|CASP3|CDKN2A|LGALS3|GLI3|LILRB1|PDCD1|IL10|PRELID1|CD274|LYN|CD74|ADAM17|LGALS9	33
GO_POSITIVE_REGULATION_OF_INTERLEUKIN_1_PRODUCTION		7.22E-05	0.001810979	0.625176214	2.025194492	31	38	cc_eos	c5.bp	SAA1|AIM2|WNT5A|PYCARD|NOD2|CCL19|TLR8|RIPK2|PANX1|NLRP3|IFI16|TYROBP|PANX2|LGALS9|ORM1|AGER|NLRP2|TRIM16|SMAD3|JAK2|ORM2	21
REACTOME_ACTIVATION_OF_THE_PRE_REPLICATIVE_COMPLEX		0.000152474	0.001799533	0.655462542	1.999351748	68	29	cc_eos	c2.cp.reactome	CDC45|CDC6|ORC6|MCM6|MCM4|POLE2|DBF4|MCM8|CDC7|MCM10|ORC1|MCM3|PRIM2|MCM5|POLA2|CDK2|POLE|RPA3	18
REACTOME_G2_M_DNA_DAMAGE_CHECKPOINT		0.000151017	0.001799533	0.524799112	1.889925211	63	64	cc_eos	c2.cp.reactome	CCNB1|CDK1|CHEK1|EXO1|BLM|HIST1H4H|CDC25C|BRCA1|SFN|CHEK2|RMI2|ATR|BRIP1|H2AFX|TOPBP1|HIST1H4J|DNA2|TOP3A|RHNO1	19
REACTOME_STABILIZATION_OF_P53		0.000148746	0.001794974	0.575016391	1.940019632	64	46	cc_eos	c2.cp.reactome	CHEK2|PSMD14|PSMD2|PSME2|PSMA4|PSMA5|PSMC4|CDKN2A|PSME4|PSMA7|PSMB2|PSMD1|PSMD11|PSMC2|PSMA2|PSMA1|PSMD7|PSMB10|PSMC5|PSMD3|PSMB9|PSMC1|PSMA3|PSMD13|PSMB6|PSMB4|PSMD4|PSMD6|PSMD12|PSMD8|PSMB8|PSMB5	32
GO_MONOCARBOXYLIC_ACID_TRANSMEMBRANE_TRANSPORTER_ACTIVITY		1.99E-05	0.001790952	-0.670601612	-2.054967981	10	36	cc_eos	c5.mf	SLC6A13|SLC5A12|SLCO2A1|SLC16A12|SLC27A2|SLC6A12|SLC16A9|SLC5A8|SLC10A2|CEACAM1|SLC51A|SLC16A4	12
GO_SOLUTE_CATION_SYMPORTER_ACTIVITY		1.88E-05	0.001790952	-0.546114014	-1.941264854	10	80	cc_eos	c5.mf	SLC6A13|SLC5A12|SLC17A3|SLC5A10|SLC17A4|SLC5A1|SLC6A12|SLC13A1|SLC28A1|SLC5A8|SLC1A1|SLC6A3|SLC4A4|SLC10A2|SLC34A1|SLC17A2|SLC2A9|SLC34A2|SLC23A1|SLC5A2|SLC6A19|SLC12A7|SLC6A20|SLC12A4|SLC10A6|SLC45A4	26
REACTOME_FACTORS_INVOLVED_IN_MEGAKARYOCYTE_DEVELOPMENT_AND_PLATELET_PRODUCTION		0.000146319	0.001785756	0.424257185	1.713201584	56	128	cc_eos	c2.cp.reactome	KIF20A|KIF2C|KIFC1|KIF18B|TUBA3D|KIF4A|KDM1A|TUBB3|TUBA3E|RACGAP1|KIF11|KIF2A|TUBA1B|CENPE|TUBA1C|ACTB|CDK5|KIF15|TUBA1A|KIF18A|KIF3C|TUBB2A|TUBB6|TUBA3C|CAPZB|MICAL1|VPS45|CAPZA1|TUBA4A|DOCK10|KIF4B|HIST1H3D|KIF20B|KIF21B|KIF22|DOCK2|RAD51C|MFN1|TUBB2B|CDK2	40
REACTOME_COLLAGEN_BIOSYNTHESIS_AND_MODIFYING_ENZYMES		0.000144438	0.001783066	0.542494872	1.904313983	61	56	cc_eos	c2.cp.reactome	COL22A1|COL7A1|COL5A1|PLOD2|COL13A1|COL6A2|COL6A3|COL16A1|COL1A1|COL11A1|ADAMTS2|COL6A1|PPIB|PCOLCE2|PLOD1|SERPINH1|COL3A1|P4HB|BMP1|ADAMTS14|P4HA3|COL5A2|COL5A3|COLGALT1|COL1A2	25
GO_GLOMERULUS_DEVELOPMENT		6.88E-05	0.001735691	-0.595956626	-1.956484495	38	51	cc_eos	c5.bp	PROM1|COL4A3|PDGFD|PAX2|TEK|BMP4|KLF15|BCL2|HES1|CD34|SULF1|PODXL|JAG1|GPR4|COL4A4|ACTA2|FOXC1|PDGFB|EGR1|MTSS1|ANGPT2|NOTCH1|ENPEP	23
GO_MICROVILLUS_MEMBRANE		0.00012303	0.001699529	-0.749901685	-2.014995123	65	20	cc_eos	c5.cc	PROM1|PDZK1|CDHR5|CDHR2|MUC20|DPEP1|CEACAM1|EZR|PODXL	9
KEGG_RETINOL_METABOLISM		0.000185608	0.001698315	-0.604190283	-1.918212055	103	43	cc_eos	c2.cp.kegg	CYP4A11|UGT2A3|UGT2B7|ALDH1A1|CYP4A22|UGT2B10|UGT2B11|CYP2C8|PNPLA4|CYP3A5|DHRS3|ADH1B|UGT1A3|UGT1A8|ADH6|CYP3A7|ADH5|UGT1A10|RETSAT|CYP2C9|RDH11|DHRS4L2|CYP3A43|DHRS9|UGT2B17|RDH5	26
GO_SIDE_OF_MEMBRANE		0.000118224	0.001672029	0.317908676	1.465198217	35	404	cc_eos	c5.cc	F3|IGLL5|IL2RA|ADA|EFNA5|LITAF|TNFRSF9|LAG3|ULBP2|CD3D|TF|SCNN1G|IGLL1|CALR|NCAM1|CXCR6|CD2|EBI3|CTLA4|HM13|ITGA2B|FGA|CD27|RACGAP1|SCNN1B|SEMA7A|CD163|PTPN7|CD28|NPTXR|CD3G|ULBP1|PDCD1LG2|CD3E|IL2RG|FCER1G|G6PD|ICAM1|CD8A|CD163L1|CD209|CTSV|CD276|PTPN22|ITGB6|CD6|IL2RB|CCR5|FCGR3A|CD14|FCGR2B|NRCAM|STAC3|CD4|P4HB|IL31RA|CD80|TLR8|CXCL9|CCR2|FASLG|FOLR2|ITGA5|LCK|RAET1L|F2|EEF1A2|IL27RA|STYK1|CXC…	153
REACTOME_AXON_GUIDANCE		0.000133823	0.00167123	0.306748639	1.430418118	38	463	cc_eos	c2.cp.reactome	NRP1|COL5A1|PLXNB3|EFNA5|L1CAM|ROBO1|TUBA3D|RPL22L1|COL6A2|CD72|COL6A3|ARTN|MMP9|KIF4A|NCAM1|LIMK1|TUBB3|TUBA3E|COL6A1|ITGA2B|PFN2|DOK5|DPYSL3|IRS2|SEMA7A|TUBA1B|SPTBN2|AP2S1|TUBA1C|PSMD14|ACTB|CDK5|PSMD2|CACNB1|ARPC1B|PRKCA|NRP2|NRCAM|COL3A1|RELN|PSME2|PSMA4|TRIO|PSMA5|TUBA1A|PSMC4|ROBO3|ITGA5|DPYSL4|CACNB3|AP2M1|PFN1|MYO9B|ARPC2|FGFR1|DOK2|TUBB2A|TUBB6|MMP2|ITGB3|TUBA3C|PSME4|PSMA7|PSMB2|PLXNA4…	141
GATA_C		1.89E-05	0.001669045	-0.432944196	-1.73969353	11	193	cc_eos	c3.tft	GATM|EDN1|AIF1L|PLS1|MASP1|PAX2|LIFR|CLDN10|TNFRSF19|TEK|ZNF385B|DMD|DMTN|PKLR|RGN|MYCT1|CD34|TACC1|RARB|HNF1A|ZNF711|TFEC|LRIG3|BMP6|CITED4|RBPMS|SERTAD4|NDUFA4L2|PPM1D|MITF|HOXA3|ECHDC2|CNN1|PRDX2|PDZD2|ALPK2|PTCHD4|PLEKHG6|AMOT|ANGPT2|FOXO4|PIGV|CTNND1|LMO2|FOSL2|STON2|MID1|HEPH|UPK1B|LCAT|AK9|TOB1|MYO1C|PPT2|EDA	55
HNF4_DR1_Q3		2.02E-05	0.001669045	-0.420370437	-1.711693636	12	217	cc_eos	c3.tft	PDZK1|SLC39A5|PPARGC1A|ERBB3|AIF1L|PTH1R|EEF1B2|FGFR3|ID1|CLDN10|INSR|NET1|PDZD3|ERBB2|RNF183|DMD|PKLR|USH1C|SLC34A1|CLRN3|GPRC5B|FAHD1|SHMT1|SLC23A3|NDUFS1|PAPLN|SEC16B|HSD17B8|TREH|PTPRG|PRODH2|FAM20C|HOXA3|PNPLA2|SEMA3B|EIF4EBP2|SGK1|ARHGEF12|PTCHD4|PLEKHG6|HIBADH|DNAJC22|LCAT|TCAIM|FABP1|ATP1B1|HAGH|VWCE|HOXD3|ESRRA|YBX2|PIEZO2|KLC4|DAB2IP|TOM1L2|PPP1R14D|LYSMD1|PURA|PICALM|TCN2	60
GO_EPITHELIAL_CELL_DEVELOPMENT		6.41E-05	0.001625582	-0.444371788	-1.746907752	39	161	cc_eos	c5.bp	CLDN3|PSAP|COL23A1|ID1|F2RL1|BMP4|EZR|CDH5|PDE2A|RAPGEF2|RARB|NOTCH4|CLDN5|AR|MARVELD2|EPB41L5|PODXL|HNF4A|TJP2|CDKN1A|JAG1|GPR4|BMP6|RAPGEF3|HIF1A|COL4A4|POF1B|PROC|ACTA2|TJP1|SOX18|ADD1|PDGFB|ENG|DLL1|SMO|KLF5|HEG1|SEC24B|DACT2|PALLD|SPINT2|FOSL2|EPHA2|NOTCH1	45
GO_DEFENSE_RESPONSE_TO_BACTERIUM		6.29E-05	0.00160496	0.418121047	1.721371196	23	147	cc_eos	c5.bp	SLPI|IL6|SERPINE1|CCL20|C10orf99|HP|LBP|CXCL13|IGLL5|PLA2G2A|SLAMF8|IGLL1|DEFB119|CXCL6|FGA|HAMP|TLR2|FCER1G|PYCARD|COCH|NOD2|STAB1|CD4|LYST|RIPK2|F2|IL27RA|NLRP3|CEBPB|SSC5D|TLR6|IFNE|KLRK1|IL10|CYBA|CARD9|ISG15|ADAM17|PLAC8|RNASE3|CD160|RAB1A|C5AR1|GRN|SIGLEC11|KLRC4-KLRK1|SHC1	47
REACTOME_VIF_MEDIATED_DEGRADATION_OF_APOBEC3G		0.000123122	0.001556811	0.587238547	1.962943492	53	44	cc_eos	c2.cp.reactome	PSMD14|APOBEC3G|PSMD2|PSME2|PSMA4|PSMA5|PSMC4|PSME4|PSMA7|PSMB2|PSMD1|PSMD11|PSMC2|PSMA2|PSMA1|PSMD7|RBX1|PSMB10|PSMC5|PSMD3|PSMB9|PSMC1|PSMA3|PSMD13|PSMB6|PSMB4|PSMD4|PSMD6|PSMD12|PSMD8|PSMB8|PSMB5	32
REACTOME_PCP_CE_PATHWAY		0.000123211	0.001556811	0.487071812	1.829948433	50	81	cc_eos	c2.cp.reactome	RAC2|WNT5A|ROR2|AP2S1|PSMD14|PSMD2|PRKCA|PSME2|PSMA4|PSMA5|PSMC4|AP2M1|PFN1|PSME4|PSMA7|RAC3|PSMB2|PSMD1|PSMD11|PSMC2|FZD2|AP2A1|PSMA2|CLTC|PSMA1|PSMD7|PSMB10|PSMC5|PSMD3|PSMB9|PSMC1|ARRB2|PSMA3|PSMD13|PSMB6|PSMB4|PSMD4|DVL3|PSMD6|PSMD12	40
KEGG_PRIMARY_IMMUNODEFICIENCY		0.000139482	0.001450875	0.650930727	2.000622054	62	30	cc_eos	c2.cp.kegg	ADA|CD3D|IGLL1|JAK3|CD3E|IL2RG|CD8A|CD4|CD8B|LCK|ZAP70|ICOS|CD79A|CIITA|RFX5|TAP1|IL7R|PTPRC|DCLRE1C|CD19|TAP2|RFXANK	22
KEGG_HEMATOPOIETIC_CELL_LINEAGE		0.000144666	0.001450875	0.512348231	1.859727215	60	67	cc_eos	c2.cp.kegg	IL6|IL1R2|IL2RA|CD38|FCGR1A|CD3D|CD44|CD2|ITGA2B|CR1|CD3G|CD3E|CD8A|CD14|CD4|IL11|CD8B|ITGA5|CSF1R|CD33|ITGB3|HLA-DRA|IL1B|CD7|IL1R1|CD1E|MS4A1|CSF1|IL7R|HLA-DRB1|CD5|MME|ITGA4|CSF2RA|CSF3R	35
KEGG_CYTOKINE_CYTOKINE_RECEPTOR_INTERACTION		0.00014915	0.001450875	0.377706613	1.615855069	53	198	cc_eos	c2.cp.kegg	IL6|CCL20|CXCL5|IL1R2|CXCL13|INHBE|CXCL1|IL2RA|LIF|TNFRSF9|CCL21|TNFRSF6B|CXCR6|CXCL6|CD27|TNFSF13B|IFNG|IL21R|TGFB1|IL2RG|IL2RB|TNFRSF12A|CCR5|CXCL11|CCL13|CCL8|TNFRSF18|CCL19|IL11|TNFSF14|CXCL9|CCR2|FASLG|CSF1R|CCL26|PDGFRB|CXCL10|CCR1|XCL2|HGF|TNFRSF11A|IL1B|IFNE|IL15RA|IL1RAP|IL18R1|CXCR3|IL10|CXCL2|IL1R1|RELT|PDGFRA|IL20RB|IL12RB1|XCL1|CSF1|TNFRSF17|CXCL3|IL18|TNFRSF25|TNFRSF1B	61
KEGG_PROPANOATE_METABOLISM		0.000150637	0.001450875	-0.694421229	-1.982357698	81	26	cc_eos	c2.cp.kegg	LDHA|EHHADH|ACSS3|ALDH3A2|ACAT1|ALDH6A1|ACADM|PCCA|ACACB|ACSS1|ACSS2|ALDH1B1|SUCLA2|ALDH7A1|HIBCH|ALDH2|ECHS1	17
REACTOME_G1_S_SPECIFIC_TRANSCRIPTION		0.000110489	0.001429697	0.66393284	2.025188624	49	29	cc_eos	c2.cp.reactome	RRM2|CDC45|TK1|CDK1|CDC6|CCNE1|E2F1|PCNA|ORC1|FBXO5|DHFR|RBBP4|TYMS|CDC25A|RBL1|HDAC1|CDT1|CCNA1|E2F4|POLA1|E2F6|LIN9|LIN37	23
REACTOME_CHK1_CHK2_CDS1_MEDIATED_INACTIVATION_OF_CYCLIN_B:CDK1_COMPLEX		0.000106646	0.001396804	0.842981467	2.003813207	50	11	cc_eos	c2.cp.reactome	CCNB1|CDK1|CHEK1|CDC25C|SFN|CHEK2	6
KEGG_ALLOGRAFT_REJECTION		0.000112573	0.001373386	0.669785539	2.024991831	50	28	cc_eos	c2.cp.kegg	IFNG|CD28|CD80|FASLG|HLA-DOA|HLA-DQA1|HLA-DOB|HLA-DQA2|HLA-DRA|CD86|IL10|GZMB|HLA-DMB|HLA-DPA1|HLA-DMA|HLA-DRB1|HLA-DPB1	17
REACTOME_TRANSPORT_OF_BILE_SALTS_AND_ORGANIC_ACIDS_METAL_IONS_AND_AMINE_COMPOUNDS		9.85E-05	0.001305559	-0.547159046	-1.893286081	56	68	cc_eos	c2.cp.reactome	SLC6A13|SLC22A2|SLC47A1|SLC39A5|SLC44A4|SLC6A12|SLC13A1|SLC6A3|SLC22A11|SLC22A5|SLC14A1|SLC44A3|SLC44A2|SLC22A12|SLC40A1|SLC22A6|SLC47A2|SLC6A19|SLC6A20|SLC10A6|SLC30A2|HEPH|RSC1A1|SLC39A14	24
KEGG_AUTOIMMUNE_THYROID_DISEASE		9.96E-05	0.001302304	0.658619142	2.024252237	44	30	cc_eos	c2.cp.kegg	CTLA4|CD28|CD80|FASLG|HLA-DOA|HLA-DQA1|HLA-DOB|HLA-DQA2|HLA-DRA|CD86|IL10|GZMB|HLA-DMB|HLA-DPA1|HLA-DMA|HLA-DRB1|HLA-DPB1|TG|HLA-DRB5|FAS	20
KEGG_SYSTEMIC_LUPUS_ERYTHEMATOSUS		9.94E-05	0.001302304	0.492556633	1.853159838	40	82	cc_eos	c2.cp.kegg	FCGR1A|GRIN2A|HIST1H4H|ACTN2|IFNG|CD28|C1S|C1QB|C1QC|FCGR3A|C1QA|FCGR2B|FCGR3B|ACTN1|CD80|HLA-DOA|HLA-DQA1|HLA-DOB|H2AFX|HLA-DQA2|HLA-DRA|CD86|IL10|FCGR2A|H2AFZ|HLA-DMB|HIST1H4J|HLA-DPA1|HIST1H3D|HLA-DMA|H2AFY|HLA-DRB1|HLA-DPB1|H2AFY2|H2AFV|SNRPD1	36
KEGG_METABOLISM_OF_XENOBIOTICS_BY_CYTOCHROME_P450		9.28E-05	0.001302304	-0.572168391	-1.916675007	52	57	cc_eos	c2.cp.kegg	UGT2A3|GSTA2|UGT2B7|GSTA1|DHDH|UGT2B10|GSTA5|UGT2B11|CYP2C8|CYP3A5|ALDH3B1|AKR1C1|GSTA4|ADH1B|AKR1C2|AKR1C3|UGT1A3|UGT1A8|ADH6|CYP3A7|ADH5|GSTM4|GSTA3|GSTM2|UGT1A10|MGST2|CYP2C9|GSTP1|CYP3A43|MGST3|MGST1|UGT2B17|EPHX1|ALDH3A1|UGT2B28|GSTM5	36
GO_DNA_HELICASE_ACTIVITY		1.13E-05	0.001275885	0.636241779	2.096024339	4	41	cc_eos	c5.mf	CDC45|PIF1|BLM|MCM6|RECQL4|GINS2|MCM4|CHD1L|GINS1|GINS4|RAD54B|BRIP1|RUVBL1|DNA2	14
GO_MONOCARBOXYLIC_ACID_TRANSPORT		4.93E-05	0.001265959	-0.47238232	-1.791838664	29	123	cc_eos	c5.bp	SLC6A13|SLC5A12|CYP4A11|SLCO2A1|SLC16A12|EDN1|FABP3|SLC27A2|SLC6A12|CD36|SLC16A9|SLC5A8|LCN12|SLC10A2|CEACAM1|SLC51A|FABP4|ABCC4|SLC16A4|PPARG|PLIN2|PLA2G12A|ACACB|CPT1A|STARD10|PRKAA2|AKR1C1|MPC1|SLC10A6|SLCO3A1|CPT2|ACSL1|FABP1|ABCC3|MIF|SLC27A1|THBS1|APBA1|NCOA2|DRD4|RXRA|PPARA|SLCO1C1|ATP8B1|SLC27A5	45
GO_T_CELL_DIFFERENTIATION_INVOLVED_IN_IMMUNE_RESPONSE		4.87E-05	0.001257465	0.570923785	1.990054794	20	54	cc_eos	c5.bp	IL6|LEF1|JAK3|BATF|IFNG|FCER1G|CCL19|CD80|RIPK2|EOMES|MTOR|SLAMF6|LY9|NLRP3|IRF4|CD86|IL18R1|IL12RB1|ZC3H12A|LGALS9|IL18|NFKBIZ|PTGER4|LOXL3	24
REACTOME_TRNA_PROCESSING_IN_THE_NUCLEUS		9.22E-05	0.001237316	0.570907576	1.959621452	39	50	cc_eos	c2.cp.reactome	RPP25|XPOT|RAN|POP5|TSEN15|SEC13|NUP93|NUP210|RPP40|ZBTB8OS|NUP37|NUP50|CSTF2|NUP205|NUPL2|RAE1|POP1|POP4|NUP107|FAM98B|NUP62|AAAS|TRNT1|RTCB|ELAC2|NUP85|CPSF4	27
REACTOME_REGULATION_OF_RUNX3_EXPRESSION_AND_ACTIVITY		8.74E-05	0.001188	0.573344287	1.959974101	37	49	cc_eos	c2.cp.reactome	PSMD14|TGFB1|PSMD2|PSME2|PSMA4|PSMA5|PSMC4|CDKN2A|PSMA7|PSMB2|PSMD1|PSMD11|PSMC2|PSMA2|PSMA1|PSMD7|PSMB10|PSMC5|PSMD3|PSMB9|PSMC1|PSMA3|PSMD13|PSMB6|PSMB4|PSMD4|PSMD6|PSMD12|PSMD8|RUNX3|PSMB8|PSMB5	32
REACTOME_UCH_PROTEINASES		8.73E-05	0.001188	0.490329872	1.849692664	35	83	cc_eos	c2.cp.reactome	UCHL1|PSMD14|TGFB1|ACTB|PSMD2|PSME2|PSMA4|PSMA5|PSMC4|PSME4|PSMA7|PSMB2|ACTL6A|PSMD1|ADRM1|PSMD11|PSMC2|RUVBL1|PSMA2|PSMA1|PSMD7|PSMB10|PSMC5|PSMD3|OGT|PSMB9|PSMC1|PSMA3|PSMD13|PSMB6|PSMB4|PSMD4|PSMD6|PSMD12|PSMD8|TFPT|HIST3H2A|HCFC1|PSMB8|HIST1H2AG|PSMB5|FOXK2	42
REACTOME_AURKA_ACTIVATION_BY_TPX2		8.48E-05	0.001183197	0.536128488	1.924842317	35	63	cc_eos	c2.cp.reactome	TPX2|CDK1|PLK1|HMMR|AURKA|NEK2|TUBA1A|HAUS8|TUBG1|PLK4|HAUS5|TUBA4A|MAPRE1|DYNLL1|CEP192|PCNT|CEP41|CEP76|TUBB|HAUS1	20
REACTOME_TIGHT_JUNCTION_INTERACTIONS		8.31E-05	0.001174075	-0.721089887	-2.02195635	44	24	cc_eos	c2.cp.reactome	CLDN2|CLDN3|CRB3|CLDN4|CLDN10|CLDN5	6
GO_PEPTIDASE_COMPLEX		7.90E-05	0.001144149	0.509424634	1.88267311	32	74	cc_eos	c5.cc	F3|PSMD14|PSMD2|PSME2|PSMA4|PSMA5|PSMC4|PSME4|PSMA7|PSMB2|PSMD1|ADRM1|PSMD11|PSMC2|ATXN7L3|PSMA2|PSMA1|PSMD7|SPCS3|PSMB10|PSMC5|PSMD3|PSMB9|USP14|PSMC1|UBQLN4|PSMA3|SEC11C|PSMD13|PSMB6|PSMB4|PSMD4|PSMD6|PSMD12|ZFAND2A|SEC11A|PSMD8|TAF6|PSMB8|PSMB5|TAF12	41
GO_ACTIN_BASED_CELL_PROJECTION		7.52E-05	0.001116743	-0.434895326	-1.713356058	46	164	cc_eos	c5.cc	PROM1|PDZK1|VIL1|GPM6A|CDHR5|CDHR2|TPRN|MUC20|ITGA6|TEK|ESPN|NLGN1|DPEP1|MYO7B|LRRK2|DMD|DNALI1|SLC10A2|EPHA4|MYO6|CEACAM1|EZR|USH1C|EPS8|EPS8L2|FARP1|APBB1|HYAL2|ICAM2|PODXL|ACTG2|PDGFA|RAPGEF3|BAIAP2|ANKS4B|ACTA2|CXADR|STARD10|CA2	39
REACTOME_AUF1_HNRNP_D0_BINDS_AND_DESTABILIZES_MRNA		7.78E-05	0.001114172	0.583893682	1.969970289	33	46	cc_eos	c2.cp.reactome	PSMD14|PSMD2|PSME2|PSMA4|PSMA5|PSMC4|PSME4|PSMA7|PSMB2|PSMD1|PSMD11|PSMC2|PSMA2|EIF4G1|HSPA8|PSMA1|PSMD7|PSMB10|PSMC5|PSMD3|PSMB9|PSMC1|PSMA3|PSMD13|PSMB6|PSMB4|PSMD4|PSMD6|PSMD12|PSMD8|PSMB8|PSMB5	32
GO_CELLULAR_RESPONSE_TO_TOPOLOGICALLY_INCORRECT_PROTEIN		4.14E-05	0.001075656	0.436567857	1.776160467	15	135	cc_eos	c5.bp	IGFBP1|TPP1|TMBIM6|KDELR3|AGR2|DERL3|CALR|ASNS|SDF2L1|SRPRB|STC2|HYOU1|PDIA6|FKBP14|HSPA5|UGGT1|HSP90B1|BAK1|EIF2AK3|CREB3L1|XBP1|HSPA13|RNF175|FICD|DERL1|TSPYL2|SSR1|HSPA8|DNAJB12|GOSR2|PTPN1|PTPN2|ARFGAP1|EDEM1|SHC1|SERP1|WIPI1|PREB|DERL2|ERN2|HSPA6|DNAJB11|PPP2R5B|DAXX|DDIT3|YIF1A|HSPA2|CUL3|TATDN2|HSPA9|CDK5RAP3	51
GO_CALCIUM_DEPENDENT_CELL_CELL_ADHESION_VIA_PLASMA_MEMBRANE_CELL_ADHESION_MOLECULES		4.15E-05	0.001075656	-0.66504278	-2.037073895	22	36	cc_eos	c5.bp	CDH16|CDH1|CDH13|CDH6|CDH2|NLGN1|CDH4|CDH5|SELP|ARVCF|AJUBA|CDHR3|CDH23	13
REACTOME_METABOLISM_OF_POLYAMINES		7.36E-05	0.001068017	0.576190522	1.969703941	31	49	cc_eos	c2.cp.reactome	SRM|PSMD14|PSMD2|PSME2|PSMA4|PSMA5|PSMC4|PSME4|PSMA7|PSMB2|OAZ1|SAT1|PSMD1|SMS|PSMD11|PSMC2|OAZ3|PSMA2|PSMA1|PSMD7|PSMB10|PSMC5|PSMD3|PSMB9|PSMC1|PSMA3|PSMD13|PSMB6|PSMB4|PSMD4|PSMD6|PSMD12|PSMD8|NQO1|PSMB8|PSMB5|SMOX	37
GO_SYMPORTER_ACTIVITY		8.28E-06	0.001067227	-0.520673829	-1.95203159	4	113	cc_eos	c5.mf	SLC6A13|SLC5A12|SLC17A1|SLC17A3|SLC5A10|SLC17A4|SLC16A12|SLC5A1|SLC6A12|SLC13A1|SLC16A9|SLC28A1|SLC5A8|SLC1A1|SLC6A3|SLC38A4|SLC4A4|SLC10A2|SLC34A1|SLC17A2|SLC2A9|SLC22A5|SLC16A4|SLC34A2|SLC23A1	25
GO_SECONDARY_ACTIVE_TRANSMEMBRANE_TRANSPORTER_ACTIVITY		7.91E-06	0.001067227	-0.465088543	-1.855614481	4	181	cc_eos	c5.mf	SLC6A13|SLC47A1|SLC5A12|SLC17A1|SLC17A3|SLC5A10|SLC17A4|SLCO2A1|SLC16A12|SLC5A1|SLC6A12|SLC13A1|SLCO4C1|SLC16A9|SLC28A1|SLC5A8|SLC25A4|SLC1A1|SLC6A3|SLC38A4|SLC4A4|SLC10A2|SLC34A1|SLC17A2|CLCN5|SLC2A9|SLC22A11|SLC22A5|SLC16A4|SLC34A2|SLC25A30|SLC23A1|SLC25A6|SLC9A3|SLC26A9|SLC5A2|SLC22A6|SLC47A2|SLC6A19|SLC12A7|SLC6A20|SLC12A4|ANKH|SLC10A6|SLC9B2|SLC45A4|SLCO3A1	47
GO_ANION_TRANSMEMBRANE_TRANSPORTER_ACTIVITY		6.14E-06	0.001067227	-0.41537946	-1.710751159	3	240	cc_eos	c5.mf	SLC6A13|SLC5A12|SLC17A1|SLC3A1|SLC17A3|SLC2A2|SLC17A4|SLCO2A1|SLC44A4|SLC16A12|CLDN4|SLC27A2|SLC6A12|SLC13A1|SLCO4C1|SLC16A9|SLC5A8|SLC25A4|SLC7A9|SLC1A1|SLC6A3|SLC38A4|SLC4A4|SLC10A2|CEACAM1|SLC51A|SLC34A1|SLC17A2|CLCN5|SLC2A9|SLC22A11|SLC16A4|SLC25A23|ANO6|CLIC5|SLC34A2|SLC25A30|SLC23A1|SLC25A6|ANO4|SLC38A11|SLC22A12|SLC26A9|SLC22A6|ANO2|SLC6A19|SLC12A7|GLRB|LRRC8A|SLC25A42|SLC6A20|MPC1|SLC12A4…	58
GO_POSITIVE_REGULATION_OF_B_CELL_ACTIVATION		4.01E-05	0.001053258	0.543126167	1.955615269	16	64	cc_eos	c5.bp	IL6|IGLL5|ADA|CD38|INPP5D|IGLL1|CD27|TNFSF13B|IRS2|CD28|TGFB1|MAD2L2|FCRL3|NOD2|BST1|NCKAP1L|XBP1|CARD11|SASH3|MMP14|CD74	21
GO_NUCLEAR_CHROMOSOME_TELOMERIC_REGION		6.90E-05	0.001050222	0.47457779	1.833033848	27	96	cc_eos	c5.cc	CDK1|PIF1|RAD51|HIST1H4H|MCM6|KDM1A|MCM4|PCNA|FEN1|PARP1|ATR|ALYREF|ORC1|RAD51D|PRKDC|NABP1|XRCC3|LRIF1|TFIP11|DCLRE1B|CBX3|HIST1H4J|MCM3|DNA2|HAT1|NLRP2|H2AFY|MCM5|H2AFY2	29
REACTOME_CLEC7A_DECTIN_1_SIGNALING		6.36E-05	0.000936433	0.4831452	1.847644557	25	90	cc_eos	c2.cp.reactome	PSMD14|PSMD2|PYCARD|PSME2|PSMA4|PSMA5|PSMC4|PSME4|PSMA7|PSMB2|CARD11|IL1B|PSMD1|CARD9|PSMD11|PSMC2|PSMA2|CASP8|PSMA1|PSMD7|UBE2D1|PSMB10|PSMC5|NFATC2|PSMD3|PSMB9|PSMC1|CLEC7A|UBE2V1|PSMA3|ITPR2|PSMD13|PSMB6|PSMB4|PSMD4|NFKB2|PSMD6|PSMD12|PRKCD|PSMD8|UBA3|PSMB8|PSMB5	43
GO_SODIUM_ION_TRANSPORT		3.52E-05	0.000928871	-0.449963429	-1.772928547	21	164	cc_eos	c5.bp	SLC5A12|SLC17A1|FXYD2|SLC17A3|SLC5A10|SLC17A4|NKAIN4|PRSS8|SLC5A1|SCNN1A|SLC13A1|CNKSR3|SLC5A8|DMD|ANK3|SLC38A4|SLC4A4|SLC10A2|SLC34A1|SLC17A2|HECW2|SLC22A5|PTPN3|ANO6|SLC34A2|SLC23A1|FXYD6|SLC38A11|SLC9A3|SLC5A2|ATP2B4|SCN4A|SGK1|STOM|SCN4B|KLHL24|SLC10A6|SLC9B2|NEDD4L	39
GO_NATURAL_KILLER_CELL_MEDIATED_IMMUNITY		3.47E-05	0.000921202	0.589008853	2.037209365	14	52	cc_eos	c5.bp	LAG3|ULBP2|SLAMF7|ULBP1|RAB27A|SH2D1A|UNC13D|LYST|RAET1L|SLAMF6|LILRB1|KLRK1|CD96|VAV1|GZMB|KLRD1|LGALS9|PRDX1|IL18|CD160|RASGRP1|PTPN6|CD226|MICB|KLRC4-KLRK1|ULBP3|TUBB|CORO1A|KLRC2|ARRB2|SERPINB9|CEBPG|NCR1|VAMP7|CRTAM	35
GO_PROTEIN_LOCALIZATION_TO_CHROMOSOME_CENTROMERIC_REGION		3.43E-05	0.000916601	0.766203176	2.077813098	15	18	cc_eos	c5.bp	AURKB|BUB1B|CDK1|CENPA|NDC80|TTK|SPDL1	7
GO_REGULATION_OF_DNA_RECOMBINATION		3.34E-05	0.000896966	0.532589843	1.954542349	13	71	cc_eos	c5.bp	RAD51|KPNA2|CHEK1|BLM|RAD51AP1|KDM1A|ZNF365|POLQ|PARPBP|CD28|TGFB1|MAD2L2|RMI2|PARP1|ALYREF|WAS|TIMELESS|IL27RA|IL10|FANCB	20
KEGG_P53_SIGNALING_PATHWAY		5.38E-05	0.000894223	0.555785409	1.963184671	22	58	cc_eos	c2.cp.kegg	SERPINE1|RRM2|CCNB2|CCNB1|CDK1|CHEK1|CD82|STEAP3|GTSE1|CCNE1|SFN|CHEK2|PMAIP1|TSC2|BID|ATR|CASP3|CDKN2A|CCNE2	19
KEGG_HISTIDINE_METABOLISM		4.95E-05	0.000894223	-0.709926074	-2.043979261	26	27	cc_eos	c2.cp.kegg	FTCD|DDC|ACY3|AOC1|ASPA|ALDH3A2|MAOB|AMDHD1|TRMT11|MAOA|ALDH3B1|HDC|ALDH1B1|HAL	14
KEGG_FATTY_ACID_METABOLISM		5.04E-05	0.000894223	-0.65106901	-2.005237474	27	37	cc_eos	c2.cp.kegg	CYP4A11|ACADL|EHHADH|CYP4A22|ALDH3A2|ACAT1|ACADSB|ACAA2|ACADM|CPT1A|ECI1|ACADS|ALDH1B1|ADH1B|CPT2|ACSL1|ADH6|ADH5|ALDH7A1|HADH|HADHB|ALDH2|ECHS1	23
HALLMARK_ESTROGEN_RESPONSE_EARLY		0.000321178	0.000892161	-0.409074409	-1.627140662	201	177	cc_eos	h.all	PDZK1|MAPT|RAB17|SCNN1A|SLC27A2|NPY1R|DEPTOR|TFF3|CISH|IL17RB|SLC1A1|KCNK5|WWC1|AQP3|RPS6KA2|BCL2|PRSS23|KLF10|HES1|IGF1R|TTC39A|FARP1|SVIL|ADD3|ASB13|SLC22A5|AR|MUC1|ADCY9|PODXL|KLF4|CELSR2|ESRP2|BHLHE40|ABLIM1|DLC1|ANXA9|MYC|IL6ST|FOS|SEMA3B|FOXC1|BAG1|TIAM1|ELF3|CXCL12|ALDH3B1|IGFBP4|CCND1|MAST4|KRT18|AFF1|UGCG	53
REACTOME_TRANSPORT_OF_CONNEXONS_TO_THE_PLASMA_MEMBRANE		5.97E-05	0.000889847	0.782431962	2.058186218	27	16	cc_eos	c2.cp.reactome	GJB2|TUBA3D|TUBB3|TUBA3E|TUBA1B|TUBA1C|TUBA1A|TUBB2A|TUBB6|TUBA3C|TUBA4A	11
GO_REGULATION_OF_DOUBLE_STRAND_BREAK_REPAIR		3.25E-05	0.000879705	0.578800871	2.024993362	13	55	cc_eos	c5.bp	FOXM1|RAD51|CHEK1|BLM|RAD51AP1|KDM1A|ZNF365|POLQ|PARPBP|MAD2L2|RMI2|PARP1|HMGA2|WAS|TIMELESS|TFIP11|FANCB|AUNIP|SPIRE2|WRAP53|PARP3|SETMAR|PARP9|ACTR2|NUDT16|PPP4C|RIF1|FIGNL1|TRIP12|DTX3L|KLHL15	31
KEGG_PROTEASOME		3.83E-05	0.000876666	0.626298708	2.028969718	16	38	cc_eos	c2.cp.kegg	IFNG|PSMD14|PSMD2|PSME2|PSMA4|PSMA5|PSMC4|PSME4|PSMA7|PSMB2|PSMD1|PSMD11|PSMC2|PSMA2|PSMA1|PSMD7|PSMB10|PSMC5|PSMD3|PSMB9|PSMC1|PSMA3|POMP|PSMD13|PSMB6|PSMB4|PSMD4|PSMD6|PSMD12|PSMD8|PSMB8|PSMB5	32
KEGG_NOD_LIKE_RECEPTOR_SIGNALING_PATHWAY		3.70E-05	0.000876666	0.580664409	1.999448341	15	51	cc_eos	c2.cp.kegg	IL6|CXCL1|BIRC3|TNFAIP3|PYCARD|NOD2|CCL13|CCL8|CASP5|HSP90B1|RIPK2|PSTPIP1|NLRP3|IL1B|CXCL2|MAPK11|CARD9|NAIP|IL18|CASP8	20
GO_APICOLATERAL_PLASMA_MEMBRANE		5.52E-05	0.000862329	-0.832300615	-2.011032992	28	13	cc_eos	c5.cc	CLDN3|CLDN4|JUP|OCLN|CLDN5|MPDZ|CXADR	7
GO_POSITIVE_REGULATION_OF_CELL_CYCLE		3.06E-05	0.000833071	0.353867451	1.593762075	9	316	cc_eos	c5.bp	UBE2C|CCNB2|AURKB|CCNB1|CDC45|CDK1|CKS2|CDC6|AURKA|SPAG5|DLGAP5|CHEK1|CDCA5|GTSE1|NDC80|WNT5A|CCNE1|PKD1|CALR|ASNS|CDC25C|PSRC1|DTL|CCNA2|RECQL4|BRCA1|ECT2|FAM83D|SFN|RACGAP1|GPSM2|ESPL1|CCNF|E2F1|MAD2L1|E2F7|CD28|CHEK2|TGFB1|PCNA|FEN1|TGM1|EIF4EBP1|SPHK1|FOSL1|PRKCA|AIF1|LSM10|CDC7|HMGA2|TNKS1BP1|POC1A|KIF14|EZH2|LFNG|PDGFRB|FGFR1|CCNE2|PLK4|TTL|RANBP1|ZNF385A|XRCC3|FBXO5|CKS1B|UBE2E2|IL1B|IL10|…	81
GO_REGULATION_OF_T_CELL_DIFFERENTIATION		3.03E-05	0.000829952	0.460602192	1.830444894	11	115	cc_eos	c5.bp	IL2RA|ADA|FANCA|CD2|CTLA4|RUNX1|JAK3|CD27|ADAM8|IFNG|FANCD2|CD28|CR1|TGFB1|LILRB4|TNFRSF18|CCL19|CD80|CCR2|RIPK2|ZAP70|LILRB2|HLA-DOA|NLRP3|IRF4|GLI3|NCKAP1L|XBP1|CYLD|CARD11|CD86|SASH3|PRELID1|IL12RB1|TESPA1|ZC3H12A|CD74|LGALS9|IL18|RASGRP1|NFKBIZ|IL7R|NFATC2|LOXL3|PTPN2|CD83	46
GO_ENDOPLASMIC_RETICULUM_UNFOLDED_PROTEIN_RESPONSE		2.99E-05	0.000821882	0.477800164	1.867240821	11	103	cc_eos	c5.bp	IGFBP1|TPP1|KDELR3|AGR2|DERL3|CALR|ASNS|SRPRB|STC2|HYOU1|PDIA6|FKBP14|HSPA5|HSP90B1|BAK1|EIF2AK3|CREB3L1|XBP1|HSPA13|RNF175|FICD|DERL1|TSPYL2|SSR1|GOSR2|PTPN1|PTPN2|ARFGAP1|EDEM1|SHC1|SERP1|WIPI1|PREB|DERL2|ERN2|DNAJB11|PPP2R5B	37
GO_DRUG_TRANSMEMBRANE_TRANSPORT		2.94E-05	0.000813703	-0.564050412	-1.945952635	16	67	cc_eos	c5.bp	LRP2|SLC22A2|SLC47A1|AQP1|SLC17A3|FOLR1|SLC16A12|SLC13A1|ABCG2|AGT|SLC1A1|SLC22A5|SLC25A30	13
GO_POSITIVE_REGULATION_OF_T_CELL_PROLIFERATION		2.90E-05	0.000807969	0.512751418	1.921431387	11	80	cc_eos	c5.bp	IL6|IL2RA|BLM|EBI3|JAK3|TNFSF13B|CD28|PDCD1LG2|CD3E|CD209|CD276|PYCARD|AIF1|CD6|CD4|CCL19|CD80|CCR2|RIPK2|ZAP70|LILRB2|NCKAP1L|CARD11|IL1B|CD86|SASH3|IL12RB1|XCL1|CD274|HLA-DMB|RASAL3|LGALS9|IL18|HLA-DPA1|CCDC88B|IGF1|AGER|HLA-DPB1|CORO1A	39
GO_CELL_CELL_JUNCTION_ORGANIZATION		2.78E-05	0.000779825	-0.477192546	-1.823924375	16	130	cc_eos	c5.bp	ACE2|CLDN3|CRB3|CDH1|GJB1|PLEKHA7|CDH13|AGT|LIMS2|CDH6|F2RL1|CDH2|JUP|OCLN|CD9|CDH4|CDH5|RAMP2|MARVELD3|CLDN5|GJA4|MARVELD2|TLN2|DSG2|ARVCF|POF1B|UGT8|CXADR|PKP4|TJP1|CAMSAP3|HEG1|CDHR3|CTNND1|EPHA2|PRKCH	36
GO_CELLULAR_RESPONSE_TO_BIOTIC_STIMULUS		2.72E-05	0.000766537	0.410518152	1.738246569	9	182	cc_eos	c5.bp	IL6|SERPINE1|CXCL5|LBP|CXCL13|CXCL1|LITAF|KMO|EME1|TNIP3|WNT5A|CXCL6|HAMP|TICAM2|TGFB1|TLR2|PDCD1LG2|LY96|ICAM1|TNFAIP3|PTPN22|HSPA5|PYCARD|PRKCA|CD6|CCR5|CXCL11|NOD2|CD14|FCGR2B|CD80|CXCL9|EIF2AK3|RIPK2|LILRB2|CXCL10|NLRP3|CEBPB|XBP1|IRAK1|LILRB1|TLR6|IL1B|HCK|CD86|KLRK1|IL10|CXCL2|CD274|LYN|ZC3H12A|CXCL3|IL18|TNFRSF1B	54
GO_ALPHA_BETA_T_CELL_DIFFERENTIATION		2.69E-05	0.000762132	0.498550668	1.898870736	10	88	cc_eos	c5.bp	IL6|ADA|LEF1|BLM|RUNX1|JAK3|BATF|IFNG|CCL19|CD80|PLA2G2D|RIPK2|EOMES|ZAP70|MTOR|SLAMF6|LY9|NLRP3|IRF4|GLI3|NCKAP1L|CD86|IL18R1|TCF7|SASH3|GPR18|IL12RB1|ITK|ZC3H12A|LGALS9|IL18|NFKBIZ|PTGER4|LOXL3|CD83	35
REACTOME_FBXL7_DOWN_REGULATES_AURKA_DURING_MITOTIC_ENTRY_AND_IN_EARLY_MITOSIS		5.03E-05	0.000761551	0.590923226	1.993686923	21	46	cc_eos	c2.cp.reactome	AURKA|PSMD14|PSMD2|PSME2|PSMA4|PSMA5|PSMC4|PSME4|PSMA7|PSMB2|PSMD1|PSMD11|PSMC2|PSMA2|PSMA1|PSMD7|RBX1|PSMB10|PSMC5|PSMD3|PSMB9|PSMC1|PSMA3|PSMD13|PSMB6|PSMB4|PSMD4|PSMD6|PSMD12|PSMD8|PSMB8|PSMB5	32
GO_T_CELL_PROLIFERATION		2.65E-05	0.000756449	0.432242158	1.795575245	9	157	cc_eos	c5.bp	IL6|IL2RA|RAC2|BLM|VSIG4|EBI3|CTLA4|JAK3|TNFSF13B|LMO1|CD28|TGFB1|PDCD1LG2|CD3E|CD209|CD276|PYCARD|AIF1|CD6|CD4|CTPS1|CCL19|TNFSF14|CD80|CCR2|DLG5|PLA2G2D|CASP3|RIPK2|ZAP70|LILRB2|LGALS3|CEBPB|NCKAP1L|GLMN|LILRB1|CARD11|IL1B|CD86|SASH3|IL10|IL20RB|IL12RB1|XCL1|CD274|HLA-DMB|RASAL3|ELF4|LGALS9|IL18|HLA-DPA1|TNFRSF1B|CCDC88B|IGF1|TWSG1|AGER|PSMB10|PTPN6|HLA-DPB1|DOCK2|CLEC4G|CORO1A|DLG1	63
REACTOME_SUMOYLATION_OF_DNA_REPLICATION_PROTEINS		4.74E-05	0.000727568	0.620918084	2.023414167	20	39	cc_eos	c2.cp.reactome	TOP2A|AURKB|BIRC5|AURKA|CDCA8|PCNA|SEC13|NUP93|NUP210|NUP37|TOP1|NUP50|NUP205|NUPL2|RAE1|NUP107|NUP62|AAAS	18
GO_CATALYTIC_ACTIVITY_ACTING_ON_DNA		2.66E-06	0.000720796	0.458378093	1.907616278	0	159	cc_eos	c5.mf	TOP2A|CDC45|PIF1|RAD51|RAD54L|EXO1|BLM|EME1|ISG20|MCM6|POLG|RECQL4|GINS2|MCM4|NME1|POLE2|CHD1L|POLQ|GINS1|PCNA|FEN1|DNMT1|GINS4|NTHL1|DNMT3B|HMGA2|HMGA1|MBD4|RAD54B|DNASE2|BRIP1|NEIL3|XRCC3|DCLRE1B|DKC1|ALKBH2|DMC1|RUVBL1|TOP1|DNA2|ERCC6L|GEN1|TOP3A|MGME1|APEX2	45
GO_SOLUTE_SODIUM_SYMPORTER_ACTIVITY		1.76E-06	0.000720796	-0.653485781	-2.169911714	0	54	cc_eos	c5.mf	SLC6A13|SLC5A12|SLC17A3|SLC5A10|SLC17A4|SLC5A1|SLC6A12|SLC13A1|SLC28A1|SLC5A8|SLC1A1|SLC6A3|SLC4A4|SLC10A2|SLC34A1|SLC17A2|SLC34A2|SLC23A1|SLC5A2|SLC6A19|SLC6A20	21
GO_ORGANIC_ANION_TRANSMEMBRANE_TRANSPORTER_ACTIVITY		3.20E-06	0.000720796	-0.467338773	-1.844719419	1	166	cc_eos	c5.mf	SLC6A13|SLC5A12|SLC17A1|SLC3A1|SLC17A3|SLC2A2|SLC17A4|SLCO2A1|SLC44A4|SLC16A12|SLC27A2|SLC6A12|SLC13A1|SLCO4C1|SLC16A9|SLC5A8|SLC25A4|SLC7A9|SLC1A1|SLC38A4|SLC4A4|SLC10A2|CEACAM1|SLC51A|SLC17A2|SLC2A9|SLC22A11|SLC16A4|SLC25A23|SLC25A30|SLC23A1|SLC25A6|SLC38A11|SLC22A12	34
GO_ACTIVE_TRANSMEMBRANE_TRANSPORTER_ACTIVITY		1.51E-06	0.000720796	-0.413340021	-1.725244152	0	273	cc_eos	c5.mf	SLC6A13|SLC47A1|SLC5A12|SLC17A1|FXYD2|SLC17A3|SLC5A10|SLC17A4|SLCO2A1|SLC16A12|SLC5A1|SLC6A12|SLC13A1|SLCO4C1|ABCG2|SLC16A9|SLC28A1|SLC5A8|SLC25A4|SLC1A1|SLC6A3|SLC38A4|SLC4A4|SLC10A2|SLC34A1|SLC17A2|CLCN5|SLC2A9|ABCC4|SLC22A11|SLC22A5|SLC16A4|SLC34A2|SLC25A30|SLC29A4|ATP7B|SLC23A1|SLC25A6|ATP8A1|SLC9A3|SLC26A9|SLC5A2|LMBRD1|ATP2B4|TOMM20|SLC22A6|SLC47A2|ABCB1|SLC6A19|SLC12A7|SLC6A20|ABCG1|SLC12A…	56
GO_EXTRACELLULAR_STRUCTURE_ORGANIZATION		2.50E-05	0.000717544	0.348004506	1.578378606	7	339	cc_eos	c5.bp	LOX|TGFBI|IL6|SERPINE1|FBLN1|COL22A1|COL7A1|ADAM12|COL5A1|CYP1B1|PLOD2|LAMB3|LOXL2|PTX3|COL13A1|PLTP|MMP1|PLA2G2A|LAMA3|NDNF|CCDC80|LOXL1|TNC|COL6A2|COL6A3|COL16A1|ANXA2|MMP9|COL1A1|COL11A1|CD44|ADAMTS2|COL6A1|ITGA2B|FGA|ADAM8|SH3PXD2B|SFRP2|TIMP1|EGFL6|EGFLAM|TGFB1|MFAP2|MTTP|MMP19|ICAM1|LAMC2|NID2|APOA4|CTSV|ITGB6|SULF2|VTN|APOC3|PLOD1|SERPINH1|COL3A1|P4HB|FN1|BMP1|ITGA5|WT1|ADAM19|ADAMTS14|APO…	86
REACTOME_DEGRADATION_OF_DVL		4.59E-05	0.00071484	0.585465468	1.992854009	19	48	cc_eos	c2.cp.reactome	PSMD14|PSMD2|PSME2|PSMA4|PSMA5|PSMC4|HECW1|PSME4|PSMA7|PSMB2|PSMD1|PSMD11|PSMC2|PSMA2|PSMA1|PSMD7|RBX1|PSMB10|PSMC5|PSMD3|PSMB9|PSMC1|PSMA3|PSMD13|PSMB6|PSMB4|PSMD4|DVL3|PSMD6|PSMD12|PSMD8|CUL3|PSMB8|PSMB5	34
GO_CONDENSED_NUCLEAR_CHROMOSOME_KINETOCHORE		4.22E-05	0.000676936	0.826648404	2.057090018	19	13	cc_eos	c5.cc	CCNB1|BUB1B|NUF2|BUB1|PLK1|CENPA|NDC80|DSN1	8
REACTOME_MITOTIC_PROPHASE		4.20E-05	0.000663659	0.477683633	1.852278234	16	98	cc_eos	c2.cp.reactome	CCNB2|CCNB1|CDK1|NEK6|PLK1|LMNB1|HIST1H4H|SMC4|NCAPG2|PRKCA|SEC13|NUP93|NUP210|H2AFX|H2AFZ|NUP37|HIST1H4J|NUP50|GORASP2|HIST1H3D|BANF1|NUP205|RAB1A|CNEP1R1|NUPL2|SMC2|H2AFV|RAE1|VRK2|VRK1|LPIN1|NUP107|NUP62|AAAS|HIST1H2BJ	35
GO_REGULATION_OF_VASCULATURE_DEVELOPMENT		2.27E-05	0.000656913	-0.398184815	-1.657721664	14	267	cc_eos	c5.bp	AQP1|COL4A3|ANGPTL3|ENPP2|PDGFD|KLF2|RGCC|FLT1|RHOB|MMRN2|TSPAN12|C6|EFNA1|DDAH1|SEMA6A|ID1|KDR|CX3CL1|GPER1|AGT|TEK|ECSCR|ERBB2|ITGB8|JUP|BMP4|CEACAM1|CDH5|HYAL1|EFNB2|ANXA3|CD34|RAMP2|TLR3|DLL4|RAPGEF2|RHOJ|PPARG|SULF1|TIE1|KLF4|ADM|GPR4|RAPGEF3|LRG1|HIF1A|AGTR1|SASH1|EPN2|PTPRM|PIK3C2A|HIPK2|KIT|SEMA5A|GATA2|CX3CR1|GAB1|FOXC1|PDGFB|EGR1|PLK2|S100A1|SPINK5|AKT3|ENG|VEGFA|DLL1|HEY1|HSPG2|AMOT|TG…	73
GO_POSITIVE_REGULATION_OF_INTERLEUKIN_1_SECRETION		2.21E-05	0.000643812	0.688270426	2.098577288	9	29	cc_eos	c5.bp	SAA1|AIM2|WNT5A|PYCARD|NOD2|CCL19|TLR8|RIPK2|PANX1|NLRP3|PANX2|LGALS9|ORM1|NLRP2|TRIM16	15
GO_RETROGRADE_VESICLE_MEDIATED_TRANSPORT_GOLGI_TO_ENDOPLASMIC_RETICULUM		2.16E-05	0.000632984	0.526829514	1.95203346	8	75	cc_eos	c5.bp	KIF2C|KDELR3|KIF4A|COPZ2|RACGAP1|KIF11|KIF2A|CENPE|KIF15|TMED3|RAB6B|COPG1|KIF18A|COPB2|KIF3C|ARF4|TMED9|NSF|KIF4B|KDELR2|RER1|RAB1A|ARFGAP1|COPB1|KIF22|ERGIC3|COPE	27
GO_RESPONSE_TO_INTERFERON_GAMMA		2.12E-05	0.000632984	0.432171184	1.79684476	7	158	cc_eos	c5.bp	CCL20|UBD|CCL21|FCGR1B|FCGR1A|WNT5A|NCAM1|CD44|SEC61A1|STAT1|IFNG|TLR2|GBP5|ICAM1|AIF1|GBP1|TDGF1|CCL13|CCL8|CCL19|MT2A|CCL26|WAS|KYNU|IRF4|HLA-DQA1|XCL2|IFI30|CD47|HLA-DQA2|HLA-DRA|HCK|EPRS|SNCA|SLC26A6|GCH1|ZYX|CIITA|OASL|IL12RB1|XCL1|CYP27B1|LGALS9|HLA-DPA1|HPX|DAPK3|ACTR3|PTPN2|HLA-DRB1|HLA-DPB1|GBP2|BST2|IRGM|EVL|PTAFR|NMI|NLRC5|CCL7|JAK2|SIRPA|RAB43|HLA-DRB5|PRKCD|PARP9|TXK|ACTR2	66
GO_RESPONSE_TO_TOPOLOGICALLY_INCORRECT_PROTEIN		2.14E-05	0.000632984	0.421031695	1.764765641	7	168	cc_eos	c5.bp	IGFBP1|TPP1|TMBIM6|KDELR3|AGR2|DERL3|CALR|ASNS|CHAC1|SDF2L1|SRPRB|STC2|MANF|HYOU1|PDIA6|FKBP14|HSPA5|SERPINH1|UGGT1|HSP90B1|BAK1|EIF2AK3|CREB3L1|XBP1|HSPA13|HSPH1|EDEM2|RNF175|HSPA4|FICD|DERL1|TSPYL2|HSPE1|SSR1|HSPA8|DNAJB12|GOSR2|PTPN1|PTPN2|ARFGAP1|EDEM1|SHC1|SERP1|WIPI1|PREB|DERL2|ERN2|HSPA6|DNAJB11|PPP2R5B|DAXX|DDIT3|YIF1A|HSPA2|STT3B|CUL3|TATDN2|HSPA9|CDK5RAP3	59
GO_LEUKOCYTE_CHEMOTAXIS		2.16E-05	0.000632984	0.416505843	1.756274579	7	176	cc_eos	c5.bp	IL6|SERPINE1|CCL20|C10orf99|SAA1|CXCL5|LBP|CXCL13|CXCL1|STK39|SCG2|RAC2|CCL21|SLAMF8|WNT5A|CALR|PGF|CXCL6|ADAM8|FCER1G|AIF1|CCR5|CXCL11|CCL13|CCL8|BST1|CCL19|TNFSF14|CXCL9|CCR2|NBL1|LYST|LGALS3|CCL26|CXCL10|NCKAP1L|FPR2|CCR1|TRPM2|XCL2|TNFRSF11A|IL1B|DAPK2|KLRK1|VAV1|CXCR3|CKLF|IL10|CXCL2|GPR18|C3AR1|XCL1|CYP19A1|LYN|CSF1|CD74|ADAM17|CXCL3|LGALS9	59
GO_TAXIS		2.11E-05	0.000632984	0.319519468	1.49917309	5	500	cc_eos	c5.bp	LOX|IL6|SERPINE1|F3|CCL20|NRP1|C10orf99|SAA1|CXCL5|PLXNB3|SAA2|LBP|CXCL13|CXCL1|SEMA3C|STK39|EFNA5|L1CAM|SCG2|ROBO1|RAC2|CCL21|LEF1|ARTN|HOXB9|TYMP|SLAMF8|PLAUR|WNT5A|ETV1|CALR|PGF|NCAM1|CXCR6|TUBB3|CXCL6|ADAM8|DOK5|RNASE2|IRS2|SEMA7A|CMTM3|SPTBN2|SEMA4B|TGFB1|EGR2|CDK5|FCER1G|FPR1|FOSL1|PRKCA|AIF1|TSC2|NRP2|CCR5|CXCL11|FOXD1|CCL13|CCL8|NRCAM|RELN|BST1|CCL19|TNFSF14|CXCL9|CCR2|NBL1|ROBO3|LYST|DPY…	125
GO_CELLULAR_AMINO_ACID_CATABOLIC_PROCESS		2.07E-05	0.000626384	-0.560889567	-1.949459425	11	70	cc_eos	c5.bp	FTCD|AGXT2|PAH|DDAH1|ASPA|ASRGL1|CRYM|GPT|SHMT1|ALDH6A1|GOT1|PRODH2|AUH|ENOSF1|ALDH4A1|ATP2B4|ALDH5A1|AMDHD1|PRODH|OGDH|PHYKPL|HDC|AASS|HIBADH|GLS2|HAL|GLDC|AMT	28
REACTOME_PHASE_II_CONJUGATION_OF_COMPOUNDS		3.88E-05	0.00062174	-0.516986224	-1.882243652	22	93	cc_eos	c2.cp.reactome	ACSM2A|ACSM2B|GLYAT|SULT1C4|UGT2A3|UGT3A1|GSTA2|UGT2B7|GLYATL1|GSTA1|SULT1C2|ACSM5|UGT2B10|AS3MT|GSTA5|UGT2B11|OPLAH|GGT1|CNDP2|GSTA4|ESD|UGT1A3|UGT1A8|MTR|GSTM4|GSTA3|GSTM2|SULT1B1|UGT1A10	29
GO_DNA_REPLICATION_INDEPENDENT_NUCLEOSOME_ORGANIZATION		2.03E-05	0.000618726	0.647410052	2.097218739	8	38	cc_eos	c5.bp	HJURP|CENPA|CENPK|CENPM|ASF1B|CENPW|CENPN|HIST1H4H|CENPU|OIP5|CENPI|RBBP7|CENPL|CENPH|RUVBL1|HIST1H4J|HAT1|MIS18A	18
GO_ACUTE_INFLAMMATORY_RESPONSE		1.96E-05	0.000602462	0.495666863	1.901862266	7	92	cc_eos	c5.bp	IL6|F3|HP|SAA1|SERPINA3|SAA2|LBP|ITIH4|HPR|APOL2|PTGS2|TREM1|PTGES|ADAM8|CD163|HAMP|FCER1G|ICAM1|CD6|FCGR2B|IL31RA|FN1|RHBDD3|F2|NLRP3|CEBPB|SAA4|TNFRSF11A|IL1B	29
REACTOME_CROSS_PRESENTATION_OF_SOLUBLE_EXOGENOUS_ANTIGENS_ENDOSOMES		3.63E-05	0.000590356	0.6226449	2.050944499	15	41	cc_eos	c2.cp.reactome	FCGR1B|FCGR1A|PSMD14|PSMD2|PSME2|PSMA4|PSMA5|PSMC4|PSME4|PSMA7|PSMB2|PSMD1|PSMD11|PSMC2|PSMA2|PSMA1|PSMD7|PSMB10|PSMC5|PSMD3|PSMB9|PSMC1|PSMA3|PSMD13|PSMB6|PSMB4|PSMD4|PSMD6|PSMD12|PSMD8|PSMB8|PSMB5	32
REACTOME_CHROMOSOME_MAINTENANCE		3.59E-05	0.000590356	0.524103734	1.938286771	14	74	cc_eos	c2.cp.reactome	HJURP|CENPA|CENPK|CENPM|CENPW|CENPN|HIST1H4H|CENPU|OIP5|POLE2|PCNA|FEN1|CENPI|RBBP7|CENPL|CENPH|H2AFX|DKC1|H2AFZ|RUVBL1|HIST1H4J|DNA2|MIS18A|PRIM2|LIG1|POLA2|H2AFV|POLE|WRAP53|RBBP4|RPA3|POLD1|HIST1H2BJ|CENPP|HIST1H2BK|CENPQ|POLD4|POLA1|ITGB3BP|H2BFS|RFC5|MIS18BP1|PRIM1	43
GO_CALCIUM_INDEPENDENT_CELL_CELL_ADHESION_VIA_PLASMA_MEMBRANE_CELL_ADHESION_MOLECULES		1.87E-05	0.000578781	-0.79964936	-2.093507805	9	18	cc_eos	c5.bp	CLDN2|CLDN3|CLDN4|CX3CL1|CLDN10|CLDN5	6
GO_REGULATION_OF_LEUKOCYTE_MEDIATED_IMMUNITY		1.86E-05	0.000577244	0.437401708	1.818591793	6	158	cc_eos	c5.bp	IL6|RAC2|LAG3|ULBP2|CRHR1|ADORA2B|CXCL6|JAK3|CD28|CR1|TGFB1|ULBP1|FCER1G|MAD2L2|SH2D1A|NOD2|FCGR2B|CCR2|UNC13D|RAET1L|WAS|SLAMF6|IL27RA|NLRP3|LILRB1|IL1B|IL18R1|KLRK1|CD96|VAV1|SASH3|IL10|IL1R1|IL20RB|CD1E|IL12RB1|XCL1|LYN|LGALS9|IL18|TNFRSF1B|FAM49B|CD160|HPX|RASGRP1|AGER|IL7R|PTPN6|CD226|MICB|KLRC4-KLRK1|ULBP3|BST2|CLEC4G	54
HALLMARK_COMPLEMENT		0.000193075	0.000567866	0.388602259	1.633536803	71	172	cc_eos	h.all	IL6|SERPINE1|F3|CTSB|CXCL1|TFPI2|KCNIP3|PLAUR|ACTN2|PLA2G4A|CFH|KIF2A|GZMK|TIMP1|CR1|APOBEC3G|C1S|FCER1G|TNFAIP3|APOA4|CTSV|DGKG|C1QC|HSPA5|PLEK|CASP5|GZMA|C1QA|FN1|APOBEC3F|CASP3|LCK|F2|CTSC|LGALS3|PFN1|WAS|APOC1|KYNU|LRP1|CEBPB|GZMB|CASP4|MMP14|LCP2|DOCK10|KLK1|LYN	48
GO_CYTOKINE_METABOLIC_PROCESS		1.73E-05	0.000541137	0.490174012	1.893923631	6	96	cc_eos	c5.bp	IL6|LBP|IGF2BP3|IGF2BP2|LAG3|INPP5D|WNT5A|EBI3|INHA|CD28|CD3E|CD276|CD4|CD80|TLR8|CCR2|GHRL|IRF4|CEBPB|GLMN|CYBB|LILRB1|TLR6|CARD11|IL1B|CD86|IL1RAP|IL10|CARD9|TYROBP|IL18|TLR7|ASB1|AGER|LTB|RNF128|PTPRC|PTAFR|MAST2|NMI	40
HNF4_01		4.66E-06	0.000539434	-0.435724276	-1.773320605	2	216	cc_eos	c3.tft	PDZK1|ABI3BP|PPARGC1A|ERBB3|GIPC2|LGALS4|CDHR5|PCK1|LRRC19|RHOB|EEF1B2|C1orf210|INSR|NET1|SLC25A4|PDZD3|APOM|SLC7A9|CDH6|PKLR|SLC51A|SLC34A1|CLRN3|IGF1R|SLC23A3|RARB|NDUFS1|LEAP2|PPARG|PAPLN|HNF1A|SEC16B|CBX7|GPD1|PTPRG|CACNB2|C4B|C4A|PKP4|SEMA3B|LPL|ETFDH|G6PC|RNF5|CREBRF|ZBTB18	46
GO_EPITHELIAL_CELL_DIFFERENTIATION		1.69E-05	0.000531498	-0.358717523	-1.573738013	11	483	cc_eos	c5.bp	PROM1|FGFR2|GSTA2|SLC44A4|KRT7|GSTA1|CLDN3|VIL1|PSAP|PRSS8|CDHR2|PCK1|KLF2|COL23A1|S1PR1|PAX2|ID1|KDR|ATOH8|APOLD1|F2RL1|CDH2|JUP|AQP3|BMP4|CDKN1C|CEACAM1|TMEM38B|KLF15|EZR|FN3K|USH1C|CDH5|HES1|EMX1|ENAM|FZD1|CD34|PDE2A|RAPGEF2|RARB|NOTCH4|CLDN5|IRF6|BDH2|AR|MARVELD2|EPB41L5|PPARG|PODXL|HNF4A|LAMA5|JAG2|TJP2|KLF4|CDKN1A|JAG1|GPR4|BMP6|ID3|MYO9A|RAPGEF3|DSG2|TAGLN|HIF1A|FAT4|COL4A4|ZEB1|FAM20C|DAB…	122
REACTOME_ACTIVATION_OF_ATR_IN_RESPONSE_TO_REPLICATION_STRESS		3.14E-05	0.000526527	0.650106955	2.068866724	13	35	cc_eos	c2.cp.reactome	CDC45|CDC6|CHEK1|ORC6|MCM6|CDC25C|MCM4|DBF4|MCM8|CDC7|MCM10|ATR|ORC1|CLSPN|MCM3|MCM5|CDK2|RPA3|CDC25A	19
GO_PROTEIN_LOCALIZATION_TO_CHROMOSOME		1.66E-05	0.000526395	0.554914831	2.009093605	6	66	cc_eos	c5.bp	AURKB|BUB1B|CDK1|PLK1|CENPA|CDCA5|NDC80|TTK|MCM8|ESCO2|ATR|CCT6A|EZH2|CCT5|DKC1|GNL3|SPDL1|CCT2|H2AFY|H2AFY2|CCT3|WRAP53|PARP3|CDT1|MSH2|GNL3L|CARM1|CENPQ|MTBP|MIS12	30
GO_ATP_DEPENDENT_CHROMATIN_REMODELING		1.64E-05	0.000523296	0.571584801	2.027136859	6	59	cc_eos	c5.bp	HJURP|CENPA|CENPK|CENPM|CENPW|CENPN|HIST1H4H|CENPU|OIP5|ACTB|CENPI|RBBP7|CENPL|CENPH|PSME4|ACTL6A|RUVBL1|HIST1H4J|MIS18A|SMARCA4|MTA2	21
REACTOME_PREFOLDIN_MEDIATED_TRANSFER_OF_SUBSTRATE_TO_CCT_TRIC		3.06E-05	0.000521872	0.719623121	2.119670403	13	25	cc_eos	c2.cp.reactome	TUBA3D|TUBB3|TUBA1C|ACTB|TUBA1A|CCT6A|PFDN2|TUBB2A|TUBB6|TUBA3C|CCT5|TUBA4A|CCT2|VBP1|TUBB2B|PFDN4|CCT3	17
REACTOME_TRANSLOCATION_OF_ZAP_70_TO_IMMUNOLOGICAL_SYNAPSE		2.98E-05	0.000516685	0.792585187	2.084894263	13	16	cc_eos	c2.cp.reactome	CD3D|CD3G|CD3E|PTPN22|CD4|LCK|ZAP70|HLA-DQA1|HLA-DQA2|HLA-DRA|HLA-DPA1|HLA-DRB1|HLA-DPB1|CD247	14
REACTOME_RECRUITMENT_OF_NUMA_TO_MITOTIC_CENTROSOMES		2.90E-05	0.00051043	0.507880789	1.9081286	11	81	cc_eos	c2.cp.reactome	CDK1|PLK1|NEK2|TUBA3D|TUBB3|TUBA3E|TUBA1B|TUBA1C|TUBA1A|HAUS8|TUBG1|PLK4|TUBB2A|TUBB6|TUBA3C|HAUS5|TUBA4A|MAPRE1|DYNLL1|CEP192|PCNT|CEP41|CEP76|TUBB|HAUS1|TUBB2B	26
GO_PIGMENT_GRANULE		2.94E-05	0.000485829	0.496342536	1.907158294	11	93	cc_eos	c5.cc	TPP1|CTSB|ANXA2|CALU|PDIA4|PDIA6|RAB27A|PPIB|SYTL1|PDIA3|SERPINF1|HSPA5|GGH|RAN|P4HB|HSP90B1|ATP1B3|SLC2A1|RPN1|SYTL2|ITGB3|SLC1A5|ATP1A1|HPS4|MMP14|GPR143|SLC1A4|PRDX1|CLTC|FASN|SND1|HSPA8|RAB1A|TRPV2|YWHAB	35
GO_ANTIGEN_PROCESSING_AND_PRESENTATION_OF_EXOGENOUS_PEPTIDE_ANTIGEN_VIA_MHC_CLASS_I		1.42E-05	0.000469286	0.555945702	2.01282592	5	66	cc_eos	c5.bp	FCGR1B|FCGR1A|CALR|PSMD14|PSMD2|FCER1G|PDIA3|NCF4|PSME2|PSMA4|PSMA5|PSMC4|CYBB|PSME4|IFI30|PSMA7|PSMB2|PSMD1|CYBA|PSMD11|PSMC2|PSMA2|TAP1|PSMA1|PSMD7|PSMB10|PSMC5|PSMD3|PSMB9|PSMC1|PSMA3|ITGB5|PSMD13|PSMB6|PSMB4|SNAP23|PSMD4|PSMD6|PSMD12|TAPBP|PSMD8|PSMB8|TAP2|PSMB5	44
GO_T_CELL_MEDIATED_IMMUNITY		1.45E-05	0.000469286	0.52714494	1.979689348	5	81	cc_eos	c5.bp	IL6|ULBP2|MYO1G|ULBP1|RAB27A|ICAM1|CD8A|FCGR2B|IL31RA|CCR2|RAET1L|CTSC|WAS|NLRP3|LILRB1|IL1B|IL18R1|SASH3|HPRT1|IL1R1|IL20RB|CD1E|IL12RB1|XCL1|IL18|TNFRSF1B|FAM49B|AGER|IL7R|MICB|ULBP3|CLEC4G|DLG1|PTPRC	34
GO_REGULATION_OF_ALPHA_BETA_T_CELL_ACTIVATION		1.45E-05	0.000469286	0.522230637	1.956952826	5	80	cc_eos	c5.bp	ADA|BLM|EBI3|RUNX1|JAK3|IFNG|CD28|CD3E|CCL19|CD80|CCR2|RIPK2|ZAP70|NLRP3|IRF4|GLI3|NCKAP1L|ADORA2A|LILRB1|HSPH1|CD86|SASH3|IL12RB1|XCL1|CD274|RASAL3|ZC3H12A|LGALS9|IL18|CD160|TWSG1|AGER|NFKBIZ|LOXL3|CD83	35
GO_ANTIGEN_PROCESSING_AND_PRESENTATION_OF_PEPTIDE_ANTIGEN_VIA_MHC_CLASS_I		1.45E-05	0.000469286	0.520809516	1.951627466	5	80	cc_eos	c5.bp	FCGR1B|FCGR1A|CALR|SEC24D|PSMD14|PSMD2|FCER1G|PDIA3|NCF4|PSME2|PSMA4|PSMA5|PSMC4|SEC13|CYBB|PSME4|IFI30|PSMA7|PSMB2|PSMD1|CYBA|PSMD11|PSMC2|PSMA2|TAP1|PSMA1|PSMD7|PSMB10|PSMC5|PSMD3|PSMB9|PSMC1|PSMA3|ITGB5|PSMD13|PSMB6|PSMB4|MR1|SNAP23|PSMD4|PSMD6|PSMD12|TAPBP|PSMD8|PSMB8|TAP2|ERAP1|PSMB5|SAR1B	49
GO_MULTICELLULAR_ORGANISMAL_HOMEOSTASIS		1.46E-05	0.000469286	-0.380853533	-1.633810376	9	367	cc_eos	c5.bp	AQP1|PROM1|CYP4A11|ACADL|PIGR|PTH2R|MLXIPL|CUBN|NPR3|PPARGC1A|EDNRB|LTF|TNFRSF11B|GATM|CLDN4|SCNN1A|HOXC10|S1PR1|PTH1R|LDB2|TFF3|CD36|ID1|NAPSA|PBLD|ADCY5|ALDH1A1|PDK4|AQP3|MYO5B|BCL2|FABP4|NR1D1|USH1C|TUB|IGF1R|RBP4|PPP1R13L|BBS1|CD34|HYAL2|SLC22A5|NOX4|ADCY8|ADCY9|EGFR|ADCY4|ACP5|BMP6|NOVA2|GRB10|SLC40A1|ACACB|PTGER3|EDN2|CXADR|GATA2|ADCY2|FOXC1|ADD1|PRKAA2|NR1D2|CA2|PRKAB1|EGR1|BBS12|AKT3|VEGF…	80
GO_CHROMOSOME_LOCALIZATION		1.41E-05	0.000469144	0.578564561	2.058419128	5	60	cc_eos	c5.bp	CENPF|KIF2C|CCNB1|NUF2|SPAG5|KIFC1|CDCA8|DLGAP5|CDCA5|NDC80|PSRC1|FAM83D|CENPE|KIF14|KIF18A|MEI1|TTL	17
GO_REGULATION_OF_LEUKOCYTE_DIFFERENTIATION		1.40E-05	0.000469144	0.400569804	1.731653502	4	216	cc_eos	c5.bp	IL2RA|ADA|LIF|LEF1|INPP5D|FANCA|SLAMF8|ROR2|CD2|CTLA4|RUNX1|INHA|JAK3|CD27|ADAM8|NME1|IFNG|FANCD2|CD28|CR1|TGFB1|LILRB4|C1QC|PRKCA|FCRL3|TNFRSF18|FCGR2B|CD4|CCL19|MAFB|CD80|CCR2|RIPK2|IKZF3|ZAP70|LILRB2|MTOR|HLA-DOA|NLRP3|IRF4|GLI3|CEBPB|NCKAP1L|CCR1|XBP1|CYLD|GNAS|LILRB1|TOX|CARD11|CD86|SASH3|LILRB3|TYROBP|PRELID1|MMP14|IL12RB1|TESPA1|RASSF2|CDK6|CD101|LYN|CSF1|ZC3H12A|CD74|LGALS9|EVI2B|IL18|CAS…	79
REACTOME_FORMATION_OF_TUBULIN_FOLDING_INTERMEDIATES_BY_CCT_TRIC		2.61E-05	0.00046714	0.734544064	2.119806874	11	23	cc_eos	c2.cp.reactome	TUBA3D|TUBB3|TUBA3E|TUBA1B|TUBA1C|TUBA1A|CCT6A|TUBB2A|TUBB6|TUBA3C|CCT5|TUBA4A|CCT2|TUBB2B|CCT3	15
GO_HISTONE_EXCHANGE		1.35E-05	0.000457886	0.654211861	2.106899197	5	37	cc_eos	c5.bp	HJURP|CENPA|CENPK|CENPM|CENPW|CENPN|HIST1H4H|CENPU|OIP5|CENPI|RBBP7|CENPL|CENPH|PSME4|RUVBL1|HIST1H4J|MIS18A	17
GATAAGR_GATA_C		3.09E-06	0.000447495	-0.454134946	-1.857356547	1	226	cc_eos	c3.tft	FMO1|PPARGC1A|KHK|GATM|EDN1|AIF1L|FLRT3|MASP1|TMEM88|PAX2|TSPAN12|TRIM15|NEBL|TNFRSF19|TM4SF5|ZNF385B|DMD|DMTN|ERG|CUX1|PKLR|PLN|FZD4|TRPM3|CA4|CLRN3|MYCT1|CD34|TACC1|ADD3|HNF1A|NFIA|BMP6|RBPMS|KCNJ13|MITF|ECHDC2|GREM2|SLC26A9|PDZD2|NFIB|PTCHD4|PLEKHG6|CSDC2|ANGPT2|CTNND1|LMO2|LMTK2|STON2|SENP8|MID1|HEPH|LCAT|BSPRY|AK9|TOB1|MYO1C|MST1|TRIM10|PPT2|MTMR10|CDC42EP3|CDK14|BIN1|CREB5|NR2F1|MCU|MECOM|K…	73
HALLMARK_IL6_JAK_STAT3_SIGNALING		0.000141863	0.000443323	0.495346633	1.843961436	58	77	cc_eos	h.all	IL6|IL1R2|CXCL13|INHBE|CXCL1|IL2RA|PLA2G2A|CD38|CD44|EBI3|STAT1|TGFB1|TLR2|IL2RG|TNFRSF12A|CXCL11|CD14|CXCL9|BAK1|MAP3K8|CXCL10|CCR1|ITGB3|IL1B|IL15RA|IL18R1|IL1R1|IL12RB1|CSF1|CXCL3|TNFRSF1B|PTPN1|PTPN2|LTB|STAT2|TYK2|ITGA4|CSF2RA|CSF3R	39
KEGG_LEISHMANIA_INFECTION		1.41E-05	0.00043062	0.575378282	2.05830817	5	62	cc_eos	c2.cp.kegg	FCGR1A|PTGS2|STAT1|IFNG|CR1|TGFB1|TLR2|NCF4|FCGR3A|FCGR3B|HLA-DOA|HLA-DQA1|HLA-DOB|IRAK1|HLA-DQA2|HLA-DRA|IL1B|IL10|CYBA|FCGR2A|MAPK11|HLA-DMB|ELK1|HLA-DPA1|HLA-DMA|PTPN6|HLA-DRB1|HLA-DPB1|ITGA4|JAK2|ITGB2|MYD88|HLA-DRB5	33
HALLMARK_TNFA_SIGNALING_VIA_NFKB		0.000127463	0.000424877	0.386702395	1.63944904	46	184	cc_eos	h.all	IL6|SERPINE1|F3|CCL20|GFPT2|LAMB3|PTX3|CXCL1|LITAF|LIF|TNFRSF9|TNC|PTGS2|PLAUR|CD44|SLC2A6|CXCL6|PHLDA2|IRS2|EGR2|TLR2|BCL2A1|BIRC3|ICAM1|TNFAIP3|SPHK1|FOSL1|MSC|PLEK|BTG3|CXCL11|PMEPA1|TIPARP|CD80|MAP3K8|RIPK2|PANX1|G0S2|KYNU|CXCL10|TUBB2A|CEBPB|PLAU|SAT1|ATP2B1|IL1B|IL15RA|NAMPT|CXCL2|GCH1|CSF1|ZC3H12A|TRAF1|CXCL3|IL18|TAP1|SERPINB8|FJX1|IL7R|YRDC|SPSB1|PTGER4	62
GO_LEUKOCYTE_HOMEOSTASIS		1.20E-05	0.000410425	0.53976514	2.004396782	4	76	cc_eos	c5.bp	IL6|CCNB2|IL2RA|ADA|HCAR2|CXCL6|JAK3|LAT|TNFSF13B|LMO1|TGFB1|FCER1G|TNFAIP3|PMAIP1|SIT1|TNFSF14|CCR2|SLC7A11|BAK1|CASP3|GPR174|NCKAP1L|SLC39A3|DOCK10|LYN|TNFRSF17|CD74|ADAM17|LGALS9	29
GO_RESPONSE_TO_ENDOPLASMIC_RETICULUM_STRESS		1.15E-05	0.000395182	0.384703699	1.683162419	3	240	cc_eos	c5.bp	IGFBP1|TPP1|TMBIM6|KDELR3|NFE2L1|AGR2|DERL3|TRIB3|CALR|ASNS|CHAC1|HM13|SDF2L1|PDIA4|SRPRB|STC2|MANF|HYOU1|PDIA6|PDIA3|FKBP14|PMAIP1|HSPA5|SCAMP5|FCGR2B|FAM129A|P4HB|UGGT1|HSP90B1|DNAJC10|BAK1|EIF2AK3|CAV1|CREB3L1|CEBPB|XBP1|HSPA13|EDEM2|RNF175|CASP4|FICD|DERL1|TSPYL2|SESN2|GORASP2|SSR1|TXNDC12|DNAJB12|GOSR2|PTPN1|EIF2AK4|PTPN2|ARFGAP1|EDEM1|AUP1|SHC1|USP14|PARK7|SERP1|WIPI1|ATP2A2|PREB|DERL2|SEC6…	72
GO_T_CELL_RECEPTOR_SIGNALING_PATHWAY		1.07E-05	0.000370832	0.438833123	1.836363301	3	166	cc_eos	c5.bp	ADA|INPP5D|CD3D|LAT|CD28|PSMD14|CD3G|CD3E|LILRB4|PSMD2|CD276|PTPN22|GBP1|RBCK1|CD4|PSME2|PSMA4|PSMA5|PSMC4|LCK|RIPK2|ZAP70|CACNB3|LGALS3|WAS|HLA-DQA1|SKAP1|TRAT1|CYLD|PSME4|PSMA7|PSMB2|HLA-DQA2|HLA-DRA|CARD11|PSMD1|CSK|PSMD11|PSMC2|UBASH3A|LCP2|TESPA1|ITK|ZC3H12A|PSMA2|GRAP2|THEMIS|HLA-DPA1|CD160|PSMA1|PSMD7|NFKBIZ|PSMB10|PTPN6|PSMC5|PTPN2|PTPRJ|HLA-DRB1|CD226|HLA-DPB1|PSMD3|PSMB9|CD247|EIF2B3|PS…	80
REACTOME_PEROXISOMAL_LIPID_METABOLISM		2.01E-05	0.000366501	-0.726546394	-2.109517775	10	28	cc_eos	c2.cp.reactome	HAO2|SLC27A2|EHHADH|ALDH3A2|AMACR|PECR|ACBD4|ACOX2|CRAT|PHYH|DECR2	11
HALLMARK_GLYCOLYSIS		9.96E-05	0.000355711	0.395735748	1.667056979	36	175	cc_eos	h.all	TGFBI|COL5A1|KIF20A|PLOD2|CDK1|KDELR3|HMMR|AURKA|CENPA|IDH1|CHST1|ARTN|QSOX1|DEPDC1|ADORA2B|ISG20|PGAM2|CD44|CHST2|STMN1|IRS2|KIF2A|STC2|G6PD|HSPA5|RBCK1|PLOD1|PSMC4|HK2|GMPPA|DPYSL4|B3GAT1|PYGB|SDC3|CHPF|COPB2|B4GALT2|CHPF2|PMM2|FUT8	40
GO_POSITIVE_REGULATION_OF_LEUKOCYTE_PROLIFERATION		1.01E-05	0.000351463	0.478879711	1.895910324	3	112	cc_eos	c5.bp	IL6|IL2RA|ADA|CD38|BLM|EBI3|JAK3|TNFSF13B|IRS2|CD28|PDCD1LG2|CD3E|CD209|CD276|PYCARD|AIF1|FCRL3|CD6|CD4|BST1|CCL19|CD80|CCR2|RIPK2|ZAP70|LILRB2|NCKAP1L|CARD11|IL1B|CD86|SASH3|IL12RB1|XCL1|CD274|HLA-DMB|RASAL3|LYN|CSF1|CD74|LGALS9|IL18|HLA-DPA1|CCDC88B|IGF1|AGER|NFATC2|HLA-DPB1|CORO1A	48
REACTOME_G1_S_DNA_DAMAGE_CHECKPOINTS		1.87E-05	0.00034555	0.575669489	2.027747179	7	57	cc_eos	c2.cp.reactome	CHEK1|CCNE1|CCNA2|CHEK2|PSMD14|PSMD2|PSME2|PSMA4|PSMA5|PSMC4|CDKN2A|CCNE2|PSME4|ZNF385A|PSMA7|PSMB2|PSMD1|PSMD11|PSMC2|PSMA2|PSMA1|PSMD7|PSMB10|PSMC5|PSMD3|PSMB9|PSMC1|CDK2|PCBP4|PSMA3|PSMD13|PSMB6|CDC25A|PSMB4|PSMD4|PSMD6|PSMD12|PSMD8|CCNA1	39
GO_POSITIVE_REGULATION_OF_DEFENSE_RESPONSE		9.75E-06	0.000343366	0.337777604	1.55266446	2	392	cc_eos	c5.bp	IL6|SERPINE1|CTSB|LBP|AIM2|PLA2G2A|LAG3|HMGB3|ULBP2|PTGS2|ADORA2B|TNIP3|WNT5A|MUC12|COLEC12|FGA|ADAM8|CLEC10A|TICAM2|CD28|PSMD14|ULBP1|TLR2|GBP5|BIRC3|TYRO3|LY96|PSMD2|FCER1G|TNFAIP3|CD209|PTPN22|PYCARD|FCRL3|SH2D1A|CD6|COCH|NOD2|C1QA|CD14|PSME2|PSMA4|TLR8|CCR2|PSMA5|PSMC4|HSP90B1|CAV1|RAET1L|MARCO|RIPK2|PRKDC|ZBP1|SLAMF6|IRF4|CEBPB|PYHIN1|CYLD|PSME4|IRAK1|CD47|PSMA7|PSMB2|TLR6|CARD11|TNFRSF11A|I…	142
GO_MEIOSIS_I_CELL_CYCLE_PROCESS		9.65E-06	0.000342218	0.536233548	2.000344066	3	78	cc_eos	c5.bp	TOP2A|PTTG1|TRIP13|CKS2|PLK1|AURKA|RAD51|BLM|EME1|CCNE1|CDC25C|ESPL1|FANCD2|MYBL1|MND1|RAD51D|RAD54B|BRIP1|SYCP2|MEI1|CCNE2|FBXO5	22
GO_CD4_POSITIVE_ALPHA_BETA_T_CELL_ACTIVATION		9.56E-06	0.000341855	0.551800345	2.035259408	3	73	cc_eos	c5.bp	IL6|LEF1|RUNX1|JAK3|BATF|IFNG|CCL19|CD80|PLA2G2D|RIPK2|MTOR|SLAMF6|LY9|NLRP3|IRF4|NCKAP1L|CD86|IL18R1|SASH3|IL12RB1|XCL1|CD274|ZC3H12A|LGALS9|IL18|CD160|TWSG1|AGER|NFKBIZ|PTGER4|LOXL3|CD83	32
GO_T_CELL_ACTIVATION_INVOLVED_IN_IMMUNE_RESPONSE		9.55E-06	0.000341855	0.549905418	2.023136794	3	72	cc_eos	c5.bp	IL6|LEF1|JAK3|BATF|IFNG|RAB27A|FCER1G|ICAM1|FCGR2B|CCL19|CD80|RIPK2|EOMES|MTOR|LGALS3|SLAMF6|LY9|NLRP3|IRF4|LILRB1|CD86|IFNE|IL18R1|LCP1|IL12RB1|HLA-DMB|ZC3H12A|LGALS9|IL18|APBB1IP|NFKBIZ|EIF2AK4|PTGER4|LOXL3	34
GO_METAPHASE_PLATE_CONGRESSION		9.23E-06	0.000335479	0.61240255	2.10987671	3	51	cc_eos	c5.bp	CENPF|KIF2C|CCNB1|NUF2|SPAG5|KIFC1|CDCA8|CDCA5|NDC80|PSRC1|FAM83D|CENPE|KIF14|KIF18A|TTL	15
GO_RENAL_SYSTEM_DEVELOPMENT		9.17E-06	0.000335479	-0.412691446	-1.703605126	5	246	cc_eos	c5.bp	PROM1|FGFR2|EMX2|PKHD1|COL4A3|PDGFD|PAX2|EPCAM|AGT|ITGA6|TEK|ZBTB16|SPRY1|GLIS2|LRRK2|EPHA4|BMP4|CDKN1C|KLF15|RGN|BCL2|ACAT1|SLC34A1|EFNB2|PBX1|HES1|RBP4|CD34|RARB|HYAL2|ADAMTS1|SULF1|PODXL|LAMA5|NFIA|PCSK5|ITGB4|JAG1|GPR4|BMP6|PDGFA|ID3|AGTR1|FAT4|COL4A4|IFT88|ACTA2|KANK2|ASS1|NPNT|MYC|SMAD6|FOXC1|PDGFB|CA2|EGR1|VEGFA|DLL1|ITGA8|SMO|MTSS1|ANGPT2|DACT2|FOXF1|IRX3|BMP2|HPGD|SHH|ARID5B|NOTCH1|FGF2|…	74
GO_ORGANIC_ACID_TRANSPORT		9.11E-06	0.000335479	-0.40902947	-1.698241309	5	260	cc_eos	c5.bp	SLC6A13|LRP2|SLC5A12|SLC17A1|SLC3A1|CYP4A11|SLC17A3|ACE2|SLC17A4|SLCO2A1|FOLR1|SLC16A12|PSAP|EDN1|FABP3|SLC27A2|SLC6A12|SLC13A1|CD36|SLC16A9|SLC5A8|AGT|SLC7A9|SLC1A1|SLC38A4|LCN12|SLC10A2|CEACAM1|SLC51A|FABP4|SLC17A2|ABCC4|SLC16A4|PPARG|STXBP1|PLIN2|SLC25A30|SLC23A1|SLC38A11|PLA2G12A|ACACB|CPT1A|SLC26A9|STARD10|UNC13B|PRKAA2|SLC22A6|PPFIA4|SLC6A19|NTRK2|LRRC8A	51
GO_CELL_CHEMOTAXIS		8.61E-06	0.000320327	0.392179756	1.715220729	2	239	cc_eos	c5.bp	LOX|IL6|SERPINE1|CCL20|NRP1|C10orf99|SAA1|CXCL5|PLXNB3|SAA2|LBP|CXCL13|CXCL1|STK39|SCG2|RAC2|CCL21|LEF1|HOXB9|SLAMF8|WNT5A|CALR|PGF|CXCR6|CXCL6|ADAM8|FCER1G|AIF1|CCR5|CXCL11|CCL13|CCL8|BST1|CCL19|TNFSF14|CXCL9|CCR2|NBL1|LYST|ELMO2|LGALS3|CCL26|PDGFRB|CXCL10|FGFR1|NCKAP1L|FPR2|CCR1|TRPM2|XCL2|SAA4|HGF|TNFRSF11A|IL1B|DAPK2|KLRK1|VAV1|CXCR3|CKLF|IL10|CXCL2|GPR18|PDGFRA|C3AR1|XCL1|CYP19A1|LYN|CSF1|CD…	72
GO_CHROMOSOME_TELOMERIC_REGION		1.79E-05	0.000304292	0.444264028	1.793101096	6	128	cc_eos	c5.cc	CDK1|PIF1|RAD51|CHEK1|BLM|HIST1H4H|MCM6|KDM1A|RECQL4|MCM4|CHEK2|PCNA|FEN1|PARP1|ATR|ALYREF|ORC1|RAD51D|EZH2|PRKDC|NABP1|H2AFX|XRCC3|LRIF1|TFIP11|DCLRE1B|CBX3|DMC1|HIST1H4J|MCM3|DNA2|HAT1|NLRP2|H2AFY|MCM5|H2AFY2	36
HNF1_Q6	x	1.56E-06	0.000304006	-0.513825363	-2.081420213	0	207	cc_eos	c3.tft	FXYD2|SLC39A5|UGT2A3|CDH16|PKHD1|PPARGC1A|ANGPTL3|RAB3IP|CRB3|SLC5A1|HPN|TINAG|GC|RNASE4|GJB1|SPATA18|TMEM88|MIA2|SERPINA6|PAX2|ARHGAP24|MGAM|CFI|NAPSA|CLDN10|APOM|PLG|SLC7A9|F2RL1|ANPEP|TMED6|DMD|PPFIBP1|ERG|FIBIN|SLC4A4|ASPA|ANXA13|LIPC|CYFIP2|RASSF7|RARB|GAS2|HNF1A|HNF4A|TFEC|GOLT1A|ARPP21|PRODH2|SLC44A3|FAM20C|BPHL|RBM47|SOX18|EGR1|G6PC|DAAM1|ZNF827|GUCA2B|MBNL2|ESD|BMI1|SATB2|SEMA4G	64
HNF4_01		1.58E-06	0.000304006	-0.512622155	-2.055836768	0	190	cc_eos	c3.tft	LGALS2|FXYD2|SLC3A1|HAVCR1|UGT2A3|CDH16|PKHD1|RAB3IP|CRB3|SLC5A1|HPN|KIF12|TINAG|GC|RNASE4|TMEM88|SERPINA6|PTH1R|A1CF|ARHGAP24|MGAM|CFI|APOM|PLG|SLC7A9|NLGN1|ANPEP|TMED6|DMD|ERG|TCEA3|SLC4A4|ANXA13|LIPC|APCS|KLF9|HOXA4|RARB|ADD3|GAS2|LEAP2|HNF1A|HNF4A|PDZK1IP1|KLHDC7A|GOLT1A|FAM20C|DAB2|MITF|JADE1|SLC5A2|RBM47|EGR1|G6PC|RALGPS2|ZNF827|GUCA2B|MBNL2|BMI1|SATB2|SEMA4G	61
HNF1_C		1.58E-06	0.000304006	-0.472163669	-1.893580725	0	190	cc_eos	c3.tft	HAVCR1|CDH16|EMX2|PKHD1|SLC44A4|MIOX|RAB3IP|SLC5A1|TINAG|GC|RNASE4|GJB1|LRRC19|SPATA18|PAX2|A1CF|ARHGAP24|APOM|BAIAP2L2|SLC7A9|SLC1A1|TMED6|DMD|TMEM37|PKLR|ASPA|ANXA13|APCS|BTBD3|CGN|SLC17A2|RBP4|SORBS1|HNF1A|TCF4|MXI1|GOLT1A|ARPP21|FAM20C|PROC|UBXN10|HOXA3|JADE1|EGR1|G6PC|DAAM1|TBL1X|WDR78|ZNF827|GUCA2B|NEO1|SEMA4G|PREX2|TOB1|TNS1	55
GO_POSITIVE_REGULATION_OF_ADAPTIVE_IMMUNE_RESPONSE		7.24E-06	0.000274849	0.540198034	2.019737974	2	79	cc_eos	c5.bp	IL6|ADA|TNFSF13B|CD28|TGFB1|FCER1G|MAD2L2|PYCARD|CD4|CCL19|CD80|CCR2|RIPK2|IL27RA|NLRP3|SKAP1|IL1B|IL18R1|SASH3|IL1R1|CD1E|IL12RB1|XCL1|CD274|IL18|FAM49B|HPX|NFKBIZ|EIF2AK4|CD226	30
GO_NEGATIVE_REGULATION_OF_CELL_CYCLE_G2_M_PHASE_TRANSITION		7.28E-06	0.000274849	0.533503844	2.016210587	2	84	cc_eos	c5.bp	AURKB|CDK1|CDC6|PLK1|AURKA|CHEK1|BLM|DTL|BRCA1|PSMD14|PSMD2|TICRR|PSME2|PSMA4|HMGA2|PSMA5|PSMC4|ORC1|BRSK1|ATF5|PSME4|PSMA7|PSMB2|CLSPN|PSMD1|DONSON|MIIP|PSMD11|PSMC2|TOPBP1|PSMA2|PSMA1|PSMD7|RBX1|PSMB10|PSMC5|H2AFY|PSMD3|PSMB9|PSMC1|PSMA3|BABAM1|PSMD13|PSMB6|PSMB4|PSMD4|PSMD6|PSMD12	48
GO_INTERFERON_GAMMA_PRODUCTION		7.32E-06	0.000274849	0.519281346	1.977829367	2	88	cc_eos	c5.bp	WNT5A|CD2|EBI3|INHA|PDCD1LG2|CD3E|CD276|PTPN22|PYCARD|CD14|TLR8|CCR2|RIPK2|EOMES|SLAMF6|IL27RA|CD47|LILRB1|IL1B|IL18R1|KLRK1|CD96|SASH3|IL10|ISG15|IL1R1|IL20RB|IL12RB1|XCL1|CD274|ITK|ZC3H12A|LGALS9|IL18|HLA-DPA1|FAM49B|TLR7|CD160|RASGRP1|CD226|HLA-DPB1|KLRC4-KLRK1|AVPR2|CCR7|SIRPA|C1QBP|AXL|CEBPG|AZI2|TXK|CD244|RIPK3|ZFPM1|IL12A|SPN|BTN3A1	56
GO_CELL_CELL_ADHESION_MEDIATED_BY_CADHERIN		7.27E-06	0.000274849	-0.731443177	-2.170879726	3	31	cc_eos	c5.bp	CDH1|CDHR2|MMP24|RGCC|PLEKHA7|CDH13|EPCAM|PLG|CDH6|CDH2|SERPINF2|CDH4|CDH5	13
GO_ANION_TRANSPORT		7.05E-06	0.000273465	-0.371617937	-1.627032307	4	470	cc_eos	c5.bp	SLC6A13|LRP2|AQP1|SLC5A12|SLC17A1|PDZK1|SLC3A1|CYP4A11|SLC17A3|ACE2|SLC2A2|SLC17A4|SLCO2A1|SLC44A4|FOLR1|SLC16A12|PSAP|EDN1|FABP3|CLDN4|SLC27A2|SLC6A12|SLC13A1|SLCO4C1|CD36|SLC16A9|SLC5A8|AGT|SLC25A4|SLC7A9|ATP11A|SLC1A1|SLC38A4|LCN12|SLC4A4|SLC10A2|CEACAM1|SLC51A|FABP4|CA4|SLC34A1|SLC17A2|CLCN5|SLC2A9|ABCC4|SLC22A11|HBB|SLC16A4|PPARG|SLC25A23|ANO6|CLIC5|STXBP1|HBA2|SLC34A2|PLIN2|SLC25A30|HBA1|CR…	103
GO_BLOOD_VESSEL_MORPHOGENESIS	x	7.02E-06	0.000273465	-0.367102222	-1.610522722	4	483	cc_eos	c5.bp	LRP2|AQP1|FGFR2|COL4A3|ANGPTL3|FOLR1|ENPP2|EDN1|PTPRB|KLF2|RGCC|COL23A1|S1PR1|FLT1|RAMP3|RHOB|ANG|CDH13|MMRN2|TSPAN12|ESM1|C6|EFNA1|ARHGAP24|DDAH1|SEMA6A|COL8A1|ID1|KDR|CX3CL1|AGT|APOD|APOLD1|TEK|ECSCR|CLEC14A|ERBB2|ITGB8|LRP5|CDH2|ANPEP|JUP|SERPINF2|BMP4|TAL1|CEACAM1|JAM3|NR4A1|FZD4|CALCRL|AMOTL2|CDH5|HYAL1|EFNB2|HES1|THSD7A|ANXA3|FLT4|CD34|RAMP2|ROBO4|TLR3|DLL4|RAPGEF2|NOTCH4|EGFL7|RHOJ|PPARG|S…	123
GO_ATTACHMENT_OF_SPINDLE_MICROTUBULES_TO_KINETOCHORE		6.59E-06	0.000260066	0.738171286	2.193194601	2	26	cc_eos	c5.bp	AURKB|KIF2C|CCNB1|NUF2|SPAG5|NEK2|NDC80|ECT2|RACGAP1|CENPE|KNSTRN	11
GO_POSITIVE_REGULATION_OF_CYTOKINE_PRODUCTION		6.36E-06	0.00025499	0.369401719	1.686246829	1	363	cc_eos	c5.bp	IL6|SERPINE1|SAA1|CYP1B1|LBP|PAEP|AIM2|PTGS2|ADORA2B|WNT5A|CD2|EBI3|BRCA1|RUNX1|ADAM8|MCOLN2|SEMA7A|STAT1|IFNG|CD28|TGFB1|TLR2|GBP5|CD3E|BIRC3|LY96|TIGIT|FCER1G|CD276|PTPN22|PYCARD|AIF1|CD6|SULF2|NOD2|SCAMP5|CD14|CD4|CCBE1|CCL19|ARHGEF2|CD80|TLR8|CCR2|EIF2AK3|RIPK2|PANX1|PRKDC|LILRB2|ZBP1|CSF1R|SLAMF6|IL27RA|LY9|LRP1|NLRP3|IRF4|CEBPB|XBP1|GLMN|CYBB|IRAK1|LILRB1|HGF|TLR6|CARD11|IL1B|CD86|IL1RAP|IL…	122
GO_REGULATION_OF_HEMOPOIESIS		6.40E-06	0.00025499	0.351076797	1.60564632	1	371	cc_eos	c5.bp	LOX|IL2RA|ADA|LIF|LEF1|INPP5D|FANCA|SLAMF8|HIST1H4H|CIB1|ROR2|CD2|CTLA4|RUNX1|INHA|JAK3|ITGA2B|CD27|ADAM8|NME1|STAT1|IFNG|FANCD2|LMO1|NCAPG2|CD28|PSMD14|CR1|TGFB1|LILRB4|PSMD2|C1QC|PRKCA|FCRL3|TNFRSF18|FCGR2B|CD4|PSME2|PSMA4|CCL19|MAFB|CD80|CCR2|PSMA5|PSMC4|RIPK2|IKZF3|ZAP70|LILRB2|MTOR|LGALS3|HLA-DOA|NLRP3|IRF4|GLI3|GPR171|CEBPB|NCKAP1L|CCR1|XBP1|CYLD|PSME4|GNAS|PSMA7|LILRB1|PSMB2|TOX|CARD11|CD8…	115
REACTOME_PHOSPHORYLATION_OF_CD3_AND_TCR_ZETA_CHAINS		1.29E-05	0.000243116	0.778092656	2.140922852	5	19	cc_eos	c2.cp.reactome	CD3D|CD3G|CD3E|PTPN22|CD4|LCK|HLA-DQA1|HLA-DQA2|HLA-DRA|CSK|HLA-DPA1|PTPRJ|HLA-DRB1|HLA-DPB1|CD247|PTPRC	16
REACTOME_DNA_DOUBLE_STRAND_BREAK_REPAIR		1.28E-05	0.000243116	0.457313287	1.844613225	4	127	cc_eos	c2.cp.reactome	EYA1|RAD51|KPNA2|CHEK1|EXO1|BLM|EME1|HIST1H4H|RAD51AP1|CCNA2|BRCA1|POLE2|POLQ|CHEK2|PCNA|FEN1|RMI2|PARP1|ATR|TIPIN|RAD51D|PRKDC|BRIP1|TIMELESS|CLSPN|XRCC2|H2AFX|XRCC3|TOPBP1|HIST1H4J|DNA2|GEN1|TOP3A|RHNO1	34
GO_REGULATION_OF_CHROMOSOME_ORGANIZATION		5.94E-06	0.000240829	0.385645447	1.714352662	1	278	cc_eos	c5.bp	TOP2A|PTTG1|CDC20|AURKB|CENPF|TRIP13|CCNB1|BUB1B|CDC45|NEK6|MKI67|BUB1|LIF|CDC6|PIF1|PLK1|DLGAP5|NEK2|CHEK1|CDCA5|NDC80|TTK|SNAI2|KDM1A|BRCA1|ESPL1|MAD2L1|PHF19|CENPE|TACC3|NAP1L2|TGFB1|FEN1|ATAD2|DNMT1|MAD2L2|RMI2|PARP1|DNMT3B|HMGA1|ATR|CCT6A	42
REACTOME_PHASE_I_FUNCTIONALIZATION_OF_COMPOUNDS		1.19E-05	0.00023251	-0.541501257	-1.939848752	6	84	cc_eos	c2.cp.reactome	FMO2|CYP2J2|FMO1|CYP4A11|CES3|CMBL|MARC2|ALDH1A1|AOC1|CES2|CYP4A22|CYP27A1|CYP2C8|BPHL|MAOB|ACSS1|CYP4V2|CYP3A5|MARC1|MAOA|CYP39A1|CYP4B1|ACSS2|CYP7B1|ALDH1B1|ADH1B|FDXR|ADH6|CYP3A7|CES1|ADH5|FMO3	32
REACTOME_EXTRACELLULAR_MATRIX_ORGANIZATION		1.15E-05	0.000229696	0.383666796	1.682386306	3	245	cc_eos	c2.cp.reactome	LOX|SERPINE1|FBLN1|CTSB|COL22A1|COL7A1|ADAM12|COL5A1|PLOD2|LAMB3|LOXL2|COL13A1|MMP1|LAMA3|LOXL1|TNC|COL6A2|COL6A3|COL16A1|MMP9|COL1A1|COL11A1|EMILIN2|NCAM1|CD44|ADAMTS2|COL6A1|ITGA2B|FGA|ADAM8|CAPN8|LTBP4|TIMP1|TGFB1|MFAP2|PPIB|MMP19|ICAM1|LAMC2|NID2|CTSV|ITGB6|PRKCA|PCOLCE2|VTN|PLOD1|SERPINH1|COL3A1|P4HB|ACTN1|FN1|BMP1|CASP3|ITGA5|ADAM19|SDC3|ADAMTS14|P4HA3|MMP2|MMP17|ITGB3|CD47|LAMB1|MATN3|ADAM…	72
REACTOME_HIV_INFECTION		1.11E-05	0.000224001	0.401123737	1.717410127	3	199	cc_eos	c2.cp.reactome	AP2S1|CD28|PSMD14|APOBEC3G|PSMD2|FEN1|RAN|CCR5|CD4|PSME2|PSMA4|CD8B|PSMA5|HMGA1|PSMC4|LCK|AP2M1|SEC13|NUP93|RCC1|NUP210|TAF13|RANBP1|PSME4|PSMA7|PSMB2|HCK|PSMD1|PSMD11|PSMC2|NUP37|AP2A1|NUP50|PSMA2|ELMO1|BANF1|NCBP2|NUP205|PSMA1|PSMD7|RBX1|NUPL2|LIG1|NCBP1|PSMB10|PSMC5|POLR2H|PSMD3|PSMB9|DOCK2|TAF10|KPNB1|CD247|PSMC1|KPNA1|RAE1|CXCR4|PPIA|VPS37A|GTF2A2|PSMA3|PSMD13|NUP107|PSMB6|PSMB4|NUP62|LIG4|C…	85
GO_REGULATION_OF_LYMPHOCYTE_DIFFERENTIATION		5.19E-06	0.000212263	0.47438623	1.933809071	1	137	cc_eos	c5.bp	IL2RA|ADA|INPP5D|FANCA|SLAMF8|CD2|CTLA4|RUNX1|INHA|JAK3|CD27|ADAM8|IFNG|FANCD2|CD28|CR1|TGFB1|LILRB4|FCRL3|TNFRSF18|CCL19|CD80|CCR2|RIPK2|IKZF3|ZAP70|LILRB2|HLA-DOA|NLRP3|IRF4|GLI3|NCKAP1L|XBP1|CYLD|TOX|CARD11|CD86|SASH3|PRELID1|MMP14|IL12RB1|TESPA1|ZC3H12A|CD74|LGALS9|IL18|RASGRP1|NFKBIZ|IL7R|NFAM1|PTPN6|NFATC2|LOXL3|PTPN2|CD83	55
GO_MICROVILLUS		1.21E-05	0.000210775	-0.580902354	-2.019715015	6	70	cc_eos	c5.cc	PROM1|PDZK1|VIL1|CDHR5|CDHR2|MUC20|TEK|ESPN|DPEP1|MYO7B|LRRK2|SLC10A2|MYO6|CEACAM1|EZR|USH1C|HYAL2|ICAM2|PODXL|PDGFA|RAPGEF3|ANKS4B|STARD10|CA2|PLEKHG6	25
GO_POSITIVE_REGULATION_OF_LEUKOCYTE_DIFFERENTIATION		5.08E-06	0.000209619	0.47891934	1.913088677	1	119	cc_eos	c5.bp	IL2RA|ADA|LIF|LEF1|INPP5D|ROR2|RUNX1|CD27|ADAM8|IFNG|TGFB1|LILRB4|PRKCA|CD4|CCL19|CD80|RIPK2|ZAP70|LILRB2|NLRP3|GLI3|NCKAP1L|CCR1|XBP1|CYLD|GNAS|TOX|CD86|SASH3|TYROBP|MMP14|IL12RB1|TESPA1|CD101|CSF1|CD74|LGALS9|EVI2B|IL18|CASP8|RASGRP1|AGER|NFKBIZ|IL7R|CD83	45
GO_NEGATIVE_REGULATION_OF_LYMPHOCYTE_ACTIVATION		5.02E-06	0.000209284	0.493615522	1.951778308	1	111	cc_eos	c5.bp	IL2RA|LAG3|INPP5D|VSIG4|CTLA4|RUNX1|INHA|JAK3|SAMSN1|TGFB1|PDCD1LG2|TYRO3|TIGIT|TNFAIP3|PTPN22|FCGR2B|CD80|DLG5|PLA2G2D|CASP3|RHBDD3|LILRB2|LGALS3|LAX1|GLI3|CEBPB|SLA2|ADORA2A|GLMN|LILRB1|CD86|IL10|TNFAIP8L2|MNDA|TYROBP|IL20RB|XCL1|CD274|LYN|ZC3H12A|CD74|LGALS9|TWSG1|PTPN6|LOXL3|PTPN2|LST1|CLEC4G|DLG1	49
GO_GRANULOCYTE_MIGRATION		4.97E-06	0.000208866	0.495549246	1.930378527	1	101	cc_eos	c5.bp	CCL20|SAA1|CXCL5|LBP|CXCL13|CXCL1|SCG2|RAC2|CCL21|SLAMF8|CXCL6|ADAM8|MCOLN2|FCER1G|CXCL11|CCL13|CCL8|BST1|CCL19|CXCL9|LGALS3|CCL26|CXCL10|NCKAP1L|XCL2|IL1B|DAPK2|VAV1|CKLF|CXCL2|IL1R1|C3AR1|XCL1|CSF1|CD74|CXCL3	36
GO_REGULATION_OF_DNA_REPLICATION		4.87E-06	0.000206854	0.534585529	2.028348848	1	86	cc_eos	c5.bp	CDK1|CDC6|ZBTB38|BLM|CCNA2|RECQL4|ZNF365|S100A11|E2F7|CHEK2|PCNA|DBF4|TICRR|CDC7|ESCO2|ATR|TIPIN|TIMELESS|CCDC88A|FGFR1|FBXO5|SLFN11|DONSON|DBF4B|TSPYL2|E2F8|DNA2|CHTF18	28
GO_POSITIVE_REGULATION_OF_LYMPHOCYTE_MEDIATED_IMMUNITY		4.83E-06	0.000206854	0.538735724	2.018802274	1	80	cc_eos	c5.bp	IL6|LAG3|ULBP2|CD28|TGFB1|ULBP1|FCER1G|MAD2L2|SH2D1A|RAET1L|SLAMF6|NLRP3|IL1B|IL18R1|KLRK1|VAV1|SASH3|IL1R1|CD1E|IL12RB1|XCL1|IL18|FAM49B|CD160|HPX|RASGRP1|CD226|MICB|KLRC4-KLRK1|ULBP3	30
GO_CELLULAR_RESPONSE_TO_XENOBIOTIC_STIMULUS		4.87E-06	0.000206854	-0.491398249	-1.897082889	2	140	cc_eos	c5.bp	FMO2|ACSM2B|GLYAT|AQP1|CYP2J2|FMO1|PPARGC1A|CES3|PCK1|CMBL|ACY3|MARC2|DPEP1|EPHX2|RORC|AOC1|CES2|AKR7A3|TMEM38B|CASQ2|AS3MT|PDE2A|UGT2B11|ADCY8|EGFR|HNF4A|CYP2C8|BPHL|ASS1|CYP3A5|GGT1|PDGFB|MARC1|EGR1|AKR1C1|GSTA4|ACSL1|UGT1A3|AKR7A2|UGT1A8|CRHBP|RYR3|FBXO32|CYP3A7|CES1|FMO3|S100A12|FOXO1|NQO2|GSTM4|GSTM2|SULT1B1|UGT1A10|MGST2|CRYZ	55
REACTOME_HOMOLOGY_DIRECTED_REPAIR		9.96E-06	0.000205682	0.486514798	1.901423556	3	103	cc_eos	c2.cp.reactome	RAD51|CHEK1|EXO1|BLM|EME1|HIST1H4H|RAD51AP1|CCNA2|BRCA1|POLE2|POLQ|PCNA|FEN1|RMI2|PARP1|ATR|TIPIN|RAD51D|BRIP1|TIMELESS|CLSPN|XRCC2|H2AFX|XRCC3|TOPBP1|HIST1H4J|DNA2|GEN1|TOP3A|RHNO1|RAD51C|CDK2|POLE|BABAM1|RPA3|POLD1|HIST1H2BJ|CCNA1|SLX4|HIST1H2BK|PPP4C|EME2|WRN|POLD4	44
GO_LIPID_MODIFICATION		4.71E-06	0.000205629	-0.45692886	-1.839533741	2	196	cc_eos	c5.bp	ACADL|PPARGC1A|HAO2|FABP3|IMPA2|SLC27A2|EHHADH|CISH|AGT|APOD|EPHX2|PDK4|CYP4A22|ALDH3A2|ACAT1|ACAA2|PLIN5|SOCS2|BDH2|PPARG|AMACR|PECR|CYP2C8|ACOX2|ACADM|ACAD11|AGTR1|SMG1|CRAT|ACACB|PHYH|AUH|PIK3C2A|PIK3R3|ECHDC2|ECH1|CPT1A|CYP4V2|PIK3C2B|INPP5A|DECR2|CYP3A5|SOCS3|ETFDH|TTC7B|ABO|ABCG1|ECI1|ACADS|LCAT|CPT2|FABP1|ST3GAL4|CYP3A7	54
GO_POSITIVE_REGULATION_OF_INTERFERON_GAMMA_PRODUCTION		4.64E-06	0.000204636	0.618916397	2.157341447	1	54	cc_eos	c5.bp	WNT5A|CD2|EBI3|CD3E|CD276|PTPN22|PYCARD|CD14|TLR8|CCR2|RIPK2|SLAMF6|IL27RA|IL1B|IL18R1|KLRK1|SASH3|IL1R1|IL12RB1|LGALS9|IL18|HLA-DPA1|FAM49B|TLR7|CD160|RASGRP1|CD226|HLA-DPB1|KLRC4-KLRK1	29
GO_NEGATIVE_REGULATION_OF_NUCLEAR_DIVISION		4.64E-06	0.000204636	0.617675386	2.153015684	1	54	cc_eos	c5.bp	PTTG1|CDC20|AURKB|CENPF|TRIP13|CCNB1|BUB1B|BUB1|LIF|PLK1|CHEK1|NDC80|TTK|MAD2L1|MAD2L2	15
GO_UROGENITAL_SYSTEM_DEVELOPMENT		4.54E-06	0.000203929	-0.405974821	-1.693150377	2	272	cc_eos	c5.bp	PROM1|FGFR2|EMX2|PKHD1|COL4A3|PSAP|PDGFD|PAX2|EPCAM|AGT|ITGA6|TEK|ZBTB16|SPRY1|GLIS2|LRRK2|ID4|EPHA4|BMP4|CDKN1C|KLF15|RGN|BCL2|ACAT1|SLC34A1|EFNB2|PBX1|HES1|RBP4|CD34|RARB|HYAL2|AR|ADAMTS1|SULF1|PODXL|LAMA5|NFIA|PCSK5|ITGB4|JAG1|GPR4|BMP6|PDGFA|ID3|AGTR1|FAT4|COL4A4|IFT88|ACTA2|KANK2|ASS1|NPNT|MYC|SMAD6|GATA2|FOXC1|PDGFB|CA2|EGR1|VEGFA|DLL1|ITGA8|SMO|MTSS1|ANGPT2|DACT2|FOXF1|IRX3|CYP7B1|BMP2|HPG…	79
REACTOME_SLC_MEDIATED_TRANSMEMBRANE_TRANSPORT		9.40E-06	0.000197967	-0.446029312	-1.800204921	5	200	cc_eos	c2.cp.reactome	SLC6A13|SLC22A2|SLC47A1|SLC5A12|SLC17A1|SLC3A1|SLC39A5|SLC5A10|SLC2A2|SLCO2A1|SLC44A4|SLC5A1|SLC6A12|SLC13A1|SLCO4C1|SLC28A1|SLC5A8|APOD|SLC25A4|SLC7A9|SLC1A1|SLC6A3|SLC38A4|LCN12|SLC4A4|SLC34A1|SLC2A9|SLC22A11|SLC22A5|SLC14A1|SLC34A2|SLC29A4|SLC25A6|SLC44A3|SLC44A2|SLC22A12|SLC40A1|SLC9A3|SLC26A9|SLC5A2|SLC22A6|SLC47A2|SLC6A19|SLC12A7|SLC2A11|SLC6A20	46
GO_COFACTOR_METABOLIC_PROCESS		4.36E-06	0.000197766	-0.389488026	-1.67472484	2	377	cc_eos	c5.bp	NAT8|ACSM2A|FMO2|ACSM2B|FTCD|GLYAT|ALDOB|FMO1|ALDH1L1|HMGCS2|CUBN|AMN|GSTA2|GSTA1|FOLR1|LDHA|ACMSD|ELOVL7|GPX3|NOXA1|SLC5A8|MT3|DPEP1|IDO1|PDK4|SCD5|ACSM5|BHMT2|ACAT1|SHMT1|PANK1|GSTA5|ADHFE1|BDH2|HBB|D2HGDH|EGFR|BAAT|L2HGDH|HBA2|HSD17B8|PDK2|HAAO|PCCA|HBA1|GOT1|GGT2|VNN1|MPV17L|MAOB|ACACB|PHYH|ACSS1|OPLAH|LMBRD1|GGT1|ALDH5A1|PDK1|NMNAT3|PRDX2|PINK1|GGTLC2|HSD17B12|ACSS2|CLYBL|OGDH|GAMT|CNDP2|AKR…	108
REACTOME_COPI_INDEPENDENT_GOLGI_TO_ER_RETROGRADE_TRAFFIC		9.12E-06	0.0001959	0.625719727	2.091573302	3	44	cc_eos	c2.cp.reactome	TUBA3D|GALNT2|PLA2G4A|TUBB3|TUBA3E|TUBA1B|TUBA1C|RAB6B|TUBA1A|PAFAH1B3|TUBB2A|TUBB6|TUBA3C|CAPZB|CAPZA1|TUBA4A|DYNLL1|DYNC1I1	18
GO_POLYMERIC_CYTOSKELETAL_FIBER		1.05E-05	0.00018819	0.326895388	1.531452001	2	489	cc_eos	c5.cc	NRP1|FLNA|SAA1|KIF20A|TPX2|AURKB|KIF2C|BIRC5|SYBU|CDK1|NEK6|PRC1|PLK1|AURKA|SPAG5|KIFC1|NEK2|KIF18B|TUBA3D|ASPM|RAC2|GTSE1|KIF4A|LMNB1|PKP1|ACTN2|PSRC1|ROR2|TUBB3|TUBA3E|STMN1|KRT15|RACGAP1|KIF11|TPM4|DPYSL3|NME1|MAP6D1|NAV3|KIF2A|SRPRB|TUBA1B|CENPE|TUBA1C|SKA3|LMNB2|KNTC1|KNSTRN|CDK5|KIF15|SKA1|SPECC1|TTLL7|CLMP|ARHGAP4|AIF1|KRT17|ACTN1|ARHGEF2|TUBA1A|RHOQ|CCT6A|HAUS8|KIF14|KIF18A|CKAP2|NAV1|WAS…	114
GO_BASAL_PLASMA_MEMBRANE		9.14E-06	0.000169684	-0.722491723	-2.113684576	4	29	cc_eos	c5.cc	AQP1|ERBB3|CLDN4|MUC20|ITGA6|TEK|ERBB2|ANK3|CEACAM1|CD34|EGFR|SHROOM4|SLC23A1|OSCP1	14
GO_MITOTIC_SISTER_CHROMATID_SEGREGATION		2.57E-06	0.000161007	0.643343663	2.603371804	0	130	cc_eos	c5.bp	PTTG1|CDC20|AURKB|CENPF|TRIP13|KIF2C|CCNB1|BUB1B|NEK6|PRC1|NUF2|BUB1|CDC6|PLK1|NCAPG|SPAG5|KIFC1|CDCA8|DLGAP5|NEK2|KIF18B|NCAPH|CDCA5|NDC80|TTK|KIF4A|ZWINT|PSRC1|RACGAP1|ESPL1|MAD2L1|CENPE|SMC4|TACC3|KNSTRN|MAD2L2|RAN|KIF14|KIF18A|DSN1|TUBG1|NCAPD2|XRCC3|FBXO5|SPDL1|NUSAP1|KIF4B|MSTO1|GEN1|H2AFY|DSCC1|KIF22|ANAPC5|SMC2|NAA50|KPNB1	56
GO_SISTER_CHROMATID_SEGREGATION		2.63E-06	0.000161007	0.625331915	2.586254516	0	152	cc_eos	c5.bp	TOP2A|PTTG1|CDC20|AURKB|CENPF|TRIP13|KIF2C|CCNB1|BUB1B|NEK6|PRC1|NUF2|BUB1|CDC6|PLK1|NCAPG|SPAG5|KIFC1|CDCA8|DLGAP5|NEK2|KIF18B|NCAPH|CDCA5|NDC80|TTK|KIF4A|ZWINT|PSRC1|RACGAP1|ESPL1|MAD2L1|CENPE|SMC4|TACC3|KNSTRN|FEN1|MAD2L2|RAN|RMI2|ESCO2|KIF14|KIF18A|DSN1|TUBG1|NCAPD2|XRCC3|FBXO5|SPDL1|SMC1B|NUSAP1|KIF4B|HORMAD2|MSTO1|GEN1|H2AFY|DSCC1|KIF22|ANAPC5|SMC2|NAA50|KPNB1|RAD51C	63
GO_CHROMOSOME_SEGREGATION		2.90E-06	0.000161007	0.57244779	2.513495252	0	248	cc_eos	c5.bp	TOP2A|PTTG1|CDC20|HJURP|SPC25|AURKB|CENPF|TRIP13|KIF2C|CCNB1|BUB1B|BIRC5|NEK6|PRC1|MKI67|NUF2|BUB1|CDC6|PLK1|NCAPG|SPAG5|KIFC1|CDCA8|DLGAP5|NEK2|KIF18B|NCAPH|CDCA5|NDC80|BLM|TTK|EME1|CENPW|KIF4A|CENPN|CCNE1|ZWINT|PSRC1|BRCA1|ECT2|OIP5|FAM83D|RACGAP1|ESPL1|MAD2L1|CENPE|FANCD2|SMC4|TACC3|SKA3|KNSTRN|SKA1|FEN1|MAD2L2|RAN|RMI2|ESCO2|KIF14|KIF18A|DSN1|BRIP1|SYCP2|MEI1|TUBG1|CCNE2|RCC1|SKA2|TTL|NCAPD2|…	94
GO_MITOTIC_SPINDLE_ORGANIZATION		2.45E-06	0.000161007	0.654032687	2.50950826	0	92	cc_eos	c5.bp	FLNA|TPX2|CDC20|SPC25|AURKB|CCNB1|BIRC5|PRC1|MYBL2|NUF2|PLK1|AURKA|KIFC1|NEK2|NDC80|TTK|KIF4A|PKD1|PSRC1|STMN1|RACGAP1|GPSM2|KIF11|KIF2A|CENPE|TACC3|STIL|CHEK2|RAN|BORA|POC1A|TUBG1|RCC1|WDR62|CCSAP	35
GO_CHROMOSOME_SEPARATION		2.41E-06	0.000161007	0.667833277	2.491258402	0	78	cc_eos	c5.bp	TOP2A|PTTG1|CDC20|AURKB|CENPF|TRIP13|CCNB1|BUB1B|NEK6|BUB1|CDC6|PLK1|DLGAP5|NCAPH|NDC80|BLM|TTK|EME1|ESPL1|MAD2L1|CENPE|TACC3|MAD2L2	23
GO_REGULATION_OF_CHROMOSOME_SEGREGATION		2.45E-06	0.000161007	0.649761245	2.484078458	0	90	cc_eos	c5.bp	PTTG1|CDC20|AURKB|CENPF|TRIP13|KIF2C|CCNB1|BUB1B|NEK6|MKI67|BUB1|CDC6|PLK1|SPAG5|DLGAP5|NEK2|CDCA5|NDC80|TTK|ECT2|RACGAP1|ESPL1|MAD2L1|CENPE|TACC3|KNSTRN|FEN1|MAD2L2|RMI2	29
GO_NUCLEAR_CHROMOSOME_SEGREGATION		2.77E-06	0.000161007	0.577260112	2.476029563	0	202	cc_eos	c5.bp	TOP2A|PTTG1|CDC20|AURKB|CENPF|TRIP13|KIF2C|CCNB1|BUB1B|NEK6|PRC1|NUF2|BUB1|CDC6|PLK1|NCAPG|SPAG5|KIFC1|CDCA8|DLGAP5|NEK2|KIF18B|NCAPH|CDCA5|NDC80|BLM|TTK|EME1|KIF4A|CCNE1|ZWINT|PSRC1|ECT2|FAM83D|RACGAP1|ESPL1|MAD2L1|CENPE|FANCD2|SMC4|TACC3|KNSTRN|FEN1|MAD2L2|RAN|RMI2|ESCO2|KIF14|KIF18A|DSN1|BRIP1|SYCP2|MEI1|TUBG1|CCNE2|TTL|NCAPD2|XRCC3|FBXO5|SPDL1|SMC1B|NUSAP1|DMC1|KIF4B|HORMAD2|MSTO1|GEN1|ACTR3|…	76
GO_MICROTUBULE_CYTOSKELETON_ORGANIZATION_INVOLVED_IN_MITOSIS		2.51E-06	0.000161007	0.625082942	2.468064378	0	110	cc_eos	c5.bp	FLNA|TPX2|CDC20|SPC25|AURKB|CCNB1|BIRC5|PRC1|MYBL2|NUF2|PLK1|AURKA|CENPA|KIFC1|NEK2|NDC80|TTK|KIF4A|PKD1|PSRC1|STMN1|RACGAP1|GPSM2|KIF11|ESPL1|KIF2A|CENPE|TACC3|STIL|CHEK2|RAN|BORA|ARHGEF2|POC1A|SAPCD2|TUBG1|RCC1|WDR62|CCSAP|SPDL1|NUSAP1|KIF4B|PAX6|MSTO1|CEP192|PCNT|CLTC	47
GO_REGULATION_OF_CHROMOSOME_SEPARATION		2.33E-06	0.000161007	0.698899203	2.462267981	0	57	cc_eos	c5.bp	PTTG1|CDC20|AURKB|CENPF|TRIP13|CCNB1|BUB1B|NEK6|BUB1|CDC6|PLK1|DLGAP5|NDC80|TTK|ESPL1|MAD2L1|CENPE|TACC3|MAD2L2	19
GO_METAPHASE_ANAPHASE_TRANSITION_OF_CELL_CYCLE		2.32E-06	0.000161007	0.699894683	2.43026799	0	53	cc_eos	c5.bp	CDC20|AURKB|CENPF|TRIP13|CCNB1|BUB1B|NEK6|BUB1|CDC6|PLK1|DLGAP5|NDC80|TTK|ESPL1|MAD2L1|CENPE|TACC3|MAD2L2	18
GO_NEGATIVE_REGULATION_OF_CHROMOSOME_SEGREGATION		2.27E-06	0.000161007	0.733528098	2.414788951	0	41	cc_eos	c5.bp	PTTG1|CDC20|AURKB|CENPF|TRIP13|CCNB1|BUB1B|BUB1|PLK1|NDC80|TTK|ESPL1|MAD2L1|MAD2L2|XRCC3|FBXO5|SPDL1	17
GO_MITOTIC_NUCLEAR_DIVISION		2.88E-06	0.000161007	0.549730993	2.407331816	0	242	cc_eos	c5.bp	UBE2C|PTTG1|FLNA|TPX2|CCNB2|CDC20|AURKB|CENPF|TRIP13|KIF2C|CCNB1|BUB1B|BIRC5|NEK6|PRC1|MKI67|MYBL2|NUF2|BUB1|CDC6|ANLN|PLK1|NCAPG|AURKA|SPAG5|KIFC1|CDCA8|DLGAP5|NEK2|KIF18B|CHEK1|NFE2L1|NCAPH|CDCA5|NDC80|PKMYT1|TTK|KIF4A|UBE2S|CCNE1|ZWINT|CDC25C|PSRC1|CCNA2|RACGAP1|KIF11|ESPL1|CCNF|KIF2A|MAD2L1|CENPE|SMC4|TACC3|CD28|CHEK2|TGFB1|KNTC1|KNSTRN|SPHK1|MAD2L2|RAN|BORA|KIF14|KIF18A|DSN1|PDGFRB|TUBG1|CCN…	75
GO_REGULATION_OF_SISTER_CHROMATID_SEGREGATION		2.39E-06	0.000161007	0.651112067	2.395482453	0	72	cc_eos	c5.bp	PTTG1|CDC20|AURKB|CENPF|TRIP13|CCNB1|BUB1B|NEK6|BUB1|CDC6|PLK1|DLGAP5|CDCA5|NDC80|TTK|ESPL1|MAD2L1|CENPE|TACC3|FEN1|MAD2L2|RMI2	22
GO_MITOTIC_SPINDLE_ASSEMBLY		2.29E-06	0.000161007	0.710160583	2.395469377	0	46	cc_eos	c5.bp	FLNA|TPX2|CDC20|AURKB|BIRC5|MYBL2|PLK1|KIFC1|NEK2|KIF4A|RACGAP1|KIF11|KIF2A|CHEK2	14
GO_NEGATIVE_REGULATION_OF_METAPHASE_ANAPHASE_TRANSITION_OF_CELL_CYCLE		2.24E-06	0.000161007	0.744103349	2.367617933	0	35	cc_eos	c5.bp	CDC20|AURKB|CENPF|TRIP13|CCNB1|BUB1B|BUB1|PLK1|NDC80|TTK|MAD2L1|MAD2L2|XRCC3|FBXO5|SPDL1	15
GO_SPINDLE_ORGANIZATION		2.62E-06	0.000161007	0.56014756	2.303793569	0	146	cc_eos	c5.bp	FLNA|TPX2|CDC20|SPC25|AURKB|CCNB1|BIRC5|NEK6|PRC1|MYBL2|NUF2|PLK1|AURKA|SPAG5|KIFC1|NEK2|ASPM|NDC80|TTK|CENPW|KIF4A|PKD1|PSRC1|STMN1|RACGAP1|GPSM2|KIF11|ESPL1|KIF2A|CENPE|TACC3|STIL|CHEK2|KNSTRN|RAN|BORA|POC1A|HAUS8|TUBG1|RCC1|WDR62|CCSAP|FBXO5|HAUS5|MAPRE1|TRIM36|KIF4B|MSTO1|CEP192|PCNT|CLTC|SAC3D1|AUNIP|FSD1|TUBB|KPNB1|HAUS1|DLG1|RAE1	59
GO_MEIOTIC_CELL_CYCLE_PROCESS		2.56E-06	0.000161007	0.569513845	2.294044599	0	126	cc_eos	c5.bp	TOP2A|PTTG1|CDC20|TRIP13|BUB1B|CKS2|NUF2|BUB1|LIF|PLK1|AURKA|RAD51|ASPM|NCAPH|BLM|TTK|FANCA|EME1|WNT5A|CCNE1|CALR|CDC25C|ESPL1|PIM2|FANCD2|SMC4|MYBL1|MND1|RAD51D|RAD54B|KIF18A|BRIP1|SYCP2|MEI1|TUBG1|CCNE2|NCAPD2|FBXO5	38
GO_ANAPHASE_PROMOTING_COMPLEX_DEPENDENT_CATABOLIC_PROCESS		2.38E-06	0.000161007	0.621643574	2.281359112	0	71	cc_eos	c5.bp	UBE2C|PTTG1|CDC20|AURKB|CCNB1|BUB1B|CDK1|PLK1|AURKA|UBE2S|MAD2L1|PSMD14|PSMD2|PSME2|PSMA4|PSMA5|PSMC4|PSME4|PSMA7|PSMB2|FBXO5|PSMD1|PSMD11|PSMC2|PSMA2|PSMA1|PSMD7|UBE2D1|PSMB10|PSMC5|ANAPC5|PSMD3|PSMB9|PSMC1|CDK2|PSMA3|ANAPC7|PSMD13|PSMB6|PSMB4|PSMD4|PSMD6|PSMD12	43
GO_MITOTIC_CELL_CYCLE_CHECKPOINT		2.61E-06	0.000161007	0.5531461	2.268429288	0	143	cc_eos	c5.bp	TOP2A|CDC20|AURKB|CENPF|TRIP13|CCNB1|BUB1B|CDK1|BUB1|CDC6|PLK1|AURKA|GTSE1|NDC80|BLM|TTK|EME1|ZWINT|CDC25C|BRCA1|SFN|E2F1|MAD2L1|E2F7|CHEK2|TGFB1|KNTC1|PCNA|MAD2L2|TICRR|HMGA2|TNKS1BP1|ORC1|TIPIN|BRSK1|PRKDC|ZWILCH|NABP1|ZNF385A|CLSPN|XRCC3|CHFR|DONSON|DCLRE1B|SPDL1	45
GO_NEGATIVE_REGULATION_OF_CHROMOSOME_ORGANIZATION		2.53E-06	0.000161007	0.569995784	2.268348034	0	116	cc_eos	c5.bp	TOP2A|PTTG1|CDC20|AURKB|CENPF|TRIP13|CCNB1|BUB1B|BUB1|PIF1|PLK1|NDC80|TTK|KDM1A|BRCA1|ESPL1|MAD2L1|ATAD2|DNMT1|MAD2L2|PARP1|DNMT3B|HMGA1	23
GO_REGULATORY_T_CELL_DIFFERENTIATION		2.18E-06	0.000161007	0.777318905	2.26575367	0	24	cc_eos	c5.bp	IL2RA|FANCA|CTLA4|RUNX1|IFNG|FANCD2|CD28|CR1|TGFB1|LILRB4|TNFRSF18|PLA2G2D|LILRB2	13
GO_REGULATION_OF_DOUBLE_STRAND_BREAK_REPAIR_VIA_HOMOLOGOUS_RECOMBINATION		2.23E-06	0.000161007	0.725702693	2.263141321	0	32	cc_eos	c5.bp	RAD51|CHEK1|BLM|RAD51AP1|KDM1A|ZNF365|POLQ|PARPBP|MAD2L2|RMI2|PARP1|WAS|TIMELESS|FANCB	14
GO_CELL_CYCLE_CHECKPOINT		2.73E-06	0.000161007	0.527806516	2.242761857	0	187	cc_eos	c5.bp	TOP2A|CDC20|AURKB|CENPF|TRIP13|CCNB1|BUB1B|CDC45|CDK1|BUB1|CDC6|PLK1|AURKA|CHEK1|GTSE1|NDC80|BLM|TTK|EME1|ZWINT|CDC25C|DTL|BRCA1|SFN|E2F1|MAD2L1|E2F7|CHEK2|TGFB1|KNTC1|PCNA|MAD2L2|TICRR|WDR76|HMGA2|TNKS1BP1|ATR|ORC1|TIPIN|BRSK1|PRKDC|BRIP1|TIMELESS|ZWILCH|NABP1|ZNF385A|CLSPN|H2AFX|INTS7|XRCC3|CHFR|DONSON|DCLRE1B|SPDL1|TOPBP1|E2F8|DNA2|PRPF19|GEN1|RHNO1	60
GO_DNA_DEPENDENT_DNA_REPLICATION		2.56E-06	0.000161007	0.552559373	2.223033213	0	125	cc_eos	c5.bp	CDC45|CDC6|RAD51|BLM|ORC6|EME1|CCNE1|MCM6|POLG|ZNF365|GINS2|MCM4|E2F7|POLE2|POLQ|CHEK2|GINS1|PCNA|FEN1|GINS4|TICRR|GINS3|CDC7|HMGA1|MCM10|ALYREF|ORC1|TIPIN|TIMELESS|WDHD1|FGFR1|CCNE2|FBXO5|SLFN11|DONSON|DBF4B|MCM3|E2F8|DNA2|CHTF18|GEN1|MGME1|BAZ1A|PRIM2|LIG1|DSCC1|MCM5|POLA2|CDK2|CDK2AP1|POLE|SAMHD1|RPA3|MMS22L|SETMAR|POLD1|CDT1|POLB|RFWD3|EME2|REV3L|WRN|POLD4|ZNF830|POLA1|ORC5|PNKP|POLG2|GMNN|SS…	81
GO_MEIOTIC_CELL_CYCLE		2.68E-06	0.000161007	0.528972683	2.21888874	0	169	cc_eos	c5.bp	TOP2A|PTTG1|CDC20|TRIP13|BUB1B|CKS2|NUF2|BUB1|LIF|PLK1|AURKA|RAD51|NEK2|ASPM|NCAPH|RAD54L|EXO1|PKMYT1|BLM|TTK|FANCA|EME1|WNT5A|CCNE1|CALR|CDC25C|ESPL1|PIM2|FANCD2|SMC4|MYBL1|MND1|RAD51D|RAD54B|KIF18A|DUSP13|LFNG|BRIP1|SYCP2|MEI1|TUBG1|CCNE2|NCAPD2|XRCC2|H2AFX|FBXO5	46
GO_ADAPTIVE_IMMUNE_RESPONSE		3.07E-06	0.000161007	0.492323758	2.217940556	0	317	cc_eos	c5.bp	IL6|CXCL13|IGLL5|ADA|LEF1|ULBP2|FCGR1B|INPP5D|EXO1|CD3D|IGLL1|MYO1G|EBI3|CTLA4|SLAMF7|JAK3|SAMSN1|FGA|CD27|LAT|LAIR1|MCOLN2|TNFSF13B|CLEC10A|BATF|IFNG|SIGLEC10|CD28|CR1|C1S|TGFB1|CD3G|ULBP1|RAB27A|CD3E|LILRB4|FCER1G|ICAM1|CD8A|TNFAIP3|C1QB|CD209|MAD2L2|C1QC|PYCARD|SH2D1A|GCNT3|CD6|SUSD4|LAMP3|C1QA|FCGR2B|CD4|IL31RA|CCL19|SIT1|CD80|TLR8|CD8B|CCR2|UNC13D|RAET1L|RIPK2|EOMES|CTSC|ZAP70|LILRB2|MTOR|WA…	131
GO_SPINDLE_ASSEMBLY		2.45E-06	0.000161007	0.578411016	2.215415798	0	91	cc_eos	c5.bp	FLNA|TPX2|CDC20|AURKB|BIRC5|NEK6|MYBL2|PLK1|AURKA|SPAG5|KIFC1|NEK2|ASPM|CENPW|KIF4A|RACGAP1|GPSM2|KIF11|KIF2A|CHEK2|HAUS8|RCC1|CCSAP|FBXO5|HAUS5|MAPRE1|KIF4B|MSTO1|CEP192|SAC3D1	30
GO_ANTIGEN_PROCESSING_AND_PRESENTATION		2.74E-06	0.000161007	0.514782297	2.19296723	0	191	cc_eos	c5.bp	KIF2C|CCL21|LAG3|FCGR1B|FCGR1A|KIF4A|CALR|RACGAP1|KIF11|KIF2A|CENPE|SPTBN2|AP2S1|SEC24D|PSMD14|RAB27A|KIF15|PSMD2|FCER1G|ICAM1|CD8A|PDIA3|NCF4|CD209|CTSV|PYCARD|NOD2|FCGR2B|PSME2|PSMA4|CCL19|PSMA5|PSMC4|KIF18A|LILRB2|AP2M1|WAS|HLA-DOA|SEC13|KIF3C|HLA-DQA1|CYBB|HLA-DOB|PSME4|IFI30|PSMA7|PSMB2|HLA-DQA2|CAPZB|HLA-DRA|PSMD1|CAPZA1|MARCH1|CYBA|PSMD11|PSMC2|CD1E|HLA-DMB|KIF4B|CD74|DYNLL1|AP2A1|DYNC1I1|…	106
GO_REGULATION_OF_B_CELL_ACTIVATION		2.48E-06	0.000161007	0.564186623	2.19074724	0	99	cc_eos	c5.bp	IL6|IGLL5|ADA|CD38|MZB1|INPP5D|SLAMF8|IGLL1|CTLA4|INHA|SAMSN1|CD27|TNFSF13B|IRS2|CD28|TGFB1|TNFAIP3|MAD2L2|FCRL3|NOD2|FCGR2B|BST1|CASP3|IKZF3|IL27RA|NCKAP1L|SLA2|XBP1|CYLD|CARD11|SASH3|IL10|MNDA|TYROBP|MMP14|LYN|CD74	37
GO_DNA_REPLICATION		2.86E-06	0.000161007	0.501908936	2.189867641	0	234	cc_eos	c5.bp	RRM2|CDC45|CDK1|CDC6|PIF1|RAD51|ZBTB38|CHEK1|EXO1|BLM|ORC6|EME1|CCNE1|MCM6|POLG|DTL|CCNA2|RECQL4|BRCA1|ACHE|ZNF365|S100A11|GINS2|MCM4|E2F7|POLE2|POLQ|CHEK2|GINS1|RNASEH2A|PCNA|CHAF1B|FEN1|GINS4|DBF4|TICRR|GINS3|RMI2|MCM8|CDC7|ESCO2|HMGA1|MCM10|ATR|ALYREF|ORC1|TIPIN|BRIP1|TIMELESS|RBBP7|WDHD1|CCDC88A|FGFR1|CCNE2|CLSPN|FBXO5|SLFN11|DONSON|DBF4B|TOPBP1|TSPYL2|MCM3|TOP1|E2F8|DNA2|CHTF18|GEN1|TOP3A|MG…	77
GO_POSITIVE_REGULATION_OF_LEUKOCYTE_CELL_CELL_ADHESION		2.74E-06	0.000161007	0.513095281	2.187393954	0	192	cc_eos	c5.bp	IL6|IL2RA|ADA|CCL21|LGALS1|BLM|CD44|EBI3|CTLA4|RUNX1|JAK3|CD27|ADAM8|TNFSF13B|IFNG|CD28|TGFB1|PDCD1LG2|CD3E|LILRB4|ICAM1|CD209|CD276|PYCARD|AIF1|CD6|NOD2|CD4|CCL19|TNFSF14|CD80|CCR2|MAP3K8|LCK|CAV1|RIPK2|ZAP70|LILRB2|NLRP3|ICOS|GLI3|NCKAP1L|XBP1|BTLA|SKAP1|CYLD|IRAK1|CD47|LILRB1|HSPH1|CARD11|IL1B|CD86|CSK|PDCD1|KLRK1|VAV1|SASH3|IL12RB1|XCL1|CD274|TESPA1|HLA-DMB|RASAL3|LYN|CD74|LGALS9|GRAP2|IL18|H…	85
GO_DNA_GEOMETRIC_CHANGE		2.41E-06	0.000161007	0.576542697	2.155626463	0	79	cc_eos	c5.bp	TOP2A|CDC45|PIF1|RAD51|HMGB3|RAD54L|BLM|MCM6|RECQL4|GINS2|MCM4|CHD1L|GINS1|GINS4|PARP1|HMGA1|RAD54B|BRIP1	18
GO_REGULATION_OF_LYMPHOCYTE_ACTIVATION		3.15E-06	0.000161007	0.473103997	2.152738176	0	351	cc_eos	c5.bp	IL6|IGLL5|IL2RA|ADA|CD38|MZB1|RAC2|CCL21|LAG3|INPP5D|LGALS1|BLM|FANCA|SLAMF8|VSIG4|IGLL1|CD2|EBI3|CTLA4|RUNX1|INHA|JAK3|SAMSN1|CD27|ADAM8|LAT|TNFSF13B|IRS2|IFNG|FANCD2|LMO1|CD28|CR1|TGFB1|PDCD1LG2|CD3E|LILRB4|TYRO3|TIGIT|TNFAIP3|CD209|CD276|MAD2L2|PTPN22|PYCARD|AIF1|FCRL3|CD6|NOD2|TNFRSF18|FCGR2B|CD4|BST1|CCL19|SIT1|TNFSF14|CD80|CCR2|DLG5|PLA2G2D|CASP3|MAP3K8|LCK|RHBDD3|CAV1|RIPK2|IKZF3|ZAP70|LIL…	138
GO_ANTIGEN_PROCESSING_AND_PRESENTATION_OF_PEPTIDE_ANTIGEN		2.67E-06	0.000161007	0.51540644	2.15157334	0	163	cc_eos	c5.bp	KIF2C|LAG3|FCGR1B|FCGR1A|KIF4A|CALR|RACGAP1|KIF11|KIF2A|CENPE|SPTBN2|AP2S1|SEC24D|PSMD14|KIF15|PSMD2|FCER1G|PDIA3|NCF4|CD209|CTSV|PYCARD|FCGR2B|PSME2|PSMA4|PSMA5|PSMC4|KIF18A|AP2M1|HLA-DOA|SEC13|KIF3C|HLA-DQA1|CYBB|HLA-DOB|PSME4|IFI30|PSMA7|PSMB2|HLA-DQA2|CAPZB|HLA-DRA|PSMD1|CAPZA1|MARCH1|CYBA|PSMD11|PSMC2|HLA-DMB|KIF4B|CD74|DYNLL1|AP2A1|DYNC1I1|PSMA2|HLA-DPA1|CLTC|HLA-DMA|TAP1|PSMA1|PSMD7|PSMB10…	91
GO_MEIOTIC_CHROMOSOME_SEGREGATION		2.35E-06	0.000161007	0.599015825	2.144181664	0	62	cc_eos	c5.bp	TOP2A|PTTG1|TRIP13|BUB1B|NUF2|BUB1|PLK1|NCAPH|BLM|TTK|EME1|CCNE1|ESPL1|FANCD2|SMC4|BRIP1|SYCP2|MEI1|CCNE2	19
GO_ORGANELLE_FISSION		3.18E-06	0.000161007	0.468372737	2.138545551	0	364	cc_eos	c5.bp	UBE2C|TOP2A|PTTG1|FLNA|TPX2|CCNB2|CDC20|AURKB|CENPF|TRIP13|KIF2C|CCNB1|BUB1B|BIRC5|NEK6|CKS2|PRC1|MKI67|MYBL2|NUF2|BUB1|LIF|CDC6|ANLN|PLK1|NCAPG|AURKA|RAD51|SPAG5|KIFC1|CDCA8|DLGAP5|NEK2|KIF18B|CHEK1|ASPM|NFE2L1|NCAPH|CDCA5|NDC80|PKMYT1|BLM|TTK|FANCA|EME1|KIF4A|UBE2S|WNT5A|CCNE1|ZWINT|CALR|CDC25C|PSRC1|CCNA2|RACGAP1|KIF11|ESPL1|CCNF|KIF2A|PIM2|MAD2L1|CENPE|FANCD2|SMC4|TACC3|CD28|CHEK2|TGFB1|KNTC1…	93
GO_POSITIVE_REGULATION_OF_LYMPHOCYTE_ACTIVATION		2.84E-06	0.000161007	0.486799919	2.118924436	0	229	cc_eos	c5.bp	IL6|IGLL5|IL2RA|ADA|CD38|CCL21|INPP5D|LGALS1|BLM|IGLL1|EBI3|CTLA4|RUNX1|JAK3|CD27|ADAM8|TNFSF13B|IRS2|IFNG|CD28|TGFB1|PDCD1LG2|CD3E|LILRB4|CD209|CD276|MAD2L2|PYCARD|AIF1|FCRL3|CD6|NOD2|CD4|BST1|CCL19|TNFSF14|CD80|CCR2|MAP3K8|LCK|CAV1|RIPK2|ZAP70|LILRB2|NLRP3|ICOS|GLI3|NCKAP1L|XBP1|BTLA|CYLD|CD47|LILRB1|TOX|HSPH1|CARD11|IL1B|CD86|CSK|PDCD1|KLRK1|VAV1|SASH3|TYROBP|MMP14|IL12RB1|XCL1|CD274|TESPA1|HL…	92
GO_REGULATION_OF_CELL_CYCLE_G2_M_PHASE_TRANSITION		2.71E-06	0.000161007	0.500602737	2.115596602	0	179	cc_eos	c5.bp	TPX2|AURKB|CENPF|CCNB1|CDK1|CDC6|PLK1|HMMR|AURKA|NEK2|CHEK1|GTSE1|BLM|CDC25C|DTL|RECQL4|BRCA1|PSMD14|PSMD2|TICRR|PSME2|PSMA4|CDC7|HMGA2|PSMA5|TUBA1A|PSMC4|ORC1|HAUS8|KIF14|BRSK1|ATF5|TUBG1|PLK4|PSME4|PSMA7|PSMB2|CLSPN|FBXO5|PSMD1|DONSON|MIIP|SMARCD3|HAUS5|TUBA4A|PSMD11|PSMC2|MAPRE1|DBF4B|TOPBP1|CDC25B|DYNLL1|CEP192|PSMA2|PCNT|PSMA1|PSMD7|RBX1|CEP41|PSMB10|PSMC5|H2AFY|CEP76|PSMD3|TUBB|PSMB9|RAD51C…	78
GO_DNA_CONFORMATION_CHANGE		2.79E-06	0.000161007	0.490444915	2.113290822	0	210	cc_eos	c5.bp	TOP2A|HJURP|CCNB1|CDC45|CDK1|PIF1|NCAPG|RAD51|CENPA|CENPK|NCAPH|CENPM|HMGB3|RAD54L|CDCA5|ASF1B|BLM|CENPW|CENPN|HIST1H4H|CENPU|MCM6|RECQL4|OIP5|GINS2|MCM4|CHD1L|SMC4|NCAPG2|NAP1L2|GINS1|CHAF1B|GINS4|CENPI|HELLS|PARP1|HMGA2|HMGA1|RAD54B|CDKN2A|BRIP1|RBBP7|CENPL|CENPH|PSME4|NCAPD2|H2AFX|NUSAP1|RUVBL1|TSPYL2|HIST1H4J|TOP1|SRPK1|DNA2|TOP3A|HIST1H3D|HAT1|MIS18A|RBX1|H2AFY|SMC2|H2AFY2	62
GO_REGULATION_OF_NUCLEAR_DIVISION		2.70E-06	0.000161007	0.498613979	2.104083668	0	177	cc_eos	c5.bp	UBE2C|PTTG1|CCNB2|CDC20|AURKB|CENPF|TRIP13|CCNB1|BUB1B|NEK6|MKI67|BUB1|LIF|CDC6|ANLN|PLK1|AURKA|DLGAP5|NEK2|CHEK1|NFE2L1|CDCA5|NDC80|PKMYT1|TTK|WNT5A|CCNE1|CALR|CDC25C|CCNA2|KIF11|ESPL1|CCNF|MAD2L1|CENPE|TACC3|CD28|TGFB1|KNTC1|SPHK1|MAD2L2|BORA|PDGFRB|CCNE2|RCC1|RANBP1|CCSAP|XRCC3|FBXO5|IL1B	50
GO_REGULATION_OF_T_CELL_ACTIVATION	x	2.95E-06	0.000161007	0.473744317	2.101234318	0	272	cc_eos	c5.bp	IL6|IL2RA|ADA|RAC2|CCL21|LAG3|LGALS1|BLM|FANCA|VSIG4|CD2|EBI3|CTLA4|RUNX1|JAK3|CD27|ADAM8|LAT|TNFSF13B|IFNG|FANCD2|LMO1|CD28|CR1|TGFB1|PDCD1LG2|CD3E|LILRB4|TIGIT|CD209|CD276|PTPN22|PYCARD|AIF1|CD6|NOD2|TNFRSF18|FCGR2B|CD4|CCL19|SIT1|TNFSF14|CD80|CCR2|DLG5|PLA2G2D|CASP3|MAP3K8|LCK|CAV1|RIPK2|ZAP70|LILRB2|LGALS3|HLA-DOA|LAX1|NLRP3|ICOS|IRF4|GLI3|CEBPB|NCKAP1L|XBP1|ADORA2A|GLMN|BTLA|CYLD|CD47|LILRB1…	115
GO_NEUTROPHIL_MIGRATION		2.43E-06	0.000161007	0.553501894	2.09178695	0	84	cc_eos	c5.bp	CCL20|SAA1|CXCL5|LBP|CXCL13|CXCL1|RAC2|CCL21|SLAMF8|CXCL6|ADAM8|MCOLN2|FCER1G|CXCL11|CCL13|CCL8|BST1|CCL19|CXCL9|LGALS3|CCL26|CXCL10|NCKAP1L|XCL2|IL1B|DAPK2|VAV1|CKLF|CXCL2|IL1R1|C3AR1|XCL1|CD74|CXCL3	34
GO_T_CELL_ACTIVATION		3.25E-06	0.000161007	0.454979863	2.089872723	0	389	cc_eos	c5.bp	IL6|IL2RA|ADA|RAC2|CCL21|LEF1|LAG3|LGALS1|BLM|FANCA|CD3D|VSIG4|CD44|CD2|EBI3|CTLA4|RUNX1|JAK3|CD27|ADAM8|LAT|TNFSF13B|BATF|RUNX2|IFNG|FANCD2|LMO1|CD28|CR1|TGFB1|CD3G|RAB27A|PDCD1LG2|CD3E|LILRB4|TIGIT|FCER1G|ICAM1|CD8A|CD209|CD276|PTPN22|PYCARD|AIF1|CD6|NOD2|TNFRSF18|FCGR2B|CD4|CTPS1|CCL19|MAFB|SIT1|TNFSF14|CD80|CD8B|CCR2|DLG5|PLA2G2D|CASP3|MAP3K8|LCK|CAV1|RIPK2|RHOH|EOMES|ZAP70|LFNG|PRKDC|LILRB2|…	157
GO_RECOMBINATIONAL_REPAIR		2.49E-06	0.000161007	0.534334604	2.08817715	0	103	cc_eos	c5.bp	CDC45|RAD51|CHEK1|RAD54L|BLM|RAD51AP1|KDM1A|RECQL4|BRCA1|ZNF365|GINS2|POLQ|PARPBP|PSMD14|FEN1|GINS4|MAD2L2|RMI2|PARP1|MCM8|CDC7|RAD51D|RAD54B|WAS|TIMELESS|NABP1|XRCC2|H2AFX|XRCC3|FANCB|DMC1|GEN1|RHNO1|AUNIP|RAD51C|RECQL|SAMHD1|WRAP53|RPA3|MMS22L	40
GO_REGULATION_OF_LYMPHOCYTE_MEDIATED_IMMUNITY		2.53E-06	0.000161007	0.518485232	2.06335729	0	116	cc_eos	c5.bp	IL6|LAG3|ULBP2|CD28|CR1|TGFB1|ULBP1|FCER1G|MAD2L2|SH2D1A|FCGR2B|CCR2|RAET1L|WAS|SLAMF6|IL27RA|NLRP3|LILRB1|IL1B|IL18R1|KLRK1|CD96|VAV1|SASH3|IL10|IL1R1|IL20RB|CD1E|IL12RB1|XCL1|LGALS9|IL18|TNFRSF1B|FAM49B|CD160|HPX|RASGRP1|AGER|IL7R|PTPN6|CD226|MICB|KLRC4-KLRK1|ULBP3|CLEC4G|PTPRC|ARRB2|PARP3	48
GO_ANTIGEN_PROCESSING_AND_PRESENTATION_OF_PEPTIDE_OR_POLYSACCHARIDE_ANTIGEN_VIA_MHC_CLASS_II		2.45E-06	0.000161007	0.53866548	2.063183414	0	91	cc_eos	c5.bp	KIF2C|LAG3|KIF4A|RACGAP1|KIF11|KIF2A|CENPE|SPTBN2|AP2S1|SEC24D|KIF15|FCER1G|CTSV|PYCARD|FCGR2B|KIF18A|AP2M1|HLA-DOA|SEC13|KIF3C|HLA-DQA1|HLA-DOB|IFI30|HLA-DQA2|CAPZB|HLA-DRA|CAPZA1|MARCH1|HLA-DMB|KIF4B|CD74|DYNLL1|AP2A1|DYNC1I1|HLA-DPA1|CLTC|HLA-DMA|HLA-DRB1|KIF22|HLA-DPB1	40
GO_CELL_DIVISION	x	3.48E-06	0.000161007	0.437527596	2.048032279	0	486	cc_eos	c5.bp	UBE2C|TOP2A|C10orf99|PTTG1|KIF20A|TPX2|CCNB2|CDC20|SPC25|AURKB|CENPF|CDCA3|KIF2C|CCNB1|BUB1B|BIRC5|CDK1|NEK6|CEP55|CKS2|PRC1|NUF2|BUB1|CDC6|ANLN|PLK1|NCAPG|AURKA|CENPA|SPAG5|KIFC1|CDCA8|NEK2|KIF18B|ASPM|NCAPH|LEF1|CDCA5|SPC24|NDC80|BLM|ORC6|CENPW|KIF4A|UBE2S|CIB1|CCNE1|ZWINT|PGF|CDC25C|PSRC1|CCNA2|ECT2|OIP5|FAM83D|SFN|STMN1|RACGAP1|GPSM2|KIF11|ESPL1|CCNF|KIF2A|MAD2L1|E2F7|SFRP2|TUBA1B|CENPE|SMC4|…	133
GO_B_CELL_ACTIVATION		2.74E-06	0.000161007	0.480106755	2.046759446	0	192	cc_eos	c5.bp	IL6|IGLL5|ADA|CD38|MZB1|LEF1|INPP5D|LGALS1|EXO1|SLAMF8|IGLL1|CTLA4|INHA|JAK3|SAMSN1|CD27|TNFSF13B|IRS2|BATF|CD28|TGFB1|TNFAIP3|MAD2L2|FCRL3|NOD2|FCGR2B|BST1|CTPS1|IL11|BAK1|CASP3|IKZF3|ZAP70|LFNG|PRKDC|LAX1|IL27RA|NCKAP1L|LAT2|SLA2|XBP1|CYLD|TXLNA|CARD11|MFNG|CD79A|IFNE|SASH3|IL10|CMTM7|MNDA|TYROBP|MMP14|DOCK10|MS4A1|LYN|CD74|ADAM17|CASP8|IL7R|NFAM1|PTPN6|NFATC2|PTPN2|PTPRJ|BST2|GAPT	67
GO_ADAPTIVE_IMMUNE_RESPONSE_BASED_ON_SOMATIC_RECOMBINATION_OF_IMMUNE_RECEPTORS_BUILT_FROM_IMMUNOGLOBULIN_SUPERFAMILY_DOMAINS		2.78E-06	0.000161007	0.476069614	2.046674414	0	206	cc_eos	c5.bp	IL6|CXCL13|IGLL5|ADA|LEF1|ULBP2|INPP5D|EXO1|IGLL1|MYO1G|EBI3|JAK3|CD27|TNFSF13B|BATF|CD28|CR1|C1S|TGFB1|ULBP1|RAB27A|FCER1G|ICAM1|CD8A|TNFAIP3|C1QB|MAD2L2|C1QC|GCNT3|SUSD4|C1QA|FCGR2B|CD4|IL31RA|CCL19|CD80|TLR8|CCR2|UNC13D|RAET1L|RIPK2|CTSC|MTOR|WAS|SLAMF6|IL27RA|LY9|NLRP3|IRF4|SLA2|LILRB1|IL1B|IL18R1|SASH3|HPRT1|IL10|IL1R1|IL20RB|CD1E|IL12RB1|XCL1|CD274|ZC3H12A|CD74|ADAM17|IL18|TNFRSF1B|FAM49B|H…	79
GO_DOUBLE_STRAND_BREAK_REPAIR		2.71E-06	0.000161007	0.483424232	2.044284812	0	180	cc_eos	c5.bp	FOXM1|TRIP13|CDC45|EYA1|RAD51|CHEK1|RAD54L|CDCA5|BLM|EME1|HIST1H4H|CIB1|RAD51AP1|KDM1A|RECQL4|BRCA1|ZNF365|GINS2|POLQ|PARPBP|CHEK2|PSMD14|FEN1|GINS4|MAD2L2|RMI2|PARP1|MCM8|CDC7|HMGA2|ESCO2|TNKS1BP1|RAD51D|RAD54B|PRKDC|BRIP1|WAS|TIMELESS|NABP1|XRCC2|H2AFX|XRCC3|TFIP11|DCLRE1B|FANCB|DMC1|HIST1H4J|DNA2|PRPF19|GEN1	50
GO_REGULATION_OF_ADAPTIVE_IMMUNE_RESPONSE		2.56E-06	0.000161007	0.502245988	2.023084613	0	126	cc_eos	c5.bp	IL6|ADA|JAK3|SAMSN1|TNFSF13B|CD28|CR1|TGFB1|FCER1G|TNFAIP3|MAD2L2|PYCARD|FCGR2B|CD4|CCL19|CD80|CCR2|RIPK2|WAS|IL27RA|NLRP3|SKAP1|LILRB1|IL1B|IL18R1|SASH3|IL10|IL1R1|IL20RB|CD1E|IL12RB1|XCL1|CD274|ZC3H12A|IL18|TNFRSF1B|FAM49B|ADCY7|CD160|HPX|AGER|NFKBIZ|EIF2AK4|IL7R|PTPN6|LOXL3|CD226|CLEC4G	48
GO_ALPHA_BETA_T_CELL_ACTIVATION		2.53E-06	0.000161007	0.507473078	2.019533459	0	116	cc_eos	c5.bp	IL6|ADA|LEF1|BLM|EBI3|RUNX1|JAK3|BATF|IFNG|CD28|CD3E|CCL19|CD80|CCR2|PLA2G2D|RIPK2|EOMES|ZAP70|MTOR|SLAMF6|LY9|NLRP3|IRF4|GLI3|NCKAP1L|ADORA2A|LILRB1|HSPH1|CD86|IL18R1|TCF7|SASH3|GPR18|IL12RB1|XCL1|CD274|RASAL3|ITK|ZC3H12A|ELF4|LGALS9|IL18|CD160|TWSG1|AGER|NFKBIZ|PTGER4|LOXL3|CD83|DOCK2	50
GO_LYMPHOCYTE_MEDIATED_IMMUNITY		2.76E-06	0.000161007	0.470656999	2.01392712	0	198	cc_eos	c5.bp	IL6|IGLL5|LAG3|ULBP2|INPP5D|EXO1|IGLL1|MYO1G|SLAMF7|CD27|BATF|CD28|CR1|C1S|TGFB1|ULBP1|RAB27A|FCER1G|ICAM1|CD8A|C1QB|MAD2L2|C1QC|SH2D1A|GCNT3|SUSD4|C1QA|FCGR2B|IL31RA|TLR8|CCR2|UNC13D|LYST|RAET1L|CTSC|WAS|SLAMF6|IL27RA|NLRP3|SLA2|LILRB1|IL1B|IL18R1|KLRK1|CD96|VAV1|SASH3|HPRT1|IL10|GZMB|IL1R1|IL20RB|CD1E|IL12RB1|KLRD1|XCL1|CD74|LGALS9|PRDX1|IL18|TNFRSF1B|FAM49B|CD160|HPX|RASGRP1|AGER|IL7R|PTPN6|CD…	78
GO_POSITIVE_REGULATION_OF_CELL_ACTIVATION		2.96E-06	0.000161007	0.453236788	2.011156265	0	273	cc_eos	c5.bp	IL6|LBP|IGLL5|IL2RA|ADA|CD38|CCL21|INPP5D|LGALS1|BLM|CRHR1|ADORA2B|WNT5A|IGLL1|CD2|EBI3|CTLA4|RUNX1|JAK3|CD27|ADAM8|TNFSF13B|IRS2|IFNG|CD28|TGFB1|PDCD1LG2|CD3E|LILRB4|FCER1G|CD209|CD276|MAD2L2|PYCARD|AIF1|FCRL3|PLEK|CD6|NOD2|C1QA|CD4|BST1|CCL19|TNFSF14|CD80|CCR2|MAP3K8|LCK|CAV1|RIPK2|ZAP70|LILRB2|PDGFRB|NLRP3|ICOS|GLI3|NCKAP1L|XBP1|BTLA|CYLD|CD47|LILRB1|TOX|TLR6|HSPH1|CARD11|IL1B|CD86|CSK|PDCD1|K…	105
GO_LEUKOCYTE_CELL_CELL_ADHESION		2.98E-06	0.000161007	0.449131174	2.000373003	0	283	cc_eos	c5.bp	IL6|IL2RA|ADA|RAC2|CCL21|LAG3|LGALS1|BLM|VSIG4|CD44|EBI3|CERCAM|CTLA4|RUNX1|JAK3|CD27|ADAM8|TNFSF13B|IFNG|CD28|TGFB1|PDCD1LG2|CD3E|LILRB4|TIGIT|ICAM1|APOA4|CD209|CD276|PTPN22|GCNT1|PYCARD|AIF1|CD6|NOD2|FCGR2B|CD4|CCL19|TNFSF14|CD80|CCR2|DLG5|PLA2G2D|CASP3|ITGA5|MAP3K8|LCK|CAV1|RIPK2|ZAP70|LILRB2|LGALS3|LAX1|NLRP3|ICOS|GLI3|CEBPB|NCKAP1L|XBP1|ADORA2A|GLMN|BTLA|SKAP1|CYLD|IRAK1|CD47|LILRB1|HSPH1|CA…	115
GO_POSITIVE_REGULATION_OF_CELL_CELL_ADHESION		2.82E-06	0.000161007	0.461661767	2.000088342	0	220	cc_eos	c5.bp	IL6|CXCL13|IL2RA|ADA|CCL21|LGALS1|BLM|WNT5A|CD44|EBI3|CTLA4|RUNX1|JAK3|FGA|CD27|ADAM8|TNFSF13B|IFNG|CD28|TGFB1|PDCD1LG2|CD3E|LILRB4|ICAM1|CD209|CD276|PYCARD|AIF1|CD6|NOD2|CD4|CCL19|TNFSF14|CD80|CCR2|MAP3K8|LCK|ADAM19|CAV1|RIPK2|ZAP70|LILRB2|NLRP3|ICOS|GLI3|NCKAP1L|XBP1|BTLA|SKAP1|CYLD|IRAK1|CD47|LILRB1|HSPH1|CARD11|IL1B|CD86|CSK|PDCD1|KLRK1|VAV1|SASH3|IL10|IL12RB1|XCL1|CD274|TESPA1|HLA-DMB|RASAL3…	88
GO_T_CELL_DIFFERENTIATION		2.77E-06	0.000161007	0.464083828	1.990584928	0	202	cc_eos	c5.bp	IL6|IL2RA|ADA|LEF1|BLM|FANCA|CD3D|CD2|CTLA4|RUNX1|JAK3|CD27|ADAM8|BATF|RUNX2|IFNG|FANCD2|CD28|CR1|TGFB1|CD3G|CD3E|LILRB4|FCER1G|CD8A|PTPN22|TNFRSF18|CD4|CCL19|MAFB|CD80|CCR2|PLA2G2D|LCK|RIPK2|RHOH|EOMES|ZAP70|LFNG|PRKDC|LILRB2|MTOR|SLAMF6|HLA-DOA|LY9|NLRP3|IRF4|GLI3|NCKAP1L|XBP1|CYLD|JMJD6|CARD11|CD86|IL18R1|TCF7|VAV1|SASH3|GPR18|PRELID1|IL12RB1|TESPA1|CDK6|ITK|ZC3H12A|CD74|ADAM17|LGALS9|IL18|THE…	78
GO_DNA_PACKAGING		2.57E-06	0.000161007	0.490481231	1.982465695	0	129	cc_eos	c5.bp	TOP2A|HJURP|CCNB1|CDK1|NCAPG|CENPA|CENPK|NCAPH|CENPM|CDCA5|ASF1B|CENPW|CENPN|HIST1H4H|CENPU|OIP5|SMC4|NCAPG2|NAP1L2|CHAF1B|CENPI|HELLS|HMGA2|HMGA1|CDKN2A|RBBP7|CENPL|CENPH|PSME4|NCAPD2|H2AFX|NUSAP1|RUVBL1|TSPYL2|HIST1H4J|SRPK1|HIST1H3D|HAT1|MIS18A|H2AFY|SMC2|H2AFY2	42
GO_CELL_CYCLE_PHASE_TRANSITION		3.50E-06	0.000161007	0.422334994	1.979664807	0	494	cc_eos	c5.bp	UBE2C|RRM2|C10orf99|TPX2|CCNB2|CDC20|AURKB|CENPF|FOXM1|TRIP13|CCNB1|BUB1B|CDC45|CDK1|NEK6|CKS2|CDKN3|BUB1|UBD|CDC6|ANLN|PLK1|HMMR|AURKA|IQGAP3|MELK|DLGAP5|NEK2|CHEK1|CDCA5|GTSE1|NDC80|PKMYT1|BLM|TTK|ORC6|UBE2S|CCNE1|PKD1|MCM6|CDC25C|DTL|CCNA2|RECQL4|BRCA1|FAM83D|SFN|MCM4|ESPL1|E2F1|PIM2|MAD2L1|E2F7|POLE2|CENPE|TACC3|CHEK2|PSMD14|TGFB1|KNTC1|PCNA|PSMD2|EIF4EBP1|DBF4|MAD2L2|TICRR|AIF1|BID|LSM10|PSM…	153
GO_REGULATION_OF_CELL_ACTIVATION		3.39E-06	0.000161007	0.425745293	1.978762844	0	446	cc_eos	c5.bp	IL6|LBP|IGLL5|IL2RA|ADA|CD38|MZB1|RAC2|CCL21|LAG3|INPP5D|LGALS1|BLM|FANCA|CRHR1|ADORA2B|SLAMF8|SLC7A2|WNT5A|VSIG4|IGLL1|CD2|EBI3|CTLA4|RUNX1|INHA|JAK3|SAMSN1|CD27|ADAM8|LAT|TNFSF13B|IRS2|IFNG|FANCD2|LMO1|MILR1|CD28|CR1|TGFB1|PDCD1LG2|CD3E|LILRB4|TYRO3|TIGIT|FCER1G|TNFAIP3|CD209|CD276|MAD2L2|PTPN22|PYCARD|PRKCA|AIF1|FCRL3|PLEK|CD6|NOD2|C1QA|TNFRSF18|FCGR2B|CD4|IL31RA|BST1|CCL19|SIT1|TNFSF14|CD80|C…	164
GO_REGULATION_OF_LEUKOCYTE_PROLIFERATION		2.71E-06	0.000161007	0.463355223	1.960808564	0	181	cc_eos	c5.bp	IL6|IL2RA|ADA|CD38|MZB1|RAC2|INPP5D|BLM|VSIG4|EBI3|CTLA4|JAK3|TNFSF13B|IRS2|LMO1|CD28|TGFB1|PDCD1LG2|CD3E|TNFAIP3|CD209|CD276|PTPN22|PYCARD|AIF1|FCRL3|CD6|CCL8|FCGR2B|CD4|BST1|CCL19|CD80|CCR2|DLG5|PLA2G2D|CASP3|RIPK2|IKZF3|ZAP70|LILRB2|LGALS3|CEBPB|NCKAP1L|GLMN|LILRB1|CARD11|IL1B|CD86|SASH3|IL10|MNDA|TYROBP|IL20RB|IL12RB1|XCL1|CD274|HLA-DMB|RASAL3|LYN|CSF1|CD74|LGALS9|IL18|HLA-DPA1|TNFRSF1B|CCDC8…	77
GO_REGULATION_OF_CELL_CYCLE_PHASE_TRANSITION		3.21E-06	0.000161007	0.427446807	1.955831284	0	373	cc_eos	c5.bp	UBE2C|C10orf99|TPX2|CDC20|AURKB|CENPF|TRIP13|CCNB1|BUB1B|CDC45|CDK1|NEK6|BUB1|UBD|CDC6|ANLN|PLK1|HMMR|AURKA|DLGAP5|NEK2|CHEK1|CDCA5|GTSE1|NDC80|BLM|TTK|CCNE1|PKD1|CDC25C|DTL|RECQL4|BRCA1|FAM83D|SFN|ESPL1|E2F1|MAD2L1|E2F7|CENPE|CHEK2|PSMD14|TGFB1|KNTC1|PCNA|PSMD2|MAD2L2|TICRR|AIF1|BID|LSM10|PSME2|PSMA4|CDC7|HMGA2|TNKS1BP1|PSMA5|TUBA1A|PSMC4|ORC1|HAUS8|KIF14|BRSK1|EZH2|ATF5|CDKN2A|PRKDC|TUBG1|PLK4|…	120
GO_LYMPHOCYTE_ACTIVATION_INVOLVED_IN_IMMUNE_RESPONSE		2.57E-06	0.000161007	0.482560702	1.952743144	0	130	cc_eos	c5.bp	IL6|ADA|LEF1|LGALS1|EXO1|JAK3|BATF|IFNG|CD28|TGFB1|RAB27A|FCER1G|ICAM1|MAD2L2|FCGR2B|CCL19|CD80|UNC13D|RIPK2|EOMES|LFNG|MTOR|LGALS3|SLAMF6|IL27RA|LY9|NLRP3|IRF4|XBP1|LILRB1|CD86|MFNG|IFNE|IL18R1|LCP1|IL10|IL12RB1|DOCK10|HLA-DMB|ZC3H12A|LGALS9|IL18|APBB1IP|NFKBIZ|EIF2AK4|PTGER4|LOXL3|GAPT|CORO1A	49
GO_LYMPHOCYTE_DIFFERENTIATION		2.98E-06	0.000161007	0.438597134	1.951956413	0	281	cc_eos	c5.bp	IL6|IL2RA|ADA|LEF1|INPP5D|LGALS1|BLM|FANCA|CD3D|SLAMF8|CD2|CTLA4|RUNX1|INHA|JAK3|CD27|ADAM8|BATF|RUNX2|IFNG|FANCD2|CD28|CR1|TGFB1|CD3G|CD3E|LILRB4|TYRO3|FCER1G|CD8A|PTPN22|FCRL3|TNFRSF18|FCGR2B|CD4|CCL19|MAFB|IL11|CD80|CCR2|PLA2G2D|BAK1|LCK|RIPK2|RHOH|EOMES|IKZF3|ZAP70|LFNG|PRKDC|LILRB2|MTOR|SLAMF6|HLA-DOA|LY9|NLRP3|IRF4|GLI3|NCKAP1L|XBP1|CYLD|TOX|JMJD6|CARD11|CD86|MFNG|CD79A|IFNE|IL18R1|TCF7|VAV…	100
GO_DNA_INTEGRITY_CHECKPOINT		2.59E-06	0.000161007	0.474759971	1.931543699	0	135	cc_eos	c5.bp	TOP2A|CCNB1|CDC45|CDK1|CDC6|PLK1|AURKA|CHEK1|GTSE1|BLM|EME1|CDC25C|DTL|BRCA1|SFN|E2F1|E2F7|CHEK2|PCNA|TICRR|WDR76|HMGA2|TNKS1BP1|ATR|ORC1|TIPIN|BRSK1|PRKDC|BRIP1|TIMELESS|ZNF385A|CLSPN|H2AFX|INTS7|DONSON	35
GO_CELL_CYCLE_G2_M_PHASE_TRANSITION		2.84E-06	0.000161007	0.443589867	1.930841343	0	229	cc_eos	c5.bp	TPX2|CCNB2|AURKB|CENPF|FOXM1|CCNB1|CDK1|CDC6|PLK1|HMMR|AURKA|MELK|NEK2|CHEK1|GTSE1|PKMYT1|BLM|CDC25C|DTL|CCNA2|RECQL4|BRCA1|CHEK2|PSMD14|PSMD2|TICRR|PSME2|PSMA4|BORA|CDC7|HMGA2|PSMA5|TUBA1A|PSMC4|ORC1|HAUS8|KIF14|BRSK1|ATF5|TUBG1|PLK4|PSME4|PSMA7|PSMB2|CLSPN|FBXO5|PSMD1|DONSON|MIIP|SMARCD3|HAUS5|TUBA4A|PSMD11|PSMC2|MAPRE1|DBF4B|TOPBP1|CDC25B|DYNLL1|CEP192|PSMA2|PCNT|PSMA1|PSMD7|RBX1|CEP41|PSMB10|…	86
GO_NEGATIVE_REGULATION_OF_CELL_CYCLE_PHASE_TRANSITION		2.78E-06	0.000161007	0.447701486	1.924716786	0	206	cc_eos	c5.bp	C10orf99|CDC20|AURKB|CENPF|TRIP13|CCNB1|BUB1B|CDK1|BUB1|CDC6|PLK1|AURKA|CHEK1|GTSE1|NDC80|BLM|TTK|CDC25C|DTL|BRCA1|SFN|E2F1|MAD2L1|E2F7|CHEK2|PSMD14|PCNA|PSMD2|MAD2L2|TICRR|PSME2|PSMA4|HMGA2|TNKS1BP1|PSMA5|PSMC4|ORC1|BRSK1|EZH2|ATF5|CDKN2A|PRKDC|PSME4|ZNF385A|PSMA7|PSMB2|CLSPN|XRCC3|FBXO5|SLFN11|PSMD1|DONSON|MIIP|CDKN2C|PSMD11|PSMC2|SPDL1|CDK6|TOPBP1|PSMA2|E2F8|GEN1|PSMA1|PSMD7|RBX1|PSMB10|PSMC5|…	73
GO_ANTIGEN_RECEPTOR_MEDIATED_SIGNALING_PATHWAY		2.78E-06	0.000161007	0.445511567	1.914160193	0	205	cc_eos	c5.bp	IGLL5|ADA|CD38|INPP5D|CD3D|IGLL1|CTLA4|RUNX1|LAT|CMTM3|CD28|PSMD14|CD3G|CD3E|LILRB4|PSMD2|CD276|PTPN22|FCRL3|GBP1|RBCK1|FCGR2B|CD4|PSME2|PSMA4|PSMA5|PSMC4|LCK|RIPK2|ZAP70|CACNB3|LGALS3|WAS|NCKAP1L|LAT2|SLA2|HLA-DQA1|SKAP1|TRAT1|CYLD|PSME4|PSMA7|PSMB2|HLA-DQA2|HLA-DRA|CARD11|PSMD1|CD79A|CSK|MNDA|PSMD11|PSMC2|UBASH3A|LCP2|TESPA1|ITK|LYN|ZC3H12A|PSMA2|GRAP2|THEMIS|HLA-DPA1|CD160|PSMA1|PSMD7|NFKBIZ|N…	100
GO_DNA_RECOMBINATION		2.81E-06	0.000161007	0.439036965	1.89997682	0	218	cc_eos	c5.bp	TOP2A|TRIP13|CDC45|PIF1|RAD51|KPNA2|CHEK1|LEF1|HMGB3|RAD54L|EXO1|BLM|EME1|RAD51AP1|KDM1A|RECQL4|BRCA1|ZNF365|GINS2|BATF|POLQ|PARPBP|CD28|PSMD14|TGFB1|FEN1|GINS4|MAD2L2|RMI2|PARP1|MCM8|CDC7|MND1|ALYREF|RAD51D|RAD54B|PRKDC|BRIP1|WAS|TIMELESS|IL27RA|NABP1|XRCC2|H2AFX|XRCC3|ACTL6A|TCF7|IL10|FANCB|DMC1|RUVBL1	51
GO_CHROMATIN_REMODELING		2.57E-06	0.000161007	0.466557142	1.883628254	0	128	cc_eos	c5.bp	HJURP|CENPA|CENPK|CENPM|HMGB3|CENPW|PABPC1L|CENPN|HIST1H4H|NPM3|CENPU|OIP5|CHD1L|ACTB|CENPI|HELLS|HMGA2|HMGA1|CDKN2A|RBBP7|CENPL|CENPH|PSME4|ACTL6A|SMARCD3|SUV39H2|NUDT5|CBX3|RUVBL1|HIST1H4J|TOP1|BAZ1A|MIS18A	33
GO_LEUKOCYTE_PROLIFERATION		2.86E-06	0.000161007	0.422120062	1.84174259	0	234	cc_eos	c5.bp	IL6|IL2RA|ADA|CD38|MZB1|RAC2|LEF1|INPP5D|BLM|VSIG4|EBI3|CTLA4|JAK3|TNFSF13B|IRS2|LMO1|CD28|TGFB1|IMPDH1|PDCD1LG2|CD3E|TNFAIP3|CD209|CD276|PTPN22|PYCARD|AIF1|FCRL3|CD6|CCL8|FCGR2B|HELLS|CD4|BST1|CTPS1|CCL19|TNFSF14|CD80|CCR2|DLG5|PLA2G2D|CASP3|RIPK2|IKZF3|ZAP70|LILRB2|LGALS3|CSF1R|CEBPB|NCKAP1L|GLMN|LILRB1|CARD11|IL1B|CD86|CD79A|IFNE|SASH3|HPRT1|IL10|MNDA|TYROBP|IL20RB|IL12RB1|XCL1|CD274|HLA-DMB|R…	91
GO_NEGATIVE_REGULATION_OF_CELL_CYCLE_PROCESS		2.97E-06	0.000161007	0.41221411	1.83170767	0	277	cc_eos	c5.bp	RRM2|C10orf99|PTTG1|CDC20|AURKB|CENPF|TRIP13|CCNB1|BUB1B|CDK1|BUB1|LIF|CDC6|PLK1|AURKA|RAD51|NEK2|CHEK1|GTSE1|NDC80|BLM|TTK|CALR|CDC25C|DTL|BRCA1|SFN|ESPL1|CCNF|E2F1|MAD2L1|E2F7|CHEK2|PSMD14|PCNA|PSMD2|MAD2L2|TICRR|PSME2|PSMA4|CDC7|HMGA2|TNKS1BP1|PSMA5|PSMC4|ORC1|BRSK1|EZH2|ATF5|CDKN2A|PRKDC|RBBP7|PSME4|ZNF385A|PSMA7|PSMB2|CLSPN|XRCC3|FBXO5|SLFN11|PSMD1|DONSON|MIIP|CDKN2C|PSMD11|PSMC2|SPDL1|CBX3|…	82
GO_NEGATIVE_REGULATION_OF_MITOTIC_CELL_CYCLE		2.95E-06	0.000161007	0.413474311	1.830818543	0	268	cc_eos	c5.bp	TOP2A|PTTG1|CDC20|AURKB|CENPF|TRIP13|CCNB1|BUB1B|CDK1|BUB1|CDC6|PLK1|AURKA|CHEK1|GTSE1|NDC80|BLM|TTK|EME1|ZWINT|CDC25C|BRCA1|SFN|E2F1|MAD2L1|E2F7|CHEK2|PSMD14|TGFB1|KNTC1|PCNA|PSMD2|MAD2L2|TICRR|BTG3|PSME2|PSMA4|HMGA2|TNKS1BP1|PSMA5|PSMC4|ORC1|TIPIN|BRSK1|EZH2|CDKN2A|PRKDC|ZWILCH|NABP1|PSME4|ZNF385A|BRINP3|PSMA7|PSMB2|CLSPN|XRCC3|FBXO5|CHFR|SLFN11|PSMD1|DONSON|MIIP|IL10|DCLRE1B|CDKN2C|PSMD11|PSMC…	68
GO_MICROTUBULE_CYTOSKELETON_ORGANIZATION		3.36E-06	0.000161007	0.393032777	1.822531021	0	434	cc_eos	c5.bp	FLNA|KIF20A|TPX2|CDC20|SPC25|AURKB|KIF2C|CCNB1|BIRC5|CDK1|NEK6|PRC1|MYBL2|NUF2|EFNA5|PLK1|AURKA|CENPA|SPAG5|KIFC1|NEK2|KIF18B|CHEK1|ASPM|NDC80|TTK|CENPW|KIF4A|MAP7D2|CIB1|PKD1|PSRC1|BRCA1|TUBB3|TUBA3E|STMN1|RACGAP1|GPSM2|KIF11|MAP6D1|ESPL1|SLC16A1|CCNF|NAV3|KIF2A|TUBA1B|CENPE|TACC3|STIL|TUBA1C|CHEK2|SKA3|CLIP3|KNSTRN|CDK5|SKA1|TRIM46|RAN|BORA|ARHGEF2|TUBA1A|POC1A|HAUS8|BRSK1|KIF18A|ATF5|CKAP2|NAV…	114
GO_REGULATION_OF_INNATE_IMMUNE_RESPONSE	x	3.15E-06	0.000161007	0.395600784	1.799696507	0	350	cc_eos	c5.bp	CTSB|LRP8|LBP|AIM2|LAG3|HMGB3|ULBP2|SLAMF8|TNIP3|WNT5A|VSIG4|MUC12|COLEC12|FGA|ADAM8|STAT1|CLEC10A|IFNG|TICAM2|PSMD14|CR1|ULBP1|TLR2|GBP5|BIRC3|TYRO3|LY96|PSMD2|FCER1G|TNFAIP3|CD209|PTPN22|PYCARD|FCRL3|SH2D1A|COCH|NOD2|CD14|FCGR2B|PSME2|PSMA4|TLR8|PSMA5|PSMC4|HSP90B1|CAV1|RAET1L|MARCO|RIPK2|PRKDC|ZBP1|SLAMF6|IRF4|PYHIN1|CYLD|PSME4|IRAK1|PSMA7|LILRB1|PSMB2|TLR6|CARD11|HCK|PSMD1|KLRK1|CD96|VAV1|CYB…	135
GO_LEUKOCYTE_DIFFERENTIATION		3.30E-06	0.000161007	0.38896704	1.796010255	0	412	cc_eos	c5.bp	IL6|IL2RA|ADA|LIF|UBD|LEF1|INPP5D|LGALS1|BLM|ANXA2|MMP9|FANCA|CD3D|SLAMF8|ROR2|CD2|CTLA4|RUNX1|INHA|JAK3|CD27|ADAM8|NME1|BATF|RUNX2|IFNG|FANCD2|CD28|CR1|TGFB1|CD3G|TLR2|BATF3|CD3E|LILRB4|TYRO3|FCER1G|CD8A|PTPN22|C1QC|PRKCA|FCRL3|PDE1B|TNFRSF18|FCGR2B|CD4|IL31RA|PARP1|CCL19|MAFB|IL11|CD80|CCR2|PLA2G2D|BAK1|LCK|GAB3|RIPK2|RHOH|EOMES|IKZF3|ZAP70|LFNG|PRKDC|LILRB2|MTOR|CSF1R|SLAMF6|HLA-DOA|CD109|LY9|…	136
GO_IMMUNE_RESPONSE_REGULATING_CELL_SURFACE_RECEPTOR_SIGNALING_PATHWAY		3.10E-06	0.000161007	0.393909489	1.78259028	0	331	cc_eos	c5.bp	IGLL5|ADA|CD38|FCGR1B|INPP5D|FCGR1A|CD3D|IGLL1|MUC12|MYO1G|LIMK1|CTLA4|RUNX1|LAT|CLEC10A|CMTM3|CD28|PSMD14|CR1|CD3G|ACTB|CD3E|LILRB4|PSMD2|FCER1G|FPR1|ARPC1B|CD209|CD276|PTPN22|FCRL3|GBP1|RBCK1|FCGR3A|FCGR2B|CD4|PSME2|PSMA4|PSMA5|PSMC4|LCK|RIPK2|ZAP70|CACNB3|ELMO2|LILRB2|LGALS3|WAS|ARPC2|NCKAP1L|LAT2|SLA2|FPR2|HLA-DQA1|BTLA|SKAP1|TRAT1|CYLD|PSME4|CD47|PSMA7|LILRB1|PSMB2|HLA-DQA2|HLA-DRA|CARD11|HC…	118
GO_REGULATION_OF_IMMUNE_EFFECTOR_PROCESS		3.07E-06	0.000161007	0.38914204	1.754282968	0	319	cc_eos	c5.bp	IL6|LBP|IL2RA|AIM2|TMBIM6|MZB1|RAC2|LAG3|ULBP2|CRHR1|ADORA2B|SLAMF8|WNT5A|VSIG4|CFHR1|CXCL6|CFH|JAK3|SEMA7A|STAT1|IFNG|CD28|CR1|APOBEC3G|C1S|TGFB1|ULBP1|BIRC3|FCER1G|TNFAIP3|C1QB|MAD2L2|C1QC|PYCARD|FCRL3|SH2D1A|SUSD4|NOD2|VTN|C1QA|FCGR2B|CCL19|CD80|CCR2|UNC13D|APOBEC3F|RAET1L|RIPK2|F2|PRKDC|LGALS3|WAS|SLAMF6|IL27RA|NLRP3|IRF4|XBP1|CD47|LILRB1|IL1B|CD86|IL18R1|KLRK1|CD96|VAV1|SASH3|IL10|IL1R1|IL20…	100
GO_DNA_REPAIR		3.37E-06	0.000161007	0.377333758	1.751755726	0	440	cc_eos	c5.bp	PTTG1|FOXM1|TRIP13|CDC45|CDK1|UBE2T|EYA1|PIF1|RAD51|FANCI|CHEK1|RAD54L|CDCA5|EXO1|BLM|FANCA|EME1|HIST1H4H|CIB1|RAD51AP1|POLG|DTL|KDM1A|RECQL4|BRCA1|ZNF365|GINS2|POLE2|CHD1L|POLQ|FANCD2|PARPBP|CHEK2|PSMD14|RNASEH2A|PCNA|CHAF1B|FEN1|GINS4|MAD2L2|NTHL1|TICRR|NUDT1|RMI2|PARP1|MCM8|CDC7|HMGA2|ESCO2|TNKS1BP1|HMGA1|ATR|NPAS2|RAD51D|MBD4|RAD54B|PRKDC|BRIP1|WAS|TIMELESS|WDHD1|NEIL3|NABP1|FANCG|PSME4|CLSPN…	183
GO_POSITIVE_REGULATION_OF_CELL_ADHESION		3.13E-06	0.000161007	0.38123783	1.730654129	0	342	cc_eos	c5.bp	IL6|NRP1|FLNA|SAA1|CXCL13|IL2RA|ADA|NDNF|CCDC80|CCL21|AGR2|COL16A1|LGALS1|BLM|CIB1|WNT5A|CALR|EMILIN2|CD44|EBI3|CTLA4|RUNX1|JAK3|FGA|CD27|ADAM8|TNFSF13B|IFNG|SFRP2|EGFL6|CD28|EGFLAM|TGFB1|PDCD1LG2|CD3E|LILRB4|ICAM1|CD209|CD276|PYCARD|PRKCA|AIF1|CD6|NOD2|VTN|TNFRSF18|CD4|FN1|CCL19|TNFSF14|CD80|CCR2|UNC13D|ITGA5|MAP3K8|LCK|ADAM19|CAV1|RIPK2|ZAP70|LILRB2|ARPC2|NLRP3|ICOS|GLI3|NCKAP1L|XBP1|BTLA|SKAP1…	121
GO_REGULATION_OF_CELL_CELL_ADHESION		3.10E-06	0.000161007	0.379984973	1.719957647	0	332	cc_eos	c5.bp	IL6|CXCL13|IL2RA|ADA|EFNA5|CCL21|LEF1|LAG3|LGALS1|BLM|WNT5A|VSIG4|SNAI2|CD44|EBI3|CTLA4|RUNX1|JAK3|FGA|CD27|ADAM8|TNFSF13B|IFNG|CD28|TGFB1|PDCD1LG2|CD3E|LILRB4|TIGIT|ICAM1|CD209|CD276|MAD2L2|PTPN22|PYCARD|PRKCA|AIF1|CD6|NOD2|FCGR2B|CD4|CCL19|TNFSF14|CD80|CCR2|FXYD5|DLG5|PLA2G2D|CASP3|MAP3K8|LCK|ADAM19|CAV1|RIPK2|ZAP70|LILRB2|LGALS3|LAX1|NLRP3|ICOS|GLI3|CEBPB|NCKAP1L|XBP1|ADORA2A|GLMN|BTLA|SKAP1|C…	122
GO_LEUKOCYTE_MIGRATION	x	3.16E-06	0.000161007	0.376817897	1.715709908	0	353	cc_eos	c5.bp	IL6|SERPINE1|CCL20|C10orf99|SAA1|CXCL5|SLC7A5|LBP|CXCL13|MMP1|CXCL1|STK39|ADA|L1CAM|SCG2|ECM1|RAC2|CCL21|INPP5D|ARTN|MMP9|SLAMF8|COL1A1|WNT5A|IGLL1|CALR|PGF|ROR2|CD44|TREM1|MYO1G|CD2|CXCL6|ITGA2B|ADAM8|MCOLN2|SLC16A1|TGFB1|FCER1G|ICAM1|GCNT1|PYCARD|AIF1|CCR5|CXCL11|CCL13|CCL8|TNFRSF18|BST1|FN1|CCL19|TNFSF14|CXCL9|CCR2|NBL1|SLC7A11|ATP1B3|LYST|ITGA5|LCK|CAV1|F2|SDC3|ZAP70|LGALS3|CCL26|BDKRB1|CXCL1…	101
GO_IMMUNE_RESPONSE_REGULATING_SIGNALING_PATHWAY		3.42E-06	0.000161007	0.366610172	1.709070608	0	462	cc_eos	c5.bp	CTSB|LBP|IGLL5|ADA|CD38|FCGR1B|INPP5D|FCGR1A|CD3D|TNIP3|IGLL1|MUC12|MYO1G|LIMK1|CTLA4|RUNX1|COLEC12|FGA|LAT|CLEC10A|CMTM3|TICAM2|CD28|PSMD14|CR1|CD3G|ACTB|TLR2|CD3E|LILRB4|BIRC3|TYRO3|LY96|PSMD2|FCER1G|FPR1|ARPC1B|TNFAIP3|CD209|CD276|PTPN22|FCRL3|GBP1|RBCK1|NOD2|FCGR3A|CD14|FCGR2B|CD4|PSME2|PSMA4|TLR8|PSMA5|PSMC4|HSP90B1|LCK|CAV1|MARCO|RIPK2|ZAP70|CACNB3|ELMO2|LILRB2|LGALS3|WAS|ARPC2|IRF4|NCKAP1L…	182
GO_DEFENSE_RESPONSE_TO_OTHER_ORGANISM		3.13E-06	0.000161007	0.373187004	1.694504312	0	343	cc_eos	c5.bp	SLPI|IL6|SERPINE1|CCL20|C10orf99|FLNA|HP|LBP|CXCL13|IGLL5|IL2RA|AIM2|PLA2G2A|APOBEC3B|SLAMF8|ISG20|IGLL1|DEFB119|CXCL6|FGA|RNASE2|STAT1|BATF|IFNG|HAMP|APOBEC3G|TGFB1|TLR2|BIRC3|FCER1G|TNFAIP3|APOBEC3D|PMAIP1|PYCARD|GBP1|COCH|NOD2|STAB1|CD4|IL31RA|TLR8|CXCL9|UNC13D|APOBEC3F|LYST|RIPK2|F2|ATG16L1|IL27RA|CXCL10|NLRP3|IRF4|CEBPB|SSC5D|LILRB1|TLR6|IL1B|SLFN11|IFNE|KLRK1|IL10|CYBA|CARD9|IFI16|ISG15|OAS…	102
GO_MYELOID_LEUKOCYTE_MEDIATED_IMMUNITY		3.42E-06	0.000161007	0.349875919	1.631058533	0	462	cc_eos	c5.bp	SLPI|IL6|CTSB|HP|TCN1|SERPINA3|PTX3|CXCL1|FABP5|ACLY|RAC2|IDH1|CNN2|CKAP4|QSOX1|ANXA2|MMP9|CRHR1|ADORA2B|PLAUR|PKP1|CD44|CXCL6|S100A11|ADAM8|LAT|LAIR1|RNASE2|GLIPR1|MAN2B1|GPR84|MILR1|TICAM2|PSMD14|CR1|RAB27A|IMPDH1|TLR2|PSMD2|FCER1G|FPR1|PYCARD|GGH|GLA|CD14|FCGR2B|FCGR3B|BST1|ARHGAP9|TXNDC5|DOK3|CCR2|PSMA5|UNC13D|PYGB|F2|CTSC|DSN1|LILRB2|LGALS3|CMTM6|NCKAP1L|LAT2|HK3|FPR2|CD33|TRPM2|CYBB|ILF2|PL…	176
GO_ACTIVATION_OF_IMMUNE_RESPONSE	x	3.51E-06	0.000161007	0.344059939	1.614136055	0	499	cc_eos	c5.bp	CTSB|LBP|IGLL5|ADA|AIM2|CD38|INPP5D|FCGR1A|CD3D|TNIP3|VSIG4|IGLL1|MUC12|CFHR1|MYO1G|LIMK1|CTLA4|RUNX1|CFH|COLEC12|FGA|LAT|CLEC10A|CMTM3|TICAM2|CD28|PSMD14|CR1|C1S|CD3G|ACTB|TLR2|CD3E|LILRB4|BIRC3|TYRO3|LY96|PSMD2|FCER1G|FPR1|ARPC1B|TNFAIP3|C1QB|CD209|CD276|PTPN22|C1QC|PYCARD|FCRL3|GBP1|SUSD4|RBCK1|NOD2|FCGR3A|VTN|C1QA|CD14|FCGR2B|CD4|PSME2|PSMA4|TLR8|PSMA5|PSMC4|HSP90B1|LCK|CAV1|MARCO|RIPK2|F2|ZA…	154
GO_RENAL_SYSTEM_PROCESS		1.69E-06	0.000161007	-0.63667703	-2.321534079	0	94	cc_eos	c5.bp	AQP1|CYP4A11|NPR3|EDNRB|PSAP|EDN1|CLDN4|ADCY5|AGT|HSD11B2|F2RL1|AQP3|SERPINF2|BMP4|MYO5B|BCL2|GSN|CD34|HYAL2|HBB|ADCY8|ADCY9|HNF1A|SULF1|ADCY4|PCSK5|ADM|AGTR1|GAS6|ADCY2|PDGFB|SLC22A6|SGK1|ADCY6|PRKAR1B|BCR|AKR1C3	37
GO_LIPID_OXIDATION	x	1.69E-06	0.000161007	-0.598502021	-2.17531145	0	92	cc_eos	c5.bp	ACADL|PPARGC1A|HAO2|FABP3|SLC27A2|EHHADH|APOD|PDK4|ALDH3A2|ACAT1|ACAA2|PLIN5|BDH2|PPARG|AMACR|PECR|ACOX2|ACADM|ACAD11|CRAT|ACACB|PHYH|AUH|ECHDC2|ECH1|CPT1A|CYP4V2|DECR2|ETFDH|ECI1|ACADS|CPT2|FABP1	33
GO_MONOCARBOXYLIC_ACID_CATABOLIC_PROCESS		1.67E-06	0.000161007	-0.570287339	-2.120140295	0	107	cc_eos	c5.bp	ACADL|AGXT2|HAO2|SLC27A2|EHHADH|PCK1|FAAH|ALDH3A2|ACAT1|ACAA2|PLIN5|AIG1|BDH2|AMACR|PECR|ACOX2|ACADM|PCCA|ACAD11|CRAT|IDNK|CRYL1|ACACB|PHYH|AUH|ECHDC2|ECH1|CPT1A|LIPE|DECR2|ETFDH|CYP39A1|LDHD|ECI1|ACADS|CPT2|ABHD1|FABP1	38
GO_ORGANIC_ACID_CATABOLIC_PROCESS		1.55E-06	0.000161007	-0.504812787	-2.053664858	0	215	cc_eos	c5.bp	FTCD|CYP4A11|ACADL|AGXT2|HAO2|PAH|SLC27A2|EHHADH|ACMSD|PCK1|DDAH1|IDO1|ALDH8A1|ASPA|FAAH|ASRGL1|CRYM|ALDH3A2|GPT|ACAT1|ACADSB|ACAA2|PLIN5|AIG1|SHMT1|ALDH6A1|ADHFE1|BDH2|AMACR|PECR|ACOX2|ACADM|HAAO|PCCA|GOT1|ACAD11|PRODH2|CRAT|IDNK|CRYL1|ACACB|PHYH|AUH|ECHDC2|ECH1|ENOSF1|ALDH4A1|CPT1A|ATP2B4|THNSL2|LIPE|DECR2|ALDH5A1|AMDHD1|ETFDH|PRODH|GNPDA2|CYP39A1|OGDH|PHYKPL|LDHD|HDC|AASS|HIBADH|ECI1|ACADS|GLS…	72
GO_XENOBIOTIC_METABOLIC_PROCESS		3.38E-06	0.000161007	-0.561599795	-2.041186866	1	92	cc_eos	c5.bp	FMO2|ACSM2B|GLYAT|CYP2J2|FMO1|CES3|CMBL|ACY3|MARC2|DPEP1|EPHX2|RORC|AOC1|CES2|AKR7A3|AS3MT|UGT2B11|HNF4A|CYP2C8|BPHL|CYP3A5|GGT1|MARC1|AKR1C1|GSTA4|ACSL1|UGT1A3|AKR7A2|UGT1A8|CYP3A7|CES1|FMO3|S100A12|NQO2|GSTM4|GSTM2|SULT1B1|UGT1A10|MGST2|CRYZ	40
GO_FATTY_ACID_CATABOLIC_PROCESS		3.37E-06	0.000161007	-0.559690261	-2.040814969	1	94	cc_eos	c5.bp	ACADL|HAO2|SLC27A2|EHHADH|PCK1|FAAH|ALDH3A2|ACAT1|ACAA2|PLIN5|AIG1|BDH2|AMACR|PECR|ACOX2|ACADM|PCCA|ACAD11|CRAT|ACACB|PHYH|AUH|ECHDC2|ECH1|CPT1A|LIPE|DECR2|ETFDH|ECI1|ACADS|CPT2|ABHD1|FABP1	33
GO_ENDOTHELIUM_DEVELOPMENT	x	3.35E-06	0.000161007	-0.544400488	-2.000558815	1	99	cc_eos	c5.bp	COL23A1|S1PR1|RHOB|ID1|KDR|ATOH8|APOLD1|F2RL1|BMP4|CEACAM1|EZR|CDH5|CD34|PDE2A|RAPGEF2|NOTCH4|CLDN5|GJA4|MARVELD2|LAMA5|TJP2|JAG1|BMP6|RAPGEF3|COL4A4|ZEB1|PROC|SLC40A1|NRG1|TJP1|SOX18|ADD1|ENG|DLL1|HEY1|HEG1|MESP1|NOTCH1|HEY2|SMAD4	40
GO_SMALL_MOLECULE_CATABOLIC_PROCESS		1.47E-06	0.000161007	-0.459473099	-1.955079746	0	335	cc_eos	c5.bp	FTCD|ALDOB|SULT1C4|CYP4A11|ACADL|AGXT2|CUBN|KHK|HAO2|MIOX|PAH|IMPA2|SLC27A2|FUT6|EHHADH|ACMSD|PCK1|DDAH1|UPB1|ALDH1A1|MT3|LRP5|IDO1|ALDH8A1|ASPA|FAAH|DHDH|ASRGL1|CRYM|ALDH3A2|GPT|ACAT1|CYP27A1|ACADSB|ACAA2|PLIN5|AIG1|SHMT1|ALDH6A1|ADHFE1|BDH2|AMACR|PECR|ACOX2|ACADM|HAAO|PCCA|GOT1|ACAD11|PRODH2|CRAT|IDNK|CRYL1|CDA|DPYS|ACACB|PHYH|AUH|ECHDC2|ECH1|ENOSF1|ALDH4A1|CPT1A|INPP5A|ATP2B4|THNSL2|LIPE|DECR2…	102
GO_DRUG_TRANSPORT		1.60E-06	0.000161007	-0.49475804	-1.950900006	0	165	cc_eos	c5.bp	LRP2|SLC22A2|SLC47A1|AQP1|PDZK1|SLC17A3|CUBN|AMN|SLC44A4|FOLR1|SLC16A12|EDN1|SLC13A1|ABCG2|SLC5A8|AGT|SYT9|SLC25A4|SLC1A1|SLC6A3|FZD4|SNCG|MAPK15|SLC22A5|HBB|SLC25A23|HBA2|SLC25A30|HBA1|SLC25A6|MYC|LMBRD1|CA2|PINK1|SLC47A2|CXCL12|SLC25A42|SLC6A20	38
GO_CELL_CELL_ADHESION_VIA_PLASMA_MEMBRANE_ADHESION_MOLECULES		1.57E-06	0.000161007	-0.481200317	-1.938375222	0	197	cc_eos	c5.bp	CLDN2|CDH16|CLDN3|CLDN4|CDH1|CDHR5|CDHR2|FLRT3|MMP24|SPARCL1|CDH13|EPCAM|CX3CL1|CLDN10|DSCAML1|CDH6|CDH2|NLGN1|HMCN1|MYOT|CEACAM1|MPZL2|CDH4|PCDHB15|CDH5|ESAM|ANXA3|ROBO4|CLDN5|SELP|KLF4|CELSR2|DSG2|ARVCF|GPC4|FAT4|AJUBA|PTPRM|UNC5D|CXADR|PCDHGA9|TGFBR2|CDHR3|SELE|PCDHGB1|PALLD|CNTN4|BMP2|CDH23|PTPRD|CADM3|PCDHA10	52
GO_MONOCARBOXYLIC_ACID_METABOLIC_PROCESS		1.44E-06	0.000161007	-0.435659451	-1.882720192	0	400	cc_eos	c5.bp	ACSM2A|ACSM2B|GLYAT|CYP2J2|CYP4A11|ACADL|UGT2A3|AGXT2|MLXIPL|PPARGC1A|UGT2B7|ANGPTL3|HAO2|GSTA1|LDHA|EDN1|FABP3|SLC27A2|EHHADH|PCK1|ELOVL7|CD36|FAAH2|EPHX2|IDO1|ALDH8A1|PDK4|CES2|SCD5|FAAH|ACSM5|LIPC|CEACAM1|ALDH3A2|RGN|ACAT1|CYP27A1|NR1D1|ACADSB|ACAA2|PLIN5|UGT2B11|BDH2|PPARG|PTGR2|D2HGDH|AMACR|BAAT|PECR|OSBPL1A|HSD17B8|PDK2|CYP2C8|ACOX2|ACADM|HAAO|PCCA|ACAD11|HIF1A|VNN1|PRODH2|CRAT|CRYL1|ACACB|…	109
GO_FATTY_ACID_METABOLIC_PROCESS		1.55E-06	0.000161007	-0.443921482	-1.815734489	0	226	cc_eos	c5.bp	CYP2J2|CYP4A11|ACADL|PPARGC1A|ANGPTL3|HAO2|GSTA1|FABP3|SLC27A2|EHHADH|CD36|FAAH2|EPHX2|PDK4|CES2|FAAH|ALDH3A2|ACAT1|ACADSB|ACAA2|PLIN5|BDH2|PPARG|PTGR2|AMACR|BAAT|PECR|PDK2|CYP2C8|ACOX2|ACADM|ACAD11|CRAT|CRYL1|ACACB|PHYH|AUH|ECHDC2|ECH1|CPT1A|CYP4V2|DECR2|GGT1|ALDH5A1|PDK1|PTGR1|LPL|ETFDH|LTC4S|HPGD|ECI1|ACOT2|ACADS|ACOT1|AKR1C2|AKR1C3|CPT2|ACSL1|UGT1A8|FABP1|CES1|SLC27A1|GSTM2|MAPK3|PER2|FA2H|PA…	79
GO_ORGANIC_ANION_TRANSPORT		2.89E-06	0.000161007	-0.395922595	-1.706001502	1	386	cc_eos	c5.bp	SLC6A13|LRP2|AQP1|SLC5A12|SLC17A1|SLC3A1|CYP4A11|SLC17A3|ACE2|SLC2A2|SLC17A4|SLCO2A1|SLC44A4|FOLR1|SLC16A12|PSAP|EDN1|FABP3|SLC27A2|SLC6A12|SLC13A1|SLCO4C1|CD36|SLC16A9|SLC5A8|AGT|SLC25A4|SLC7A9|ATP11A|SLC1A1|SLC38A4|LCN12|SLC4A4|SLC10A2|CEACAM1|SLC51A|FABP4|CA4|SLC17A2|SLC2A9|ABCC4|SLC22A11|HBB|SLC16A4|PPARG|SLC25A23|ANO6|STXBP1|HBA2|PLIN2|SLC25A30|HBA1|SLC23A1|SLC25A6|ANO4|SLC38A11|SLC22A12|PLA…	90
GO_CONDENSED_CHROMOSOME_OUTER_KINETOCHORE		8.40E-06	0.000160885	0.865090803	2.105924044	3	12	cc_eos	c5.cc	CENPF|CCNB1|BUB1B|BUB1|PLK1|NDC80|SKA3|SKA1|SKA2|SPDL1	10
REACTOME_COOPERATION_OF_PREFOLDIN_AND_TRIC_CCT_IN_ACTIN_AND_TUBULIN_FOLDING		6.63E-06	0.000145304	0.714600768	2.179740568	2	29	cc_eos	c2.cp.reactome	TUBA3D|TUBB3|TUBA3E|TUBA1B|TUBA1C|ACTB|TUBA1A|CCT6A|PFDN2|TUBB2A|TUBB6|TUBA3C|CCT5|TUBA4A|CCT2|VBP1|TUBB2B|PFDN4|CCT3	19
GO_AZUROPHIL_GRANULE_LUMEN		7.19E-06	0.000142406	0.552343044	2.046170114	2	75	cc_eos	c5.cc	SERPINA3|FABP5|ACLY|ANXA2|RNASE2|MAN2B1|IMPDH1|PYCARD|GGH|GLA|TXNDC5|UNC13D|PYGB|CTSC|DSN1|PSMD1|GALNS|MNDA|RETN|CCT2|PLAC8|RNASE3|FTL|TRAPPC1|ARSA|GRN|HEBP2|CTSA|TUBB|LYZ|STK11IP|HEXB|PA2G4|ORM2|PADI2|PRKCD|ACTR2|GCA	38
REACTOME_DNA_REPAIR		5.90E-06	0.000131979	0.384294062	1.701672988	1	268	cc_eos	c2.cp.reactome	UBE2T|EYA1|RAD51|FANCI|KPNA2|CHEK1|EXO1|BLM|FANCA|EME1|HIST1H4H|RAD51AP1|DTL|CCNA2|BRCA1|POLE2|CHD1L|POLQ|FANCD2|CHEK2|ACTB|PCNA|FEN1|MAD2L2|NTHL1|RMI2|PARP1|ATR|TIPIN|RAD51D|MBD4|PRKDC|BRIP1|TIMELESS|NEIL3|FANCG|CLSPN|XRCC2|H2AFX|XRCC3|ACTL6A|DCLRE1B|ALKBH2|ISG15|FANCB|H2AFZ|RUVBL1|TOPBP1|HIST1H4J|DNA2|PRPF19|GEN1|TOP3A|RHNO1|RBX1|LIG1|POLR2H|H2AFV|RAD51C|RAD18|CDK2|ASCC3|TDG|POLE|USP1|BABAM1|RP…	113
HALLMARK_FATTY_ACID_METABOLISM	x	3.42E-05	0.000131443	-0.465471843	-1.79734783	20	140	cc_eos	h.all	FMO1|CYP4A11|ACADL|HMGCS2|HAO2|LDHA|AQP7|EHHADH|CD36|ALDH1A1|CYP4A22|ALDH3A2|CA4|ACAA2|HSD17B7|INMT|SLC22A5|D2HGDH|GPD1|ACADM|PTPRG|HSDL2|VNN1|CRAT|BPHL|AUH|ACSS1|ECH1|CPT1A|CA2|ETFDH|MAOA|LTC4S|SERINC1|HPGD|ACSM3|ECI1|ACOT2|ACADS|CPT2|ACSL1|FABP1|ACO2|SUCLA2|MIF|RETSAT|CRYZ|SDHD|GABARAPL1|PPARA|RDH11|HIBCH|HADH|HADHB|PDHA1|BCKDHB	56
REACTOME_GENERATION_OF_SECOND_MESSENGER_MOLECULES		4.42E-06	0.000110339	0.73815586	2.251590464	1	29	cc_eos	c2.cp.reactome	CD3D|LAT|CD3G|CD3E|CD4|LCK|ZAP70|WAS|HLA-DQA1|HLA-DQA2|HLA-DRA|VASP|LCP2|ITK|CD101|GRAP2|HLA-DPA1|HLA-DRB1|HLA-DPB1|CD247|ENAH|EVL|HLA-DRB5|PAK3	24
REACTOME_CYCLIN_A_B1_B2_ASSOCIATED_EVENTS_DURING_G2_M_TRANSITION		4.37E-06	0.000110339	0.750034347	2.209247536	1	25	cc_eos	c2.cp.reactome	CCNB2|FOXM1|CCNB1|CDK1|PLK1|PKMYT1|CDC25C|CCNA2	8
REACTOME_PD_1_SIGNALING		4.31E-06	0.000110339	0.779086598	2.171861768	1	20	cc_eos	c2.cp.reactome	CD3D|CD3G|PDCD1LG2|CD3E|CD4|LCK|HLA-DQA1|HLA-DQA2|HLA-DRA|CSK|PDCD1|CD274|HLA-DPA1|PTPN6|HLA-DRB1|HLA-DPB1|CD247	17
REACTOME_COLLAGEN_FORMATION		4.80E-06	0.000110339	0.570335165	2.119133021	1	76	cc_eos	c2.cp.reactome	LOX|CTSB|COL22A1|COL7A1|COL5A1|PLOD2|LAMB3|LOXL2|COL13A1|LAMA3|LOXL1|COL6A2|COL6A3|COL16A1|MMP9|COL1A1|COL11A1|ADAMTS2|COL6A1|PPIB|LAMC2|CTSV|PCOLCE2|PLOD1|SERPINH1|COL3A1|P4HB|BMP1|ADAMTS14|P4HA3|COL5A2|COL5A3|COLGALT1	33
REACTOME_CDK_MEDIATED_PHOSPHORYLATION_AND_REMOVAL_OF_CDC6		4.70E-06	0.000110339	0.591393451	2.110515696	1	61	cc_eos	c2.cp.reactome	UBE2C|CDC6|CCNE1|CCNA2|PSMD14|PSMD2|PSME2|PSMA4|PSMA5|PSMC4|CCNE2|PSME4|PSMA7|PSMB2|PSMD1|PSMD11|PSMC2|PSMA2|PSMA1|PSMD7|UBE2D1|PSMB10|PSMC5|ANAPC5|PSMD3|PSMB9|PSMC1|CDK2|PSMA3|ANAPC7|PSMD13|PSMB6|PSMB4|PSMD4|PSMD6|PSMD12|PSMD8|CCNA1	38
REACTOME_NUCLEAR_ENVELOPE_BREAKDOWN		4.58E-06	0.000110339	0.622918942	2.101635702	1	46	cc_eos	c2.cp.reactome	CCNB2|CCNB1|CDK1|NEK6|PLK1|LMNB1|PRKCA|SEC13|NUP93|NUP210|NUP37|NUP50|BANF1|NUP205|CNEP1R1|NUPL2|RAE1|VRK2|VRK1|LPIN1|NUP107|NUP62|AAAS	23
REACTOME_COSTIMULATION_BY_THE_CD28_FAMILY		4.72E-06	0.000110339	0.583138755	2.100020005	1	64	cc_eos	c2.cp.reactome	CD3D|TRIB3|CTLA4|CD28|CD3G|PDCD1LG2|CD3E|CD4|CD80|MAP3K8|LCK|MTOR|ICOS|HLA-DQA1|BTLA|HLA-DQA2|HLA-DRA|CD86|CSK|PDCD1|VAV1|CD274|LYN|GRAP2|HLA-DPA1|PTPN6|HLA-DRB1|HLA-DPB1|CD247	29
REACTOME_FATTY_ACID_METABOLISM		4.83E-06	0.000110339	-0.477874653	-1.868666799	2	154	cc_eos	c2.cp.reactome	CYP2J2|CYP4A11|ACADL|HAO2|SLC27A2|EHHADH|ELOVL7|FAAH2|DPEP1|EPHX2|SCD5|CYP4A22|FAAH|ALDH3A2|ACAA2|GPX2|SLC22A5|PTGR2|AMACR|PECR|HSD17B8|CYP2C8|ACBD4|ACOX2|ACADM|PCCA|ACAD11|CRAT|ACACB|PHYH|CPT1A|DECR2|GGT1|PRKAA2|PTGR1|HSD17B12|LTC4S|CYP4B1|HPGD|ACSM3|ECI1|ACOT2|ACADS|ACOT1|CBR4|AKR1C3|CPT2|ACSL1|PPT2	49
GO_MIDBODY		5.23E-06	0.000107121	0.445243787	1.830656437	1	146	cc_eos	c5.cc	KIF20A|AURKB|CENPF|BIRC5|CDK1|CEP55|PRC1|ANLN|PLK1|AURKA|SPAG5|CDCA8|NEK2|ASPM|SHCBP1|ANXA2|KIF4A|PSRC1|ECT2|RACGAP1|CENPE|HSPA5|RAN|NTNG2|HSP90B1|KIF14|SLC2A1	27
