# Supplementary material for: Features of increased malignancy in eosinophilic clear cell renal cell carcinoma
Source: J Pathol. 2020 Sep 24;252(4):384–97. doi: 10.1002/path.5532 (PMC7756750; doi:10.1002/path.5532)
Supplement: Supplementary file 7 — Table S5. RNA‐sequencing expression data [file PATH-252-384-s007.xlsx]

## Sheet: Sheet1
	Features of increased malignancy in eosinophilic clear cell renal cell carcinoma
	H Nilsson et al. J Pathol DOI: 10.1002/path.5532
	Table S5. RNA-sequencing expression data

## Sheet: fpkm table annotated ordning ut
#1.2
63655	21
ENSEMBL_ID	Gene_ID	P4955_101	P4955_103	P4955_105	P4955_107	P4955_110	P4955_102	P4955_104	P4955_106	P4955_108	P4955_109	P4955_119	P4955_122	P4955_203	P4955_204	P4955_115	P4955_201	P4955_202	P4955_111	P4955_112	P4955_113	P4955_114
		P01_Beo	P02_Beo	P03_Beo	P04_Beo	P05_Beo	P01_Bcc	P02_Bcc	P03_Bcc	P04_Bcc	P05_Bcc	P06_cc	P07_cc	P08_cc	P09_cc	P10_VHL	P12_VHL	P11_VHL	P13_N	P06_N	P14_N	P15_N
		eo	eo	eo	eo	eo	cc (eo)	cc (eo)	cc (eo)	cc (eo)	cc (eo)	cc	cc	cc	cc	VHL	VHL	VHL	N	N	N	N
		pat 1	pat 2	pat 3	pat 4	pat 5	pat 1	pat 2	pat 3	pat 4	pat 5
ENSG00000000003	TSPAN6	11.9615	22.4348	17.1353	21.1312	11.6059	13.6952	18.5773	23.1504	15.2645	18.4432	21.013	16.8749	26.2392	19.5626	31.2809	15.7737	20.869	29.1059	46.5333	40.9002	29.8593
ENSG00000000005	TNMD	0.15849	0	0	0.109355	0.0119221	1.03807	0.114287	0.295756	0.295862	0.0722773	0.160149	0.485641	0.279133	0.272176	0.268181	0.0136407	0.0684569	0.634341	1.04924	14.1614	1.62144
ENSG00000000419	DPM1	50.9664	38.0944	37.6867	25.6001	45.8367	30.9836	33.141	28.4435	26.1742	26.0172	31.0233	31.7588	31.9873	40.4552	32.9485	32.7433	33.7376	32.1103	36.0062	33.5761	35.9369
ENSG00000000457	SCYL3	3.6169	4.30636	4.97803	4.19118	5.8665	4.92097	5.92083	4.35691	6.43712	6.13069	5.34171	6.14147	5.8037	5.25659	5.30354	5.59855	6.63477	4.86447	5.8507	5.47468	5.21774
ENSG00000000460	C1orf112	2.27462	1.90312	2.91445	1.37235	4.95682	2.17254	1.45688	1.47519	2.03968	2.31528	1.85846	2.8556	3.0609	1.86269	1.8402	2.28554	3.52604	0.829105	1.05405	1.15216	1.09054
ENSG00000000938	FGR	14.4512	3.63152	10.7375	7.37952	21.664	14.6023	15.747	12.6982	10.2262	12.8966	11.7077	30.6718	11.0436	17.0446	6.5786	24.9838	13.4261	2.10311	2.47826	4.28842	3.17004
ENSG00000000971	CFH	64.2346	117.979	132.885	9.25658	34.3263	13.0208	18.1476	167.536	40.4805	19.1071	5.99359	103.195	11.1939	18.6487	27.0258	8.25782	16.0758	15.0247	11.5956	14.6672	24.1639
ENSG00000001036	FUCA2	67.8949	23.9544	21.478	36.461	46.9393	43.9102	35.8587	21.9929	33.9976	29.0088	20.2398	28.0895	52.3808	35.1022	32.3093	42.8137	39.0707	34.6302	28.8848	37.8658	37.4345
ENSG00000001084	GCLC	15.9549	19.1454	17.2234	41.5748	65.3199	25.4019	35.0377	24.5709	41.8596	45.3678	26.0771	98.8067	29.3263	61.3117	28.3278	48.0406	32.4843	40.5434	34.1223	37.0854	36.3509
ENSG00000001167	NFYA	11.0425	5.07784	7.86108	7.88514	9.12448	9.99255	12.1688	7.43356	5.94261	7.31722	7.61536	8.29361	7.77391	8.39418	6.80476	9.31464	11.7646	8.06571	9.97479	10.5973	6.23311
ENSG00000001460	STPG1	3.4473	3.8093	4.48689	5.03795	4.56732	7.49866	4.27631	3.11094	3.70014	4.93317	3.69299	4.98991	5.26474	5.25592	5.20869	4.60567	5.03901	4.72745	5.61482	5.23308	3.889
ENSG00000001461	NIPAL3	3.62089	9.35494	9.67073	10.3038	6.75426	12.3224	12.8098	7.346	9.41068	11.0697	11.1213	11.3772	7.063	11.5714	9.95532	9.92555	14.4894	7.16568	10.4493	7.51997	6.35384
ENSG00000001497	LAS1L	12.4141	22.0961	20.083	14.7937	18.3384	15.1326	18.9029	17.0324	15.0159	16.3716	17.6956	16.4722	11.0366	9.7631	18.4378	13.4266	11.5701	14.2578	16.1672	14.8293	11.5168
ENSG00000001561	ENPP4	2.45406	3.82857	4.13017	2.76431	7.0472	3.36428	11.0371	11.0874	3.30976	6.14919	7.02235	6.41897	12.6517	18.195	12.4792	14.1895	14.0112	10.4559	9.48653	10.8921	12.0187
ENSG00000001617	SEMA3F	25.565	5.65964	21.6696	6.5115	6.9138	30.6233	32.5244	33.9577	16.6346	24.4549	45.6667	34.9265	9.41928	8.63042	17.2557	17.5116	16.1567	5.55248	6.36453	8.86182	4.28566
ENSG00000001626	CFTR	0	0.00520819	0.0346237	0	0.0364312	0.0800318	0.00250989	2.20498	0.0989857	0.0460195	0	0	0.00328058	0.221355	0	0	0.836628	0.455474	0.1057	2.22742	0.805289
ENSG00000001629	ANKIB1	14.4086	9.96666	14.7401	18.8142	18.1175	34.2956	24.6592	13.5898	34.7416	26.2641	20.1153	13.3688	22.841	32.4572	16.8624	26.7795	19.4094	23.7387	28.6976	25.8046	22.5563
ENSG00000001630	CYP51A1	4.42482	9.57857	5.99172	3.04747	12.9508	4.19048	9.45143	10.3448	4.71263	8.46561	8.32734	5.08719	19.104	9.06578	9.46806	10.5252	8.77566	15.6559	25.5864	21.4666	15.2864
ENSG00000001631	KRIT1	37.1764	27.0162	32.8179	32.0033	42.975	40.2002	32.0668	36.5887	38.293	56.7329	32.6603	33.522	47.4401	38.5035	33.5511	61.4389	39.5965	32.7309	30.1957	34.7802	31.4142
ENSG00000002016	RAD52	11.0958	11.3702	12.8754	12.2233	7.88036	16.2955	12.0841	12.5119	15.3784	12.1357	14.1765	7.25268	17.0259	9.84683	12.326	17.1172	16.1999	11.6928	12.1025	11.5344	7.64067
ENSG00000002079	MYH16	0	0.0254389	0.132575	0	0.603519	0.0725177	0.0384058	0.02043	0	0.0733396	0.0729073	0	0.169079	0	0.376698	0.146335	0.190113	0	0	0.111922	0.0065668
ENSG00000002330	BAD	57.1601	19.0387	39.0784	54.3036	19.8755	73.0525	36.4189	33.1058	52.2302	25.8111	40.0971	39.5549	17.969	9.58449	42.2237	19.3028	18.037	24.8391	31.9683	35.5309	24.6756
ENSG00000002549	LAP3	84.8215	32.0791	76.9106	21.5689	304.568	92.8494	65.5727	35.1644	44.8812	63.6261	57.5857	91.1049	66.8698	104.304	36.7231	65.7421	53.2855	92.7873	46.4646	81.2023	86.9867
ENSG00000002586	CD99	138.062	141.907	108.848	105.9	77.8826	190.443	114.265	130.587	103.191	82.1884	62.7323	118.496	58.9471	60.4249	121.864	63.7472	99.7287	39.9663	21.5643	54.0798	37.8356
ENSG00000002587	HS3ST1	1.92953	1.02465	0.906854	0.636154	0.324792	5.86494	4.45649	0.981091	0.887709	1.30707	0.967036	1.06122	0.842892	0.322814	0.56883	0.403881	0.5224	1.07453	0.787866	3.63426	0.585048
ENSG00000002726	AOC1	161.99	0.0986821	33.9413	274.341	0.0548165	144.475	72.766	21.676	281.556	1.45219	12.4899	2.62284	0.0763222	23.6465	27.71	7.59732	34.0942	315.474	4.31402	74.64	152.552
ENSG00000002745	WNT16	0	0	0	0	0	0	0	0	0	0	0	0.0229822	0.00640398	0.0250492	0.0355003	0	0.00528194	0.0233691	0	0.00454997	0.214055
ENSG00000002746	HECW1	4.09717	0.048959	0.0356218	1.73348	1.77428	0.241496	0.211171	0.00777194	2.17955	0.0779995	0.238074	0.0467869	1.17132	0.765717	0.173768	0.0409691	0.292569	21.3908	5.56761	13.2247	18.8717
ENSG00000002822	MAD1L1	13.0069	10.6205	15.4868	17.6952	15.1166	18.5121	10.0839	8.75675	13.0993	18.2164	8.76857	21.1539	5.90319	8.08435	7.14633	9.66414	11.8855	6.30175	10.2479	9.23589	5.64199
ENSG00000002834	LASP1	52.88	29.6754	53.4522	35.8922	56.0251	54.6795	40.4136	30.5719	38.0698	29.0837	42.9012	47.7939	25.4012	41.6348	24.5563	38.1285	39.2169	31.7331	25.2111	42.795	30.3462
ENSG00000002919	SNX11	13.3602	12.1147	9.05552	6.76636	21.4593	12.7555	12.6353	4.81699	6.14278	13.7578	10.332	12.2046	10.7226	19.6607	15.6802	11.389	8.24821	11.7005	11.7854	13.0572	10.8513
ENSG00000002933	TMEM176A	534.071	72.9319	211.376	1092.94	107.833	785.247	619.059	348.121	843.913	543.136	335.883	322.714	530.753	330.645	462.582	384.535	349.658	655.978	236.629	416.347	322.882
ENSG00000003056	M6PR	376.397	246.247	252.542	275.43	392.347	387.137	246.257	199.735	225.944	215.049	169.326	285.59	237.633	233.239	207.812	240.939	216.236	173.972	148.97	200.433	170.443
ENSG00000003096	KLHL13	0.908667	2.95372	2.23852	1.21418	1.10615	2.54995	2.1274	3.42724	2.11905	1.5233	2.90246	0.872335	4.11176	0.623503	2.68061	3.1651	2.38288	8.80197	13.463	11.821	9.08163
ENSG00000003137	CYP26B1	0.561406	0.454064	0.269826	0.159886	1.36871	0.64628	0.41942	1.78394	0.359281	0.362848	1.41722	1.00594	0.325481	0.354139	0.394055	1.17868	1.43815	1.70299	0.998166	0.964808	7.20896
ENSG00000003147	ICA1	12.4	20.1306	36.2518	2.17723	12.6291	16.052	11.2909	12.4976	4.81142	17.3234	13.9776	20.2184	5.2497	12.2693	23.7425	13.4003	13.9032	29.53	20.1777	27.9926	21.8947
ENSG00000003249	DBNDD1	0.432595	0.398784	2.04687	6.48935	2.15825	9.30578	27.7638	2.10747	5.99583	3.09535	10.3236	4.30787	3.10922	2.45662	2.27175	2.58471	3.46472	4.2401	3.63994	7.0274	2.96392
ENSG00000003393	ALS2	4.96135	9.17781	5.77782	5.63007	5.11962	8.28963	8.12646	5.93971	8.13836	4.90807	6.34324	5.77199	6.15131	8.5687	8.16712	11.0697	8.89947	9.04805	9.15102	9.97158	9.20204
ENSG00000003400	CASP10	8.99265	15.767	9.06819	3.28264	7.75769	8.89462	9.19428	8.6857	5.72682	7.89229	9.20547	9.4424	8.81079	6.29284	7.41456	8.85228	8.48955	4.1179	5.79973	5.05584	4.58425
ENSG00000003402	CFLAR	92.6751	88.0088	98.3455	263.724	124.631	88.0329	130.353	91.1898	334.552	129.671	100.754	238.143	90.8131	203.73	103.261	143.989	167.908	74.3597	64.4877	74.4418	60.6752
ENSG00000003436	TFPI	11.4755	153.507	127.748	1.51769	38.5177	3.30743	89.2108	99.1552	3.08597	61.2456	32.0791	144.029	101.405	91.4005	76.4926	175.358	77.6595	35.2113	38.2049	52.4505	40.6528
ENSG00000003509	NDUFAF7	16.1094	20.3756	16.9798	13.8486	22.7249	19.487	20.881	13.9461	13.7461	20.4278	14.4215	27.2337	20.3965	17.8089	19.8191	19.3844	19.1659	19.7688	18.0762	21.5061	18.8445
ENSG00000003756	RBM5	89.7064	109.021	104.099	42.8919	113.438	93.0181	92.7574	95.9891	59.2684	130.365	106.207	135.857	97.2056	113.631	91.2175	140.743	124.905	108.155	121.513	136.855	106.978
ENSG00000003987	MTMR7	0.141918	0.0119406	0.0132061	0	0.293861	0.243177	0.0188857	0.131275	0.196203	0.0899543	0.0510247	1.82025	0.0940941	0.124289	0.104201	0.0531123	0.134685	0.38947	1.67934	0.248893	0.417209
ENSG00000003989	SLC7A2	37.5812	40.4272	5.316	9.69815	1.68399	2.24616	2.85622	1.8828	6.434	8.93969	3.70325	32.093	3.02915	5.71824	10.0414	3.00511	6.99818	6.17236	4.67556	5.04703	4.77122
ENSG00000004059	ARF5	87.9008	88.9293	85.138	88.268	102.892	96.8108	71.385	62.9135	83.2807	65.3619	74.8867	89.1415	51.9919	55.9322	84.5096	76.1307	59.1096	61.7944	70.7606	78.7821	59.3338
ENSG00000004139	SARM1	6.6414	12.5203	13.2848	15.3544	4.46276	10.2429	10.4255	6.0046	18.0557	6.32923	10.9297	11.1271	6.3334	5.40903	4.82751	6.00786	7.56802	9.081	7.76823	6.75716	4.3486
ENSG00000004142	POLDIP2	54.0988	56.6656	37.3815	51.8941	34.9983	52.9201	35.3675	34.6545	49.9445	28.6761	42.7997	33.4608	32.9613	31.6561	28.0167	34.6916	26.9197	81.0237	68.1062	60.4699	62.2028
ENSG00000004399	PLXND1	667.101	61.195	151.969	285.393	98.097	182.222	114.253	79.0054	273.816	119.846	142.199	171.537	30.4669	45.3234	56.7169	59.2502	72.3524	12.004	24.976	26.3047	21.4339
ENSG00000004455	AK2	137.309	133.594	109.606	137.363	95.1711	135.504	161.241	110.449	123.885	179.254	133.829	129.206	144.682	142.581	124.584	105.424	113.584	185.974	151.204	148.606	170.919
ENSG00000004468	CD38	10.0236	0.921069	9.54971	0.34858	56.6508	2.43728	0.885077	3.14041	1.98064	1.43156	1.69742	6.05535	2.29197	3.89557	1.41677	4.27867	2.19784	0.172579	0.349438	0.430968	3.71627
ENSG00000004478	FKBP4	26.1239	41.1429	39.3362	50.9208	42.5966	39.3959	23.9528	29.3156	32.534	26.1078	30.2189	17.115	39.7211	15.5929	17.5208	21.7527	23.8317	57.0059	45.0513	44.2999	44.4176
ENSG00000004487	KDM1A	22.9174	21.9126	29.1093	16.529	36.0486	22.8005	0	19.2795	15.2502	25.2696	25.2952	24.8689	29.5162	20.7448	24.1317	23.7518	26.5546	0	28.7316	31.2603	22.1646
ENSG00000004534	RBM6	65.9897	45.2112	67.4482	44.6022	60.624	61.2459	58.4801	77.6419	42.234	73.7953	52.2494	70.2277	78.3602	86.8568	69.6479	63.1599	65.8856	61.0236	67.9827	88.4569	65.7886
ENSG00000004660	CAMKK1	4.63281	7.16506	3.21137	13.4287	4.98468	4.66804	6.4304	6.78554	19.4876	6.55116	3.88961	6.27612	1.56753	1.8605	2.57224	2.19579	3.22793	0.528528	1.10717	1.30914	0.789631
ENSG00000004700	RECQL	16.9853	18.6267	24.5216	16.9321	35.4657	14.398	19.4312	13.9768	20.9278	17.4639	20.7607	21.6271	16.8212	28.5674	23.4107	22.4521	21.1555	8.85296	8.66654	11.8065	9.16701
ENSG00000004766	CCDC132	9.69954	11.1548	12.2111	8.62354	13.0716	12.9483	16.2536	14.1786	12.0178	18.8468	15.9101	15.5053	16.2991	21.5184	14.0183	23.0885	17.7221	12.8904	15.8555	12.8788	16.8276
ENSG00000004776	HSPB6	0.974223	0.322265	1.079	0.502173	0.140399	0.500229	0.908756	0.320998	0.78282	1.89875	0.373631	1.1857	0.421035	0.249973	0.436046	0.197707	0.582912	1.73182	4.53224	2.05126	2.85908
ENSG00000004777	ARHGAP33	6.79091	6.38785	8.66573	7.82806	4.7817	8.38038	12.5906	4.96861	11.7087	6.50957	18.4157	15.8102	2.78142	0.711383	2.05936	4.85773	4.28433	2.72637	5.58661	4.26527	3.68099
ENSG00000004779	NDUFAB1	87.7419	62.2445	110.615	180.784	108.98	80.0039	95.9508	104.968	161.923	75.8217	134.724	69.4206	112.516	109.779	130.021	87.4037	79.4244	134.211	125.491	100.128	136.124
ENSG00000004799	PDK4	104.713	98.8107	23.5	422.809	9.50368	74.7421	105.449	43.3745	588.507	673.903	125.603	564.823	160.281	956.204	497.815	558.946	286.503	387.138	64.8129	68.2634	51.1675
ENSG00000004809	SLC22A16	0.65242	0.0365469	0.721186	0.0131156	0.644198	0.573101	0.0707054	2.59629	0.0356157	0.173779	0.0942512	0.220932	0.614819	0.153222	0.0865821	1.18832	0.107557	0.023789	0.0195459	0.0430049	0
ENSG00000004838	ZMYND10	0.802699	1.11631	2.76649	2.02439	0.893678	8.03716	0.849578	0.856309	2.98705	0.313504	2.97806	4.56552	0.471125	0.655245	2.68368	0.636978	1.23354	2.14214	3.37538	2.84545	2.28639
ENSG00000004846	ABCB5	0.222884	0.0121224	0.0269578	0.00236826	0.0143192	0.046273	0.0846366	0.421241	0.0280952	0.0348649	0.00281612	0.00871924	0.00114602	0.00529619	0.00910765	0.0304389	0.0659662	0.0569285	0.0330825	0.0334264	0.0424007
ENSG00000004848	ARX	0.0913947	0.100776	0.0371522	0	0	0.518391	0	0.00627372	0	0	0.0140206	0.0264844	0.775866	0	0	0	0	0	0.00597988	0.0250566	0.0448949
ENSG00000004864	SLC25A13	13.5232	23.1189	19.3842	20.549	16.3961	20.1967	15.7559	19.3129	19.5292	18.335	17.9588	18.0235	31.0967	24.9194	19.2709	34.2403	15.4131	39.9525	29.2252	32.2755	31.4155
ENSG00000004866	ST7	12.0367	15.7742	12.7467	18.9026	11.5405	16.633	19.394	16.3927	18.286	23.3821	33.0206	12.1167	18.9325	23.4098	17.283	32.8119	12.2099	32.9452	20.1828	28.72	30.6051
ENSG00000004897	CDC27	32.324	28.9323	33.1057	25.4644	75.3217	30.3237	43.5783	26.8562	36.6647	45.6618	42.7056	42.1819	34.3271	54.8914	37.2814	32.3964	35.6972	23.4822	24.0451	36.485	27.0744
ENSG00000004939	SLC4A1	0.0482534	0.0693052	0.0765585	6.54471e-09	7.00879e-09	0.0423143	0.00864748	0.00474568	0.00429375	0.0178048	0.14601	1.30352e-08	0.0106668	0.079016	0.233514	0.0592005	0.333514	37.8905	23.9992	10.6379	18.2275
ENSG00000004948	CALCR	0.21789	8.43819	0.705231	0.28738	0.146436	0.279378	1.81588	4.88053	0.269942	1.22664	1.09056	4.86464	0.148729	0.389025	3.31264	1.48306	4.56854	1.76673	1.12198	1.41031	0.932546
ENSG00000004961	HCCS	12.3085	11.8229	12.691	8.7121	17.6375	13.8759	10.7337	9.9814	9.33308	6.90803	10.7489	10.1891	11.2198	14.2314	12.8215	10.035	10.0528	15.5773	13.9055	15.1759	14.5434
ENSG00000004975	DVL2	17.0279	19.9259	12.972	37.5926	15.2967	21.0537	19.5565	16.7917	45.5365	20.5639	17.4938	20.4222	11.1872	5.36954	7.78018	14.1404	14.6332	12.0339	10.3555	14.7222	11.0551
ENSG00000005001	PRSS22	0.0661451	0	0.039702	0	0	0.017493	0	0	0	0	0.0928922	0.028301	0	0	0	0	0	3.98607	8.0484	14.1512	3.5867
ENSG00000005007	UPF1	15.8289	19.9606	12.2501	9.24525	17.1927	19.661	21.4932	15.6272	10.663	16.9547	13.8958	18.4008	15.6375	13.519	5.97978	17.0405	16.1215	19.0631	17.989	17.7809	16.0462
ENSG00000005020	SKAP2	16.2772	12.908	14.3279	16.5061	34.457	12.8036	29.9377	14.8506	23.0153	26.2819	20.1685	24.4058	26.0516	37.9375	16.1912	41.8423	13.899	19.1402	19.0772	23.5454	17.3963
ENSG00000005022	SLC25A5	238.887	217.976	202.958	304.103	320.838	263.111	173.517	217.469	302.506	153.203	223.581	217.011	208.06	282.647	254.486	225.908	238.026	808.891	700.536	713.484	692.853
ENSG00000005059	CCDC109B	8.20489	2.69311	7.37087	2.53086	16.2	6.82945	3.76936	4.04465	5.42161	3.265	1.94998	5.49996	5.70227	6.9867	4.17386	6.29579	6.87904	0.850669	0.951702	1.33082	3.22864
ENSG00000005073	HOXA11	0.522445	2.10323	0.600478	0.867662	7.444	0.0377102	0.154977	0.269058	0.812661	0.526023	0.214982	0.81681	0.00974778	0.0440658	0.444299	0.13331	0.669384	0.498919	0.764152	0.621125	0.736264
ENSG00000005075	POLR2J	52.2147	39.6596	45.5471	63.2454	42.2782	59.7689	32.4742	31.2906	56.9402	44.6375	38.566	39.4827	16.0269	12.753	25.1185	31.9304	17.3365	23.8731	32.3904	32.8723	24.8164
ENSG00000005100	DHX33	3.78874	7.59157	3.28188	3.82048	5.55726	3.82872	4.67554	3.50571	4.317	4.57051	4.24607	4.86937	4.43174	3.8325	3.50544	4.75956	4.80698	4.10736	3.62679	4.81363	3.24279
ENSG00000005102	MEOX1	0.0534099	0.0316778	0.463917	0.00961523	0.1088	0.12875	0.100503	0.155006	0	0.213133	0.184903	0.303361	0.0198681	0.0962732	0.0727058	0.0978052	0.0329162	0	0.0717699	0.0214205	0.0103848
ENSG00000005108	THSD7A	1.15399	1.77445	2.6428	0.943791	0.155248	3.86953	6.55004	3.61339	1.43915	5.76254	3.31203	3.68349	3.30504	3.77804	4.17429	6.54913	7.15574	5.91929	9.78594	5.35162	5.17547
ENSG00000005156	LIG3	22.4412	27.4152	17.8941	26.4947	14.0868	20.5341	15.2323	12.788	19.04	16.7395	14.9747	14.4358	37.6158	15.5011	11.4844	15.2321	14.9869	15.2963	19.9022	15.7739	9.95261
ENSG00000005175	RPAP3	7.79809	9.78252	9.93967	8.0877	22.2103	6.89781	8.47271	7.66576	7.79017	9.92039	8.30244	9.14005	13.0299	12.8276	11.0353	10.6521	8.92621	9.98268	12.9757	12.5809	12.2793
ENSG00000005187	ACSM3	29.0996	14.541	63.1429	113.051	7.33111	67.826	18.8769	40.3568	124.354	34.3244	98.3124	105.521	140.513	23.3869	43.4816	49.1373	33.5736	205.177	149.643	144.728	192.857
ENSG00000005189	AC004381.6	2.46823	2.1438	4.23855	6.65324	3.88261	4.33725	1.99185	1.29871	7.24311	2.11278	4.68511	2.83043	4.29332	2.626	4.0804	2.58628	4.22242	0.970696	1.4898	1.71698	1.44686
ENSG00000005194	CIAPIN1	26.0844	20.7735	36.0685	18.9771	35.5809	27.5963	27.0249	18.2696	17.8995	20.4113	42.7953	24.3684	35.5855	30.2249	27.3186	22.7282	24.6248	39.8704	38.2306	36.0572	27.9176
ENSG00000005206	SPPL2B	18.0393	29.7235	30.1532	23.827	11.4059	42.0098	32.3537	21.7255	29.3832	21.5143	36.7256	33.5101	7.58091	3.58891	10.3631	16.3101	11.3478	16.7168	18.7057	20.9668	13.3829
ENSG00000005238	FAM214B	11.4393	5.81923	10.4438	5.64053	16.8527	11.7852	7.63068	6.52652	6.99968	9.17514	8.65282	15.2374	3.66606	6.9704	8.30506	8.4081	8.93349	9.79841	5.89209	10.3865	7.2176
ENSG00000005243	COPZ2	55.7981	50.3338	55.1192	36.4635	52.8833	29.2066	24.4704	20.0491	37.445	13.1487	24.2398	59.3769	5.63264	19.8101	20.2133	13.4443	32.5319	17.3356	22.5183	16.1133	17.6856
ENSG00000005249	PRKAR2B	0.944205	0.732983	1.49964	1.04291	4.50966	1.75216	0.672372	1.69286	1.75739	1.73432	1.42408	2.66216	0.739208	3.77526	2.35126	2.63314	1.33276	3.46841	3.98978	4.82008	3.20599
ENSG00000005302	MSL3	27.8349	20.7917	28.6376	10.676	48.5127	15.8748	14.2137	18.7313	11.8466	19.5588	16.613	28.2806	22.4203	22.2514	19.2274	24.8974	21.8752	10.3638	10.5971	15.7236	17.3622
ENSG00000005339	CREBBP	8.7558	12.982	12.0546	15.4939	20.1328	19.7761	26.3872	15.7026	20.9589	26.7965	24.6768	20.7329	14.5103	21.9136	6.49982	22.4476	24.0825	16.5198	13.8519	13.4615	12.857
ENSG00000005379	BZRAP1	6.10675	4.09225	6.497	10.7606	4.69875	17.0878	20.4219	18.9787	10.2376	8.28097	13.8268	13.2472	6.53641	2.44016	6.35949	8.88348	11.1313	11.9071	18.3585	13.9484	10.7951
ENSG00000005381	MPO	1.28327	0.00993536	0.957135	0	0.337172	0.0387386	0.284428	0.0993637	0	0.731893	0.0808736	0.534859	0.0500731	0.402529	0.0241996	0.0649464	0.6921	0.0278787	0.235549	0.161651	0.0664003
ENSG00000005421	PON1	0.0343158	0.0733858	0.839257	0.120594	0.0387235	0.0417113	0.00609858	0.282178	0.323864	0.0576243	0	0.0674733	0	0.200336	0.0231176	0.151041	0.0131505	0.042105	0.264803	0.0771493	0.0084571
ENSG00000005436	GCFC2	8.25617	17.7727	15.1549	9.8621	16.4514	8.69916	11.3015	16.6054	11.7988	16.7996	12.6042	9.37588	24.3751	15.9267	16.0056	19.6661	19.2355	12.7745	24.4266	14.7326	13.5818
ENSG00000005448	WDR54	18.2902	46.7953	22.8393	25.3023	22.4109	32.1538	37.2167	39.8472	21.8913	56.7602	54.2829	34.4604	33.4658	22.1608	33.2128	29.8229	39.8778	8.07618	8.71645	11.1498	6.57675
ENSG00000005469	CROT	8.19815	7.91034	8.44842	4.21413	4.87654	6.49867	3.45381	8.39814	5.80751	7.16489	5.79666	5.67439	7.82199	10.1143	8.63705	13.4081	8.55644	11.3003	14.8271	10.0387	12.5225
ENSG00000005471	ABCB4	3.32252	3.43992	3.01275	3.63943	4.0466	6.37377	7.59996	3.03996	2.50721	2.64061	3.84581	2.38433	4.95126	4.54919	3.6621	6.36496	12.3231	10.8102	9.77221	15.738	10.8652
ENSG00000005483	KMT2E	17.0152	19.7003	17.7737	17.6094	22.9005	20.0967	22.0678	21.7914	20.9595	33.7793	28.3757	21.1001	25.0409	29.0925	14.3767	29.8169	24.3164	13.091	17.8834	17.7927	13.0663
ENSG00000005486	RHBDD2	55.21	64.5389	28.5896	32.8033	29.3644	47.3302	32.3436	28.48	33.714	31.8622	42.3592	28.6782	14.951	17.3787	23.9362	41.0399	23.1587	60.6664	58.9757	62.1889	48.1038
ENSG00000005513	SOX8	0.0271067	0.0262913	0.133681	0.0130135	0.0618959	0.123035	0.101575	0.141473	0.00955675	0.109558	0.125156	0.165908	0.0596205	0.0140045	0.108819	0.0870465	0.098316	0.0422115	0.101094	0.127053	0.0561727
ENSG00000005700	IBTK	15.9296	13.6073	20.8413	18.2725	30.5401	14.2057	15.1817	16.54	16.4356	19.3075	22.6382	15.7235	29.6485	20.2574	22.4425	19.8478	18.4457	20.1809	19.9881	18.0775	14.9887
ENSG00000005801	ZNF195	14.9858	8.46422	16.618	57.1379	27.2909	25.0063	14.9272	13.1265	48.2191	17.3186	11.2786	16.6363	26.2943	16.572	17.15	20.0455	23.3447	11.6242	11.4433	14.2338	11.8313
ENSG00000005810	MYCBP2	15.6762	8.11437	17.8812	16.6232	33.8409	14.4512	17.9655	17.1761	19.6345	21.6941	20.9173	27.7115	25.0799	30.5809	19.74	21.8963	21.0581	18.5372	19.0482	19.0896	20.6888
ENSG00000005812	FBXL3	8.54344	6.02515	8.82396	10.1479	16.9993	14.234	18.8305	15.3556	15.1024	20.2875	20.0522	19.73	22.4955	37.0491	37.9602	25.3429	33.0335	18.5003	18.8261	20.385	18.7825
ENSG00000005844	ITGAL	13.6104	1.9024	19.3702	2.5229	46.2382	14.8902	7.73901	12.6701	5.53827	9.885	12.0331	36.5507	6.78042	13.29	1.77316	11.9585	9.11128	0.635446	1.01104	1.75783	7.7657
ENSG00000005882	PDK2	22.0055	14.105	22.3493	21.1638	10.0192	66.7864	48.5688	20.9432	28.23	28.8542	50.4196	34.852	21.3021	25.5097	28.8011	28.2058	27.6089	101.602	63.6093	61.2056	67.2972
ENSG00000005884	ITGA3	173.026	60.46	69.9677	194.808	358.366	244.275	114.677	35.3826	201.52	69.5056	42.477	123.161	64.7068	105.729	36.8916	93.6103	132.396	70.4851	40.5763	163.398	65.1431
ENSG00000005889	ZFX	8.7332	5.61297	5.62479	4.10138	9.98853	9.13917	5.73149	4.61667	6.50038	7.92346	6.81003	9.3132	5.6338	8.40024	4.88329	6.07837	7.49292	4.3219	7.25846	4.75829	4.75346
ENSG00000005893	LAMP2	95.365	130.429	72.7569	50.3479	138.005	111.477	112.824	114.995	72.4163	81.0537	68.208	73.0511	135.611	117.055	95.3973	121.156	111.705	148.719	113.368	156.241	136.766
ENSG00000005955	GGNBP2	48.0471	52.7573	58.3541	43.1494	66.9679	31.6073	50.6678	51.4428	43.9863	45.1519	44.5818	51.6453	52.4087	73.9888	56.7	51.597	52.2943	44.7938	41.1956	55.551	47.8999
ENSG00000005961	ITGA2B	2.81517	8.34023	2.69237	0.882382	3.05708	1.76202	0.612027	1.1029	1.84323	0.474957	1.23395	2.28723	0.0988698	0.994571	0.218694	3.79111	0.765917	0.496048	1.85909	0.79566	0.987859
ENSG00000005981	ASB4	1.79452	0.811785	0.633215	0.287338	0.0356913	0.228397	0.126204	0.622028	1.15903	0.0800305	0.0494777	0.0521189	0.0296451	0.0559894	0.0480656	0.453779	0.0205157	0.224836	0.2807	0.111199	0.0390774
ENSG00000006007	GDE1	37.6067	19.3079	33.2215	31.3968	42.9721	32.9585	18.2934	18.3897	36.4772	16.5681	23.2414	27.0292	21.2656	26.7357	21.0841	25.5218	20.5023	33.8291	28.2167	35.3813	33.2059
ENSG00000006015	C19orf60	32.7793	24.4313	29.1272	33.3903	22.5599	43.0551	21.842	27.1823	31.1359	21.2668	20.2724	32.9533	9.22624	7.5881	16.124	8.64894	8.67892	13.447	14.2432	16.2299	12.5607
ENSG00000006016	CRLF1	0.0781835	0.376268	1.0002	0	0.00276321	0.274821	0.833368	0.869191	0.011555	1.31838	0.0117937	0.158324	0.102885	0.265394	0.349517	0	0.00761567	0.398463	1.59333	1.13097	0.38826
ENSG00000006025	OSBPL7	12.3634	18.7027	14.1127	11.187	10.4711	8.1344	7.83093	6.89741	13.2865	5.82979	7.27835	12.502	3.21681	2.04139	3.67809	6.58179	6.81784	3.94019	5.04393	4.09827	5.0176
ENSG00000006042	TMEM98	1.60319	2.19272	4.50445	43.4415	31.2747	42.3392	42.5452	56.8374	46.6655	6.80376	7.7177	29.9391	39.6401	12.3703	41.613	17.5774	21.6071	21.2203	26.1937	35.1268	26.2389
ENSG00000006047	YBX2	0	0.0332053	0.52097	9.6271	0.795904	0.171795	1.95765	0.638812	6.33916	1.48461	9.01086	0.2617	5.96823	0.326396	3.11794	0.655914	0.343425	0.91483	1.48918	0.908011	0.512375
ENSG00000006059	KRT33A	0	0	0	0	0.0104119	0.585435	0.0199618	0.0103155	0	0	0	0	0	0	0	0	0.00478269	0	0	0.00617985	0
ENSG00000006062	MAP3K14	9.51032	8.60694	6.91948	6.92873	10.485	15.4853	10.1532	5.92581	7.21359	6.47462	11.9317	8.36546	5.01568	2.64576	4.38563	7.51471	4.89072	4.9182	6.25211	8.19824	4.44503
ENSG00000006071	ABCC8	0.154638	0.132774	0.356497	0.140312	0.235442	0.173072	0.457364	0	0.213507	0.286217	0.359184	0.334758	0.00994958	0.150098	0.442956	0.122871	0.0463481	0.818434	0.866292	1.2587	0.770662
ENSG00000006074	CCL18	24.5809	1.79159	19.0848	1.3201	27.4456	9.35988	61.0579	97.6965	5.13138	0.336688	0.452551	104.193	2.52662	0.970889	5.72254	27.2038	95.3355	0.103493	0.0623519	0.156759	1.46979
ENSG00000006075	CCL3	18.9599	2.10013	16.4038	1.40776	42.3794	10.5241	4.14493	6.94625	8.20095	4.10714	5.51234	41.0993	4.20752	8.57675	36.9178	4.91568	14.0528	2.75089	5.19172	0.491121	2.40389
ENSG00000006114	SYNRG	10.2037	14.2991	11.6261	9.85965	22.6624	11.2168	16.2103	13.4834	13.4538	13.6242	11.7477	18.2403	8.50364	14.1341	10.1339	15.0995	14.9776	17.2215	14.513	16.3269	17.581
ENSG00000006116	CACNG3	0	0	0	0	0	0	0	0	0	0	0	0	0	0	0	0	0	0	0	0	0
ENSG00000006118	TMEM132A	200.061	5.51037	21.0957	9.39958	40.3733	34.5347	3.82138	7.07315	13.0967	4.36356	8.80557	14.146	0.980449	1.72122	3.15712	2.50464	2.8889	1.19479	3.19432	4.13953	3.41091
ENSG00000006125	AP2B1	27.2956	38.8287	34.2384	28.551	46.8426	34.4578	47.884	31.6061	27.3665	29.6098	42.3337	37.2693	33.4134	35.9156	31.7589	31.8912	34.1087	40.8472	40.4104	50.7938	39.0997
ENSG00000006128	TAC1	0	0	0	0	0	0	0.126242	0	0	0.0212699	0	0	0	0	0	0	0	5.08483	0.679288	2.72082	1.403
ENSG00000006194	ZNF263	13.3486	9.83724	15.136	15.5893	17.0566	20.5072	19.0458	13.9198	19.7196	17.7947	26.7985	24.6862	17.3651	13.734	17.2321	14.8764	15.6242	14.2543	13.4537	14.6938	12.3201
ENSG00000006210	CX3CL1	12.7634	7.20481	11.4345	8.5061	4.52591	86.0161	41.5429	21.6054	11.8325	17.0676	70.0841	39.3984	15.8256	15.4596	28.1114	31.6639	25.8955	14.8472	16.9459	25.524	11.1443
ENSG00000006282	SPATA20	36.1336	71.2148	55.155	77.4998	28.9907	41.9449	39.6611	45.9897	78.5472	26.7891	47.0551	34.9874	21.3621	19.5626	29.3645	36.0032	20.7887	26.9464	26.1221	37.2497	24.2928
ENSG00000006283	CACNA1G	0.0130098	0.016573	0.0415592	0.11338	0.136885	0.0068355	0.0207888	0.00515839	0.0268732	0.00256311	0.0150993	0.00737135	0	0.00269832	0.0285485	0.00953672	0.00728781	0.0051089	0.00860618	0.00285226	0.031357
ENSG00000006327	TNFRSF12A	67.8214	35.9397	48.838	247.819	150.484	84.7899	27.4825	28.5524	214.568	13.4689	79.8277	23.9927	30.7098	41.4718	22.2846	39.3358	25.9941	54.3277	50.5776	144.826	33.0774
ENSG00000006377	DLX6	0.193585	0.0323105	0.115926	0.11951	0.0584693	0.031437	0.0788912	0.0723309	0.167164	0.0828773	0.25265	0.128234	0.0850107	0.0263262	0.52414	0.0292897	0.0530324	0	0.0228246	0.00318795	0
ENSG00000006432	MAP3K9	0.379856	1.17643	0.544762	0.445162	3.1311	0.129051	0.703833	0.479112	0.625399	0.228023	0.22977	0.193757	0.0551227	0.602744	0.043332	0.269663	0.821781	1.28143	1.16461	1.50226	1.23264
ENSG00000006451	RALA	20.671	21.2916	29.0101	19.5733	32.5512	15.1299	24.7647	32.3656	18.7492	25.0992	22.8727	16.9762	24.8719	34.2884	29.3878	43.0267	25.1853	21.5376	18.2266	24.752	29.0061
ENSG00000006453	BAIAP2L1	4.97973	10.7439	6.52048	8.46042	7.77712	5.09201	0.790421	3.03231	8.89996	1.00843	0.816609	3.91672	0.388173	1.53451	0.926637	2.1409	4.69779	3.17018	4.31968	4.38306	2.1873
ENSG00000006459	KDM7A	9.66673	7.884	3.96231	1.74596	8.97318	5.99802	5.90171	4.23234	2.0947	10.3445	5.76846	8.1653	8.28164	9.65548	3.77434	10.3758	6.19843	3.4204	5.45905	4.93799	4.45966
ENSG00000006468	ETV1	1.00268	15.4981	3.73857	0.252977	6.97389	0.966263	1.09008	1.07427	0.227121	1.49176	1.43476	2.69369	1.90287	1.05449	4.18497	7.44299	2.32966	1.97192	2.36403	3.01725	2.31628
ENSG00000006530	AGK	10.974	17.6057	12.3119	14.8822	17.117	14.3831	10.4138	11.0409	13.2981	11.6316	8.1705	15.5371	12.8395	13.0904	10.2796	14.2465	14.569	15.0845	17.9037	11.8923	13.4953
ENSG00000006534	ALDH3B1	13.2152	3.42101	11.5813	40.6135	9.27119	35.2797	23.8413	11.156	47.177	6.58884	6.44342	16.1616	17.1524	4.62386	6.09651	8.30936	8.29491	9.9236	11.4931	13.456	8.88079
ENSG00000006555	TTC22	8.93409	4.79531	1.90045	6.09944	2.33162	2.8098	5.73946	2.6974	6.23202	3.80845	6.05163	4.22693	6.77798	1.59296	2.55427	3.71271	2.80588	5.59135	4.38917	3.63651	4.49512
ENSG00000006576	PHTF2	4.86214	8.09543	10.8026	4.24347	21.9778	3.62571	6.32728	7.51709	5.06845	8.71943	6.09597	6.08332	8.92833	11.966	11.3293	15.1261	11.1183	5.27234	5.79734	8.50794	5.71188
ENSG00000006606	CCL26	1.41041	0.32464	0.871977	0.132752	3.04239	0	0.223483	0.311791	0.350965	0.305284	0.05807	0.219385	0.0584264	0.110683	0.960094	0.0960252	0.0963801	0.0371767	0.535003	0.41512	0.495859
ENSG00000006607	FARP2	8.95186	15.7337	15.0006	6.14534	13.146	13.6043	13.7599	14.3524	7.2366	9.0313	16.2332	12.5956	15.5419	17.2899	7.70704	16.0455	11.6736	20.7389	17.6095	17.7062	15.4402
ENSG00000006611	USH1C	84.7752	84.6816	92.9791	175.104	15.3337	208.383	144.411	166.601	165.197	112.11	222.269	120.938	150.468	97.1391	126.908	153.779	126.389	164.859	84.3333	148.218	112.481
ENSG00000006625	GGCT	24.635	38.9688	30.0572	27.7305	31.7141	16.5154	12.9356	18.8542	28.2792	22.405	13.2092	20.912	34.1986	17.463	24.9732	27.8347	16.8255	35.3074	26.2227	29.0155	34.7103
ENSG00000006634	DBF4	2.67138	3.43537	3.98359	1.69034	9.60344	1.43947	1.35589	1.5676	2.72435	1.86354	1.6745	1.84411	2.26042	2.82345	1.78521	2.75246	2.21653	1.39	1.59707	1.74742	1.50639
ENSG00000006638	TBXA2R	0.796201	0.353859	1.25685	0.383347	1.23698	1.1431	1.32458	0.92453	0.889428	1.82482	1.6129	3.0355	0.296306	0.899737	1.38955	0.567493	1.39225	0.567442	0.287064	0.89886	0.467589
ENSG00000006652	IFRD1	48.9786	30.1096	30.5968	37.4314	32.0595	40.9062	30.9383	31.1892	47.151	42.9673	31.3184	26.7927	41.4231	34.4168	40.2118	54.2686	34.8687	36.5257	42.137	45.8493	31.0306
ENSG00000006659	LGALS14	0	0	0.124598	0	0.0509682	0	0	0	0	0	0.0705311	0	0	0	0	0	0	0	0	0.100839	0
ENSG00000006695	COX10	5.78762	4.95954	2.64733	6.53338	4.44158	5.33056	4.86623	3.6135	7.69006	3.68571	4.38317	4.04723	5.34954	4.99142	3.99284	3.92738	4.14883	7.07971	8.93056	5.85279	6.32346
ENSG00000006704	GTF2IRD1	14.0896	22.4104	15.641	24.2031	14.1098	14.7092	21.3957	19.2296	21.9517	24.3595	13.9611	18.02	19.3067	7.80788	14.2361	13.5872	15.2561	15.4789	23.5499	23.3392	10.5397
ENSG00000006712	PAF1	20.0826	24.5563	19.1241	19.9206	21.419	22.9534	20.4293	17.4725	21.349	17.7583	27.8083	23.0794	16.8125	21.3343	19.1198	15.6809	18.4743	21.3844	21.5608	24.625	19.5618
ENSG00000006715	VPS41	35.4553	43.5353	41.4839	39.2106	57.796	51.8732	58.38	32.1468	68.8351	69.0083	38.5817	50.3842	34.9707	53.7559	43.5482	67.3011	41.2344	37.9974	51.3779	51.6724	33.9561
ENSG00000006740	ARHGAP44	12.1581	5.39313	0.760666	2.36009	0.516682	3.16081	0.389773	0.339202	3.97042	1.51941	1.65777	1.36558	0.52525	0.679026	0.958831	0.566759	0.940799	1.37495	2.52405	2.28161	1.40524
ENSG00000006744	ELAC2	44.5325	66.4489	25.3596	44.5458	64.1015	55.0139	35.1668	28.9069	52.4497	33.3545	36.8453	37.1425	32.2215	29.0216	23.9148	36.7482	26.1493	51.4577	43.7318	49.6095	29.5308
ENSG00000006747	SCIN	4.96185	5.75083	19.5327	0.375401	23.6667	17.0836	29.0696	24.6781	1.07318	25.0368	2.43906	12.9089	2.46283	7.29895	19.2165	0.791876	51.8371	37.475	64.834	44.6847	35.7681
ENSG00000006756	ARSD	19.6881	19.0356	14.424	30.4534	16.746	42.8273	19.0517	15.02	36.8827	20.9641	20.6376	20.3695	13.5841	16.7236	11.6325	13.2433	14.509	25.4847	46.6938	21.1833	18.0117
ENSG00000006757	PNPLA4	18.7888	12.353	13.9724	34.7743	6.86352	38.7454	17.7528	26.0736	37.6411	22.1922	26.534	20.9305	17.1473	20.4866	23.5982	15.9369	12.6365	31.2879	51.7897	26.7962	25.8117
ENSG00000006788	MYH13	0.0949436	0.757344	0.00500252	0.00399777	0.0040927	0.0301219	0.0161927	0.148692	0	0.00614398	0.0204984	0.188174	0.00488421	0.21973	0.00944286	0.0066897	0.00223782	0.0160587	0.137356	0.0183939	0.00806032
ENSG00000006831	ADIPOR2	17.8598	18.1373	17.2236	31.1998	21.6811	19.0845	17.6916	20.1654	19.8971	26.3121	17.1476	23.8794	21.547	29.1721	30.7958	19.9673	21.3585	16.8521	15.5109	18.3602	16.2752
ENSG00000006837	CDKL3	3.07537	5.79861	4.11601	4.23878	4.14006	4.31452	3.67654	8.46241	3.81009	3.99544	8.21288	3.77656	3.04428	4.07479	11.8101	4.80583	4.54219	2.46336	3.59459	2.26734	1.88844
ENSG00000007001	UPP2	0.175049	0.112128	0.0826936	0.615619	0.0168956	0.551692	0.131813	0.104798	0.692726	1.29855	0.107425	4.35744	1.06318	20.4636	1.0845	0.654105	0.377984	50.0301	37.9161	32.6944	50.4685
ENSG00000007038	PRSS21	0.670315	0	0.100798	0	0.878064	0.67413	0.0680304	0	0	0.275009	0.140138	0.251524	0.267517	0.280717	0.086224	0.153434	0.145118	0.0761445	0.0730052	0.0844757	0.0659953
ENSG00000007047	MARK4	12.5449	10.3623	9.77768	15.2662	13.3113	18.8979	19.6296	8.68377	15.6598	12.2086	11.1647	13.1512	7.8464	11.4735	5.97791	8.94902	13.497	8.12352	8.0923	10.101	7.46982
ENSG00000007062	PROM1	0	0.372677	7.38744	3.43116	0.153952	26.5118	38.6227	54.3867	21.6709	3.59993	20.1566	16.3455	1.64882	1.06008	66.9447	1.8846	118.66	10.0892	45.6467	72.4665	22.7692
ENSG00000007080	CCDC124	36.4306	22.8483	28.6727	25.4078	20.9266	42.9983	28.8377	24.8497	25.1801	18.5548	26.1457	25.5814	7.83615	4.66387	24.4131	10.2752	10.7504	15.4833	15.6093	19.2022	11.2268
ENSG00000007129	CEACAM21	7.08314	1.08195	4.73847	1.05309	13.6173	4.9455	1.14267	0.983668	1.22194	3.93622	1.39119	7.13473	0.676708	1.41701	1.74388	1.62824	1.99675	0.311346	0.12723	0.414156	0.761152
ENSG00000007168	PAFAH1B1	66.6573	48.3184	26.3439	47.0771	72.6642	55.7551	43.2274	36.9604	47.1671	55.7453	49.3281	47.6038	49	58.5948	31.1224	51.4389	56.3874	53.0946	39.8991	61.4895	45.1804
ENSG00000007171	NOS2	0.52911	0.154429	0.174962	0.041948	0.0886113	0.837926	0.513654	0.0675315	0.0332545	0.896712	0.228739	1.14033	0.837529	0.338736	0.746496	0.83772	4.02046	0.250608	0.100576	1.27861	0.171154
ENSG00000007174	DNAH9	0.954451	4.18606	0.754599	0.374052	0.0109939	1.64279	0.199758	0.188059	0.589912	0.0371703	0.317058	0.854527	0.0352462	0.245492	0.357424	1.1152	0.177667	0.380943	1.582	1.64621	0.996829
ENSG00000007202	KIAA0100	54.382	61.0836	51.906	40.1662	53.7535	34.4483	43.2935	29.0418	36.4602	34.5849	41.8444	37.0041	33.7573	53.8265	24.7972	30.8271	30.1041	64.2378	57.9395	60.3552	60.3462
ENSG00000007216	SLC13A2	0.0127108	0.00739451	0.0161196	0.36616	0	0.0432614	0.04277	0.0166162	0.223936	0.0159901	0.141627	0.0233294	0	0.364551	0.0180157	0.0306835	0.0151434	79.0139	42.2287	25.911	41.0055
ENSG00000007237	GAS7	9.02359	1.73974	2.97111	0.53251	13.0685	5.47325	3.94774	0.846507	1.50217	3.04748	1.58095	6.48963	1.44873	3.70988	0.663183	1.77785	2.57817	0.684202	0.817365	1.01896	0.704984
ENSG00000007255	TRAPPC6A	26.5629	12.9741	32.7949	57.1294	13.5679	31.3702	30.4752	21.8458	38.8305	16.6202	21.491	22.8235	16.9595	4.70356	21.4699	18.8866	12.1076	27.634	29.4995	31.1654	21.8845
ENSG00000007264	MATK	11.8899	0.296194	0.695545	0.276893	6.19747	2.67737	0.827208	0.822721	0.423039	1.43507	1.80453	1.14676	1.12064	0.460448	0.98909	0.888679	1.41665	0.365132	0.120134	0.477148	0.333855
ENSG00000007306	CEACAM7	0	0	0	0.0245683	0.0399974	0	0	0	0	0	0	0	0	0	0	0	0	0.0419912	0.049877	0.107115	0.0262491
ENSG00000007312	CD79B	7.18347	0.671569	5.13059	3.04232	12.003	2.44847	4.10568	4.29062	4.32558	3.01251	5.624	6.73637	1.85669	3.14228	8.14879	1.39573	4.46114	0.451739	1.71004	1.25492	7.12822
ENSG00000007314	SCN4A	0.140515	0.0452735	0.0882658	0.101333	0.45248	1.1758	0.916456	0.329545	0.227714	2.88693	0.887155	3.57631	0.932612	1.81469	0.649205	0.74573	0.83238	0.120338	0.0874531	0.216318	0.325021
ENSG00000007341	ST7L	12.582	15.958	19.901	14.2072	20.7047	14.5528	17.5791	14.0704	15.0055	18.8425	19.7161	22.672	20.5404	19.3092	18.0391	21.0351	20.9783	14.1664	16.511	16.3521	13.4659
ENSG00000007350	TKTL1	0.280013	0.0626586	0.0456769	0	0.0699482	0.0613698	0.537238	0.121896	0.0585659	0.11448	0.0158602	0.165444	0.217259	0.248661	0.0154224	0.20476	0.095967	0.0111617	0.133266	0.11696	0.165894
ENSG00000007372	PAX6	0.844968	1.36985	4.12893	0.797864	0.762983	0.0789608	0.0327416	4.88909	0.328742	0.00727419	0	0.0838887	0.159537	0.0061759	0.00285374	0	0	0	0.00708225	0	0.0934788
ENSG00000007376	RPUSD1	7.26696	1.76856	5.80991	6.59016	5.22657	5.84597	4.8346	2.95606	8.50769	3.27776	6.04876	4.97021	0.962582	0.749384	3.21447	2.19937	1.95025	2.74211	2.9149	3.93635	1.89656
ENSG00000007384	RHBDF1	13.389	3.70686	15.2944	19.6838	18.4311	11.7203	6.28538	5.99815	24.674	6.849	12.3614	11.3648	3.74415	3.46867	7.02505	11.6643	5.8884	7.60089	7.25071	13.3595	4.58946
ENSG00000007392	LUC7L	50.2494	22.3795	60.5229	54.4871	37.42	41.9838	36.6227	69.1145	34.5178	49.1209	84.6557	66.6545	58.3464	42.5695	64.3939	63.104	57.984	50.7529	52.0329	63.173	49.0654
ENSG00000007402	CACNA2D2	0.0616765	0.0261387	0.115545	0.0398391	0.174802	0.0762629	0.068265	0.144319	0.0348405	0.466677	0.266113	0.284191	0.168853	0.134881	0.109805	0.113312	0.220884	1.42521	1.28332	2.45304	0.888462
ENSG00000007516	BAIAP3	0.628871	1.50589	2.99064	3.15343	2.45707	1.13368	2.80313	1.51443	4.54168	3.91798	8.02186	4.32053	1.03411	2.03008	0.980387	2.19857	1.05714	4.42699	5.88779	4.61634	3.17583
ENSG00000007520	TSR3	33.1131	10.4286	26.0387	38.0776	19.9368	44.9792	27.5815	21.7679	42.4986	16.4801	33.2218	24.6259	6.36452	5.5321	25.0533	12.2364	9.92274	16.6322	21.4878	24.0896	14.9641
ENSG00000007541	PIGQ	21.1818	10.8061	24.8798	32.5858	14.3028	50.6556	22.6246	18.3341	33.649	14.0558	48.1381	23.0384	5.03151	4.17812	10.3841	11.4969	10.8973	29.5508	34.2065	36.6156	31.6781
ENSG00000007545	CRAMP1L	4.84355	4.46774	7.25876	6.98362	5.19322	5.06574	8.01966	4.6453	10.9189	8.89436	7.04641	6.43337	2.68122	3.25189	2.2037	5.59748	4.9516	5.31299	4.65906	5.14288	3.47513
ENSG00000007866	TEAD3	4.54404	4.84547	3.5837	4.84036	5.38901	5.19062	6.41762	2.13468	4.15482	4.05382	3.23846	3.45497	3.34195	2.33273	2.28645	4.8005	3.60419	7.08847	6.35302	10.3172	5.43118
ENSG00000007908	SELE	0.926804	0.107719	2.87464	0	0.168586	0.470143	2.26616	1.70673	0.0878141	5.64833	1.86718	0.320965	0.200424	0.401962	0.310875	0.141129	1.14259	1.51573	9.76752	7.0151	4.55814
ENSG00000007923	DNAJC11	18.1539	18.5537	16.9497	17.6056	27.9433	24.6928	23.8977	13.4058	19.3706	25.7922	20.3462	23.6458	18.6188	28.0087	19.327	22.8737	22.5894	33.3756	56.1727	31.7812	26.7281
ENSG00000007933	FMO3	3.21264	0.588927	3.14107	2.02947	0.363946	0.952411	3.19209	0.46157	7.04231	15.5177	0.328837	10.0084	0.505277	3.90156	7.10386	3.09026	7.35366	4.80959	2.5937	8.08272	8.57921
ENSG00000007944	MYLIP	7.91948	4.61768	10.7991	4.87198	12.4704	13.8561	20.2828	17.4404	5.76813	18.6848	37.318	20.5548	18.1495	19.4417	45.431	19.5762	20.3379	12.0737	12.1475	14.4846	13.2225
ENSG00000007952	NOX1	0	0.075899	0.00711593	0	0.0589527	0	0.100915	0	0.00811685	0	0	0	0	0	0	0.00666091	0.0133724	0	0	0	0
ENSG00000007968	E2F2	0.518084	0.583556	0.899318	0.432772	1.82287	0.363261	0.113373	0.0605189	0.441862	0.100148	0.429152	0.298816	0.333175	0.116832	0.0934647	0.180088	0.262376	0.0098201	0.0920415	0.038573	0.100572
ENSG00000008018	PSMB1	195.558	95.2709	121.132	112.964	255.109	149.264	140.037	89.647	97.5845	146.419	99.0311	145.359	135.517	145.327	221.807	127.876	127.17	126.849	128.694	126.811	127.394
ENSG00000008056	SYN1	0.408037	0.191985	0.430257	0.716075	0.114285	0.369316	0.0827733	0.752979	0.892124	0.0277104	0.0569311	0.0477938	0.00635979	0.118256	0.0615204	0.0104568	0.335986	0.1296	0.0809412	0.131143	0.0405087
ENSG00000008083	JARID2	3.57532	1.97392	2.74523	1.78053	4.40337	2.6995	3.58151	3.09381	1.72026	3.37304	3.93215	4.35925	2.55189	3.77896	3.78441	3.43192	3.63193	2.04626	2.10705	2.14157	2.74343
ENSG00000008086	CDKL5	2.48052	1.13218	2.21592	0.793306	1.79628	2.52461	2.17166	1.11152	1.27976	3.3709	1.59574	2.38974	2.56375	3.54406	1.46367	3.70329	2.89743	2.19346	2.04544	1.78266	1.55149
ENSG00000008118	CAMK1G	0.459836	0.207458	1.29837	0.405998	0.324642	0.148294	0.193425	0.127443	0.625432	0.673248	0.752032	0.289662	0.0932889	0.305416	3.67597	0.236953	0.738651	1.19183	0.512037	3.1014	0.779516
ENSG00000008128	CDK11A	27.4118	26.1061	36.3851	21.1038	42.2898	28.7349	29.583	15.2771	19.4799	25.0091	51.0603	35.1971	16.502	19.9595	16.7657	22.7414	17.6763	19.2764	34.2353	27.0127	19.9481
ENSG00000008130	NADK	63.7596	34.4726	45.0855	34.0687	51.7218	54.9589	32.4369	23.8875	47.4346	33.0672	28.4542	39.1061	18.5635	17.3085	14.8724	26.4184	17.1289	25.7053	21.5848	24.3301	20.8135
ENSG00000008196	TFAP2B	0.00230332	0	0.00592994	0	0	0	0.00258369	0	0.0101551	0.0551555	0	0	0	0.0165398	0.00652923	0	0	2.30957	10.7659	1.56041	2.30255
ENSG00000008197	TFAP2D	0	0	0	0	0.0274273	0	0	0	0	0	0	0	0	0	0	0	0	0	0	0	0
ENSG00000008226	DLEC1	0.246725	0.453463	0.495926	0.0705015	0.145149	0.66226	0.872173	0.103651	0.0742016	0.515436	0.229694	0.416875	0.480642	0.14546	0.110322	2.0722	2.31855	0.275548	0.361109	0.870359	0.239969
ENSG00000008256	CYTH3	3.59505	2.60629	5.42645	8.06069	4.69167	3.94662	6.21415	5.15598	9.19347	7.54501	8.34541	16.5823	2.98828	6.85772	7.43124	5.9293	6.43363	5.61083	7.31884	6.81138	4.20628
ENSG00000008277	ADAM22	1.02612	2.87654	1.19679	2.06379	0.274368	2.64878	3.36599	2.71855	3.88173	8.96426	2.15765	2.86425	3.02215	3.27106	2.4191	4.68803	4.48644	2.10609	3.06241	2.18544	1.87009
ENSG00000008282	SYPL1	45.6101	55.9061	46.4103	95.0061	82.5945	65.8694	76.9574	84.0252	82.7089	113.469	78.8957	111.467	111.745	132.159	130.739	108.079	86.2612	96.8669	110.889	105.518	94.3119
ENSG00000008283	CYB561	25.2551	15.6619	17.543	27.2812	17.687	21.9536	11.969	10.8085	22.9661	8.52756	20.8461	16.8422	14.5279	9.21484	15.8127	9.5337	7.77669	20.6506	20.0222	20.013	14.7129
ENSG00000008294	SPAG9	89.3535	55.5378	62.8158	58.8707	67.8116	85.5956	93.0799	76.3742	70.7002	96.3359	99.9461	94.1844	75.3946	103.405	53.2175	119.498	97.9813	74.9244	56.7116	70.4003	58.1215
ENSG00000008300	CELSR3	0.261486	0.332262	1.09664	0.666357	0.39558	0.580146	0.313894	0.474881	0.259885	0.360301	0.714993	0.331722	0.423812	0.177327	0.0690287	0.349815	0.618735	0.351379	0.107553	0.171051	0.551081
ENSG00000008311	AASS	3.0336	3.91886	5.54825	3.15057	3.25289	3.87347	9.15535	2.67318	6.26565	22.837	5.20318	9.74316	7.04722	21.9825	11.888	43.0897	18.2049	31.0814	16.8472	25.9162	21.0149
ENSG00000008323	PLEKHG6	1.27313	1.32236	1.72269	38.3827	1.19437	6.68445	3.58384	1.0671	29.6876	3.22322	2.66555	4.593	1.50381	0.219977	2.00634	4.67712	2.08917	0.412269	1.14108	1.86837	0.389427
ENSG00000008324	SS18L2	18.4911	11.285	13.3332	9.38456	20.146	13.0256	7.80833	8.67649	8.70133	9.09786	9.42585	10.8376	11.5574	12.3238	15.6519	9.49498	10.6133	17.2269	13.1185	17.9091	19.1023
ENSG00000008382	MPND	19.1386	13.7734	21.3177	17.2232	15.8932	31.2779	16.0808	12.1579	18.3236	15.5043	16.3723	20.6645	9.48314	6.39775	8.12803	13.9286	9.17554	20.9985	18.9944	21.5436	15.1834
ENSG00000008394	MGST1	2432.07	869.611	683.684	4937.4	179.517	2921.05	715.986	991.869	5135.89	368.964	478.651	494.927	707.496	612.579	187.625	516.557	325.59	613.05	789.574	1382.36	1102.23
ENSG00000008405	CRY1	10.7442	9.33917	8.41893	9.72076	10.0596	10.2364	8.03657	9.04178	5.93437	9.24517	12.0621	7.2636	25.7632	13.3003	7.60755	19.9262	13.0881	16.8979	8.04804	17.0082	11.4892
ENSG00000008438	PGLYRP1	0.12442	0.0289625	0	0	0.0262064	0.197599	0.027913	0.0973642	0	0.0635499	0.0725302	0	0.0729754	0	0.141078	0	0.150474	0.139303	0	0.0518483	0.116123
ENSG00000008441	NFIX	3.61473	9.92089	15.2267	6.61215	23.2123	10.3077	11.3449	8.22675	8.22876	16.7655	18.2163	9.74713	9.98535	7.80723	5.82071	8.74222	15.5138	6.43005	5.39425	7.59206	6.50251
ENSG00000008513	ST3GAL1	30.4649	29.2831	10.5523	31.5912	13.0787	12.8216	23.518	15.0177	31.0724	12.0818	19.3831	17.1852	14.1887	12.5676	12.3806	12.7667	9.67319	50.3621	25.65	22.4653	62.6547
ENSG00000008516	MMP25	0.776022	0.709557	0.48725	1.57101	1.02924	0.567266	0.550294	0.499614	1.3264	0.784138	0.713721	1.00877	0.231946	0.569703	0.898871	0.787833	0.775119	0.662727	0.338351	0.543258	0.289777
ENSG00000008517	IL32	909.605	306.936	588.019	1221.82	1460.86	658.086	394.666	346.936	842.526	264.138	273.545	378.574	385.699	607.912	230.17	233.022	298.417	238.749	53.59	470.939	184.075
ENSG00000008710	PKD1	52.8543	20.8395	20.9756	0	32.5154	0	34.8449	20.1448	35.133	17.5759	0	23.6568	3.83666	2.98566	7.05412	9.57101	9.07699	9.52529	13.3509	14.9674	5.96629
ENSG00000008735	MAPK8IP2	0.919058	2.34902	4.77943	7.34762	0.412057	0.348971	0.134263	0.110825	7.24209	0.0496036	0.148773	0.142029	0.0324092	0.0548179	0.0632166	0.14732	0.132274	0.292893	0.245697	0.427998	0.179768
ENSG00000008838	MED24	72.6069	111.154	80.4082	61.1641	63.0899	78.0989	61.8714	59.6048	68.2191	66.8698	91.7898	76.0068	45.2265	34.4195	34.9165	54.9383	49.1749	68.7469	62.9014	60.6438	57.3212
ENSG00000008853	RHOBTB2	3.96945	1.61777	3.28819	7.84632	3.3769	5.8319	4.47563	2.94115	7.19469	3.21108	4.98643	4.15387	1.46769	6.39942	2.64096	2.19663	4.63751	11.5715	5.64073	8.1163	6.49416
ENSG00000008869	HEATR5B	9.57338	10.7112	9.0488	6.2405	10.7128	8.06719	10.2812	10.1941	7.78961	15.073	9.46751	12.2271	12.188	14.4076	10.396	13.1033	12.0152	7.57335	8.22414	8.79176	7.85449
ENSG00000008952	SEC62	109.367	60.349	74.0302	75.5207	66.5479	107.79	110.574	71.3636	93.6474	88.9784	109.681	102.345	115.202	113.498	106.661	109.594	116.638	132.15	123.974	116.123	113.283
ENSG00000008988	RPS20	1287.58	661.679	1616.1	1586.12	1352.36	1558.75	999.343	1623.17	1452.92	1500.99	1060.21	1377.08	801.052	741.221	1486.36	541.826	545.809	510.581	648.747	668.757	663.967
ENSG00000009307	CSDE1	135.909	136.857	189.815	130.166	271.716	229.115	315.119	159.386	156.301	303.883	227.262	251.548	214.381	318.597	314.491	219.752	232.268	204.626	209.729	207.168	204.822
ENSG00000009335	UBE3C	24.0565	21.7232	19.689	18.8116	28.8739	16.8086	19.6382	15.627	20.6269	28.3285	22.8376	20.8835	21.3633	23.9537	19.1518	25.1227	17.6308	22.6046	24.8897	25.2325	21.3375
ENSG00000009413	REV3L	9.07202	6.90031	9.32526	2.92105	7.472	4.70723	4.62255	6.28851	3.67959	10.4016	8.60743	7.6171	10.9818	8.75299	12.4926	9.66024	9.75654	3.32362	5.94926	5.90681	5.33976
ENSG00000009694	TENM1	9.18872	10.8295	7.09808	0.486574	0.262496	2.75738	3.24213	10.2523	1.35828	5.7304	10.5866	2.47315	8.47338	8.60042	5.23567	13.0213	10.3911	2.6035	1.26754	2.7407	2.56136
ENSG00000009709	PAX7	0	0	0.00620439	0	0.00507598	0	0	0	0	0	0	0	0	0	0	0	0.00291456	0	0	0	0
ENSG00000009724	MASP2	0.0245983	0.0075319	0.0316	0	0	0	0	0.00750005	0	0	0	0	0	0	0	0	0	0.00603778	0	0.00674176	0
ENSG00000009765	IYD	0.062796	0.0811785	0.167669	2.7184	0.00321923	0.43323	0.940073	0.112755	2.66294	0.0545654	0.013527	0.0430727	0.326313	5.3402	0.170682	0.0443675	0.791547	57.7719	21.0765	45.3287	44.7296
ENSG00000009780	FAM76A	5.03963	6.2115	4.90616	4.83015	7.0437	4.7969	5.45041	5.45237	5.42646	8.78713	7.70738	7.37539	9.52115	17.5393	11.8629	9.4602	8.07428	7.16193	8.75795	8.49016	6.57358
ENSG00000009790	TRAF3IP3	11.814	5.01793	24.4147	1.82674	54.359	11.8891	5.9573	11.0912	4.98308	11.2159	11.9142	36.2152	7.02447	12.5463	6.80518	12.4565	8.87675	3.06061	4.27494	2.89378	22.9722
ENSG00000009830	POMT2	16.8688	19.4077	15.1056	16.1105	35.7639	14.2785	21.1907	25.102	18.2274	16.3295	27.337	11.8955	23.1875	18.4133	17.2192	18.5014	13.1034	25.0403	20.6425	23.3345	15.6766
ENSG00000009844	VTA1	16.8919	8.75175	13.4824	9.55692	30.0353	18.0062	16.9798	8.15407	10.325	15.5022	11.1644	16.1017	23.2979	25.993	25.6892	19.0812	19.1582	21.4784	20.4091	19.8079	21.0792
ENSG00000009950	MLXIPL	1.10778	18.2556	1.5903	29.9371	1.00611	30.6705	41.6822	29.3748	33.6238	13.6141	13.2647	14.5911	13.9502	4.00665	1.82731	37.4861	13.0018	30.4441	24.8877	24.9345	18.9089
ENSG00000009954	BAZ1B	10.8177	15.0701	13.547	8.03132	21.085	11.4683	13.2835	12.2347	10.8407	16.7643	12.4699	14.0922	13.6309	14.3216	11.2311	17.5816	15.1562	9.36534	9.50552	11.3929	9.72455
ENSG00000010017	RANBP9	17.4753	6.22938	19.6647	6.83002	28.1095	16.3465	15.1953	13.4242	6.85896	13.6831	13.9	16.6444	15.6828	20.8887	11.358	15.2681	17.81	18.2349	15.4186	20.2227	16.3964
ENSG00000010030	ETV7	1.45413	0.238389	3.03415	1.99704	10.3653	5.48715	2.26412	0.444224	2.5507	4.49843	3.59206	3.99713	1.7771	1.10292	2.36712	3.78382	4.06852	0.262548	0.290738	0.626767	0.317492
ENSG00000010072	SPRTN	3.6616	2.37139	4.37494	2.38144	5.10421	2.16525	3.9222	2.32017	2.72034	2.45651	4.34688	3.66355	2.07524	0	3.81817	4.62366	3.42911	4.52073	4.66702	4.24816	3.45832
ENSG00000010165	METTL13	21.372	21.15	23.8181	18.9492	27.6653	22.651	17.5801	14.9753	26.6629	21.2024	16.5626	19.1647	18.697	17.6027	18.1105	18.8765	22.2418	19.0803	14.8716	16.3213	14.0871
ENSG00000010219	DYRK4	42.2711	47.0353	46.3921	17.657	41.0194	46.4566	32.0394	27.8024	23.6774	35.3721	29.7801	38.7905	25.751	25.7655	40.1731	28.9461	26.1474	24.5523	29.6141	32.097	24.4048
ENSG00000010244	ZNF207	80.8615	100.739	104.097	74.8059	114.837	83.9242	88.2253	102.806	73.4146	99.787	85.068	96.428	89.6408	84.8663	68.7089	93.6528	93.0947	73.8155	60.1031	70.4753	72.824
ENSG00000010256	UQCRC1	93.2413	95.0986	96.5433	110.392	113.416	138.87	102.258	94.4739	121.692	90.4495	108.271	103.626	90.6106	71.7659	106.553	82.505	82.9554	378.306	358.803	312.468	319.277
ENSG00000010270	STARD3NL	39.5418	31.2724	36.0654	31.8282	46.763	39.4086	37.6214	34.3795	35.279	37.2456	42.6137	33.6382	46.8348	47.7854	59.9712	51.5537	30.6832	24.5449	22.5732	28.8347	26.3806
ENSG00000010278	CD9	31.0291	59.847	105.733	232.691	19.9983	210.145	96.1707	104.832	183.609	130.215	209.978	195.671	117.612	62.7023	332.699	144.449	169.321	105.459	190.979	141.495	99.8776
ENSG00000010282	HHATL	9.90168	3.06662	0.320791	10.4642	0.123714	0.40015	0.0663948	0	3.8713	0.0865547	0.262789	0.213639	0	0	0	0.0627745	0.0914049	0.436225	0.0620327	0.369789	0.15751
ENSG00000010292	NCAPD2	18.2405	31.2876	27.7939	15.4798	47.5028	19.6338	17.4557	10.0382	20.6922	21.8436	20.952	23.6305	10.8006	23.5149	14.5221	19.5642	23.8713	12.7116	13.9817	15.005	14.2707
ENSG00000010295	IFFO1	19.6011	9.33076	17.5378	9.78995	19.9496	17.54	10.0225	9.65018	13.1692	13.4319	16.2716	20.0643	5.40093	6.1303	8.79511	11.4073	9.13974	5.44549	4.03708	6.24085	5.5121
ENSG00000010310	GIPR	15.1306	0.214501	0.885316	0.343918	5.24914	0.297968	0.179829	0.537493	0.316706	0.279219	0.133073	2.23303	0.13996	0.359996	0.0957545	0.368629	0.350469	1.9335	0.291325	0.635492	0.506782
ENSG00000010318	PHF7	3.65995	5.64017	5.65805	4.5683	6.86321	3.29826	3.56355	6.1663	5.87416	5.12724	5.22962	5.84503	6.64695	5.17841	4.85776	5.67237	5.89624	6.98372	10.4217	6.7921	6.64647
ENSG00000010319	SEMA3G	1.34977	0.331408	3.50008	0.122245	0.346005	4.37431	7.7061	2.32819	0.503089	5.18754	1.64793	9.08342	3.90188	5.31155	3.18203	2.54682	4.93557	5.76428	6.92973	12.2086	4.29219
ENSG00000010322	NISCH	19.8496	24.2437	25.4083	11.078	23.7679	18.869	29.0911	24.3403	13.3739	25.8453	26.887	26.7622	18.4321	16.5974	13.0856	23.4667	23.0466	27.6708	26.6799	31.3323	25.5301
ENSG00000010327	STAB1	246.101	68.7544	99.6616	25.8261	174.876	100.335	65.6166	29.5222	29.8519	84.0826	30.1679	75.4668	12.5769	24.2474	32.2037	15.9861	21.9065	7.71351	6.83816	15.1094	18.2526
ENSG00000010361	FUZ	20.1258	16.2355	15.8769	29.4381	7.50429	38.2297	25.6719	26.2947	28.3774	25.2892	27.3545	21.1095	23.5602	17.8219	20.4543	28.3658	27.4454	22.514	19.9474	16.6157	18.6521
ENSG00000010379	SLC6A13	7.27789	1.84907	13.5261	295.768	1.11119	94.113	347.82	112.281	93.3552	191.784	127.32	215.859	243.438	271.7	159.141	146.316	238.176	265.618	168.185	187.761	215.055
ENSG00000010404	IDS	26.8585	53.6468	39.8062	58.8849	83.7592	37.4019	68.8652	53.2143	53.6524	53.9192	49.8669	50.0634	42.5175	48.6997	40.7145	38.6498	36.9664	38.3831	32.211	37.8039	31.9634
ENSG00000010438	PRSS3	0	0.107588	0.0852075	0.735517	1.07425	0.492424	0	0.133841	0.0647793	0	0	0.0979819	0	0	0	0	0.149021	2.50867	4.09997	2.08902	1.47425
ENSG00000010539	ZNF200	5.73253	3.42828	3.95145	2.05194	8.22329	3.50991	4.81505	2.59497	2.65836	4.25855	4.89398	5.50804	3.77615	4.33863	4.83128	4.08455	4.32047	2.77264	3.87514	3.78702	2.69385
ENSG00000010610	CD4	85.5044	13.4969	39.8029	7.65065	87.7926	41.513	23.5445	11.3425	13.562	20.5752	13.0498	48.2146	10.8721	28.0292	9.38952	23.0371	14.0166	4.32294	3.97687	5.16321	10.0544
ENSG00000010626	LRRC23	16.5405	20.5563	14.9314	27.0387	16.0958	31.9679	16.4796	22.5259	25.7065	21.8623	17.52	17.2351	15.3688	13.6854	19.5639	13.0728	14.4972	11.0781	11.3107	14.474	10.9866
ENSG00000010671	BTK	27.0899	5.6079	19.4499	5.85329	41.4195	23.0553	11.6283	8.09085	7.94198	14.7837	6.73552	27.9776	9.33672	17.2047	5.83342	20.5245	8.38281	1.07238	0.635827	1.69334	6.53329
ENSG00000010704	HFE	17.1019	15.2081	14.3173	11.7781	24.1615	12.9759	17.0565	19.0947	15.9855	16.56	14.6743	12.4035	8.65526	13.4425	12.029	15.4155	12.9392	7.14543	7.8408	8.46911	6.44424
ENSG00000010803	SCMH1	28.3584	37.4714	26.2954	23.245	28.7703	30.147	40.903	33.2095	25.4222	45.4163	46.747	30.5301	31.3937	23.2033	26.186	48.2074	25.3818	23.2501	23.3712	27.6446	18.131
ENSG00000010810	FYN	60.4992	19.6904	39.6671	8.24823	86.807	38.7919	56.5734	63.9568	20.6222	76.802	85.3531	117.625	29.5371	57.0454	83.6717	40.8179	38.6951	28.7243	25.4276	32.7459	37.1596
ENSG00000010818	HIVEP2	2.81111	5.62315	2.7006	2.29068	9.83629	3.45322	6.41868	3.15826	2.08161	5.69648	3.91908	5.6094	5.29909	10.1133	3.3729	6.25241	6.31492	4.90519	3.57788	5.84831	5.38884
ENSG00000010932	FMO1	8.47714	1.53801	5.78667	27.2541	0.43366	112.705	39.1237	23.5769	43.5969	35.8325	110.722	20.2751	86.2031	67.131	94.9411	78.8141	46.8001	297.15	165.745	329.552	359.989
ENSG00000011007	TCEB3	14.4455	8.91616	9.54782	5.5473	16.8491	10.2155	10.5737	5.11275	6.04119	7.81964	8.97188	9.99608	7.67899	10.4462	8.1672	8.84182	9.71987	8.62172	8.273	11.4136	6.73626
ENSG00000011009	LYPLA2	28.018	20.944	40.4167	24.4383	26.2957	41.3768	30.2783	12.572	20.9687	20.0199	21.9706	25.6029	9.06692	6.67244	18.5126	16.408	13.6982	29.0354	30.509	42.3583	22.4309
ENSG00000011021	CLCN6	10.8699	6.72599	6.96858	6.45805	8.2754	13.1595	16.0157	7.8262	6.64562	13.7333	11.2089	10.9391	8.00106	8.83373	4.65347	8.40564	9.35579	10.8536	8.12412	11.7143	7.7902
ENSG00000011028	MRC2	20.0802	18.0817	18.9322	2.19342	55.611	8.52862	5.27358	2.05481	2.70318	3.21728	4.41728	22.0305	0.69495	0.963007	1.53713	8.4562	1.11165	2.64476	2.18042	6.60876	3.12753
ENSG00000011052	NME2	7.11716	14.8786	7.92401	8.60502	12.585	18.7764	10.6076	6.3958	18.1993	6.31627	4.00497	10.8026	0.779319	5.89867	4.09304	2.55021	3.81027	4.88613	3.98047	4.38765	1.95419
ENSG00000011083	SLC6A7	0.0254529	0.0296248	0.0374452	0.0157109	1.2592	0.00824966	0.0355582	0.0237121	0.00533782	0.0185722	0.0158976	0.0266933	0.00533171	0.00521375	0.0526502	0.113915	0.0209565	0	0.0180811	0.0113644	0.00897721
ENSG00000011105	TSPAN9	55.5571	115.165	42.5585	59.244	38.5754	33.381	58.5991	56.1944	54.1121	47.9669	66.978	63.0586	38.1031	35.7445	57.5316	56.3103	57.2532	55.8171	36.2677	43.4738	40.5518
ENSG00000011114	BTBD7	7.70124	4.15611	6.04873	7.54113	7.00147	6.92191	15.0098	10.6941	7.141	11.3371	10.2292	5.09943	18.1644	14.1172	13.5535	12.8428	13.5261	11.248	9.6253	12.3533	9.60984
ENSG00000011132	APBA3	14.902	13.748	13.129	7.35317	10.8312	17.7623	17.0986	11.9231	10.9679	10.2794	16.1994	11.7668	4.15836	2.43043	10.3365	9.67425	8.79998	7.79382	8.21166	10.0909	6.79303
ENSG00000011143	MKS1	11.0775	27.4111	18.7731	11.3271	15.3913	18.3359	18.4326	18.593	13.8386	20.3067	22.905	16.7153	10.7968	8.43725	14.354	13.4688	14.5158	13.4778	15.5221	15.5928	11.4502
ENSG00000011198	ABHD5	13.2619	5.52803	7.97101	8.87189	13.1225	9.27242	9.02374	6.52385	8.06646	6.02479	9.35278	7.88106	8.1554	11.6605	10.7161	11.8804	7.10336	18.1236	17.565	20.5327	19.1726
ENSG00000011201	KAL1	2.02413	0.766093	1.40245	0.099997	8.12065	2.46299	0.780687	0.576291	0.855138	1.36762	0.751379	2.30204	1.83373	1.42316	1.66667	1.15374	0.99362	0.408539	0.253699	0.467849	0.579714
ENSG00000011243	AKAP8L	43.498	71.9495	59.6415	31.3679	49.5946	57.2663	60.3496	49.1088	35.4819	78.5182	69.4998	84.3874	42.2839	33.5984	33.9829	68.4042	64.567	45.4218	41.7308	51.7255	44.107
ENSG00000011258	MBTD1	4.48054	5.79743	6.87405	3.35758	6.08435	5.06341	6.30797	8.80459	4.07782	10.0314	6.33792	7.61371	9.06277	7.89501	9.3157	10.165	10.6933	4.69792	5.67886	5.38138	5.8219
ENSG00000011260	UTP18	21.3802	28.4794	31.582	14.2368	38.6584	15.7839	17.2823	21.8658	16.3414	23.6701	18.5241	21.8377	47.6941	25.2283	26.3388	22.8369	24.0349	20.1421	18.4334	21.9428	18.1692
ENSG00000011275	RNF216	8.49545	8.76135	7.03141	8.8184	11.8324	6.5739	6.80598	5.44876	11.1895	8.63238	5.63264	7.63337	4.71501	5.63446	4.26969	6.39113	5.94514	6.9242	6.67063	7.44821	6.94572
ENSG00000011295	TTC19	13.1462	21.2325	9.6976	16.6039	14.4188	14.8347	20.6608	14.5296	15.2762	18.8492	19.6521	15.5962	24.3185	22.1901	21.9913	16.4217	18.1739	24.2937	27.8429	25.4068	23.6414
ENSG00000011304	PTBP1	146.158	155.688	148.133	145.707	154.104	227.511	180.564	113.9	159.052	124.319	156.753	149.192	82.7006	114.926	96.4368	142.152	113.041	122.395	103.753	154.467	84.2175
ENSG00000011332	DPF1	0.252493	0.373033	0.415374	0.075974	0.427608	0	0.0142507	0	0.00932372	0.048341	0.000596031	0.0613106	0	0	0.0382282	0.000461997	0.0702357	0.000817677	0.000544739	0.0395379	0
ENSG00000011347	SYT7	0.157569	1.57332	1.8165	0.0039814	0.640391	0.0402815	0.0745355	0.153777	0.0405807	0.0988633	0.215071	0.136982	0.162592	0.0975831	0.0430989	0.0698407	0.0946591	2.26315	7.70343	1.3163	0.972808
ENSG00000011376	LARS2	3.73012	3.84032	4.19168	2.38927	4.14326	5.12081	4.24742	3.3481	2.90076	4.43841	3.93335	3.55437	4.5881	6.00263	2.23741	3.70885	3.40234	12.559	12.5379	10.5577	9.56956
ENSG00000011405	PIK3C2A	8.62819	5.85943	10.9479	5.48193	12.5404	11.6814	21.7147	17.5049	7.68695	29.7363	14.4419	17.4359	18.8687	23.841	16.2181	19.7986	34.3004	15.0435	18.2809	17.1558	15.2269
ENSG00000011422	PLAUR	116.549	22.8818	23.6638	7.90982	109.843	25.5624	29.9524	15.4416	7.80412	6.42045	13.8804	13.1831	5.36683	7.32975	7.89038	11.7222	9.1569	4.18769	6.89084	7.04128	8.08669
ENSG00000011426	ANLN	5.12239	5.63615	9.42508	6.10629	99.7691	4.82332	2.457	1.27548	10.2799	3.01041	2.34247	3.19597	5.05285	4.20074	1.86537	2.44546	2.99256	0.162867	0.328463	0.903443	0.588822
ENSG00000011451	WIZ	10.0722	7.14528	10.0665	5.54584	5.73539	10.4654	8.55585	5.74236	7.66512	4.5492	7.93961	7.6543	1.85968	1.63291	2.80317	4.30907	3.09423	4.52419	4.72908	6.08348	3.68436
ENSG00000011454	RABGAP1	9.18333	9.00757	17.8288	8.6637	15.7564	16.5638	24.4115	25.0343	9.84911	35.494	28.8457	32.0861	21.7763	28.2035	27.0153	23.3533	23.621	19.8931	23.6626	19.503	19.2644
ENSG00000011465	DCN	0.344225	29.3823	72.8227	1.09355	13.8417	1.04835	10.9166	18.0749	10.5395	32.3472	1.4358	23.0266	12.7666	6.85656	162.57	5.18465	7.47957	394.898	236.937	390.36	484.627
ENSG00000011478	QPCTL	11.7278	15.7379	11.0559	12.1557	7.85427	9.7455	8.63467	5.29826	11.3352	8.0458	8.00525	10.2311	2.84985	1.56892	3.50256	4.47352	3.96519	3.96104	3.67665	4.94539	3.9113
ENSG00000011485	PPP5C	29.9026	66.651	42.8231	55.1763	57.916	39.2877	42.136	33.3637	57.6099	49.7313	54.0447	58.1376	48.204	52.0979	44.6982	44.896	51.4392	46.5776	52.8504	45.3827	31.9532
ENSG00000011523	CEP68	7.90961	3.70781	6.19369	6.69248	4.44247	7.58591	10.2907	8.27655	10.2263	8.48895	8.64537	8.94186	6.16355	6.97515	9.25525	6.10855	6.94389	3.76128	6.62932	4.71937	3.9297
ENSG00000011566	MAP4K3	8.91096	18.7145	12.4912	27.1539	14.449	19.6188	19.1201	15.3288	22.8378	23.3491	22.2304	28.7492	29.8479	26.7607	20.1782	24.7234	24.2974	31.2581	33.6279	44.3351	39.2551
ENSG00000011590	ZBTB32	0.153688	0.0255529	0.43471	0.0691081	0.349284	0.163306	0.0659926	0.0657691	0.185614	0.0654649	0.146963	0.270897	0.0123229	0.0843574	0.135491	0.135809	0.0508219	0	0	0.00875543	0.0781664
ENSG00000011600	TYROBP	631.84	95.111	326.812	63.7097	526.683	454.913	184.774	99.5371	111.678	177.643	98.752	379.001	75.2327	120.482	173.784	132.676	92.0831	13.9931	11.7353	25.2024	30.9227
ENSG00000011638	TMEM159	14.2211	8.54102	22.9164	46.7649	4.32684	37.4413	16.3692	25.6059	45.6085	27.3544	42.712	25.0841	30.5357	20.6632	33.5662	20.2843	25.56	9.37144	9.08658	19.6965	9.74553
ENSG00000011677	GABRA3	0.00366411	0.0417064	0.00471667	0	0	0.241958	0.0193098	0.00955778	0.0252706	0	0.0376514	0.0157966	0	0	0.0103867	0	0	0	0.0668194	0	0.0535121
ENSG00000012048	BRCA1	4.95127	6.11402	4.12197	2.35979	11.274	3.31983	1.61743	0.830375	3.85109	1.95852	3.62651	2.86395	3.16349	2.47341	3.13504	2.01223	4.99633	0.878228	1.06611	1.3346	0.686231
ENSG00000012061	ERCC1	74.6962	87.2747	94.2865	99.7036	92.2039	78.5416	86.6989	73.0103	106.342	67.0534	83.7758	95.3613	34.564	33.162	73.4366	53.3274	63.6227	56.2396	62.0608	67.0787	43.1687
ENSG00000012124	CD22	3.21394	1.04512	2.45661	0.389885	1.40721	2.09477	5.06329	3.12939	1.31543	1.46792	4.82512	3.85804	1.76188	1.63026	1.06604	4.53184	3.60342	1.15151	1.45769	0.734791	3.93672
ENSG00000012171	SEMA3B	1.87373	6.06258	2.03906	40.8771	1.68283	8.88866	7.46327	1.79728	43.6076	8.12507	3.06389	8.65516	1.69217	0.570772	2.14381	2.29912	6.21574	59.016	36.9569	64.3755	39.0213
ENSG00000012174	MBTPS2	3.87374	9.51493	6.71418	6.44829	8.11783	6.82529	7.6745	7.67621	9.09142	6.63297	6.1523	5.24005	8.5228	8.32028	9.51023	7.40861	7.84446	5.51424	6.29357	6.23988	5.76558
ENSG00000012211	PRICKLE3	5.63823	5.56264	3.13931	7.36001	6.01884	4.76781	3.11974	2.5433	8.86222	3.04306	2.80518	3.19374	1.91725	0.866249	1.92157	2.13222	3.02347	1.66042	2.11427	1.78257	1.59411
ENSG00000012223	LTF	0.74109	1.5844	22.2909	1.48368	0.185792	5.49162	82.7428	3.2231	4.18314	84.1708	0.513935	1.13451	0.477323	2.5095	1.16658	1.89864	34.7391	2.6857	9.94427	169.937	34.9643
ENSG00000012232	EXTL3	6.6469	3.49845	4.19834	1.10931	6.96598	4.47748	5.67633	5.31925	2.07186	5.43291	10.8038	6.12333	5.89095	8.17912	5.8913	3.81165	4.10159	7.8223	7.64991	7.79369	4.96102
ENSG00000012504	NR1H4	71.0124	115.908	56.972	84.717	0.890877	43.9297	39.3991	47.9374	89.5144	25.1994	39.0948	18.8613	43.183	32.3592	21.4868	39.6625	31.7402	57.3414	30.1676	48.686	62.2846
ENSG00000012660	ELOVL5	67.9138	23.5067	38.064	25.1747	49.2107	24.7876	14.015	18.3945	20.7531	21.477	20.3532	30.9366	40.6476	37.2297	29.5224	25.6222	24.1782	30.8135	18.68	35.3815	36.4331
ENSG00000012779	ALOX5	56.1375	13.0265	35.5856	80.707	49.2591	129.799	60.0981	9.3004	94.5505	22.2019	7.20907	53.4811	9.37646	27.2316	3.89181	19.0178	55.1806	2.33692	1.55051	7.34927	7.7761
ENSG00000012817	KDM5D	0.0113505	6.14571	20.2872	0.00411645	0.0203774	0.00324226	31.2977	11.6026	0	0.00547458	0.028708	0.0174182	32.33	0	23.3135	11.8969	13.3589	27.185	0.0218997	27.547	27.3362
ENSG00000012822	CALCOCO1	54.4269	55.4458	73.5017	45.8446	42.2728	87.1308	97.4273	60.5147	42.7093	80.1403	75.969	98.843	51.7566	61.3156	65.0953	80.0991	74.6879	73.7145	65.3382	72.1788	58.8385
ENSG00000012963	UBR7	8.67545	12.3416	16.1562	12.5762	24.2434	15.5534	27.8952	18.3231	15.9132	20.4392	24.8795	13.85	25.565	35.6004	30.549	24.0526	24.4267	11.6076	15.5365	14.7483	13.5023
ENSG00000012983	MAP4K5	8.17924	13.7881	9.28351	11.6655	20.8593	8.74357	15.9606	13.4842	15.788	17.8153	16.3921	10.952	19.0845	22.095	27.3793	18.2416	19.2133	9.97207	12.7898	10.6252	10.3526
ENSG00000013016	EHD3	1.79462	3.50417	3.49548	1.83837	1.9421	1.61283	3.66962	5.22938	3.31454	4.10069	3.65815	2.93956	4.91384	7.45644	4.67553	4.67178	15.0072	11.0501	3.56457	8.34216	6.90557
ENSG00000013275	PSMC4	62.3286	53.4142	53.5892	56.2288	71.1919	44.7579	29.7123	26.8739	50.5813	22.9412	37.4251	30.7157	24.7374	21.9701	28.3375	26.1138	23.5604	54.1775	43.869	53.5678	42.9647
ENSG00000013288	MAN2B2	17.6371	11.8334	6.57835	13.0414	16.8405	20.9303	10.9408	6.4319	17.1087	5.52685	5.5812	21.5733	7.92358	13.8884	2.4552	11.5314	6.9396	9.1506	5.72281	9.25586	13.538
ENSG00000013293	SLC7A14	0.00448752	0.00196053	0.123654	0.000443615	0.00137961	0.000441953	0.0016931	0.0210575	0.0703386	0.023015	0.00127607	0.00206369	0.000370263	0.206025	0	0.00170505	0.000634271	0.040221	0.0248279	0.0483766	0.0270448
ENSG00000013297	CLDN11	0.169464	0.895443	1.62132	0.131467	0.930606	0.501166	0.605862	0.499952	0.181264	0.255307	0.385264	0.225541	0.293595	0.41448	0.245159	0.405021	0.540677	1.8892	1.69363	1.10122	0.661524
ENSG00000013306	SLC25A39	66.209	49.67	64.9986	68.9281	63.5144	66.6576	44.8329	38.3128	58.3312	29.3665	40.1369	46.2796	21.4598	12.0441	26.2812	30.351	21.4331	96.3013	83.3956	86.5596	77.7762
ENSG00000013364	MVP	211.214	110.27	200.886	313.312	172.019	440.255	325.081	187.822	411.343	147.275	191.651	166.635	180.223	227.562	123.127	159.238	145.293	182.198	91.0571	196.483	96.2986
ENSG00000013374	NUB1	28.2362	36.579	41.8327	43.1257	89.74	60.0542	44.7507	32.8625	46.7335	58.76	46.0182	53.5594	35.7876	64.46	49.844	47.6991	36.1223	27.5357	33.5951	37.8949	26.9246
ENSG00000013375	PGM3	55.4212	48.8852	63.3099	37.2316	94.5068	52.5806	39.0852	28.7128	34.5239	34.3995	47.6093	28.0162	77.4629	53.2859	43.2332	40.6124	47.7128	37.2307	28.1158	56.0123	46.5645
ENSG00000013392	RWDD2A	4.2963	3.75601	5.3549	6.02544	4.42846	4.10843	4.89515	4.46328	4.30273	5.96815	4.41394	4.40289	6.87667	5.58217	7.43166	4.85803	5.71447	6.14232	4.39647	7.24088	5.59094
ENSG00000013441	CLK1	79.5824	114.197	126.83	112.072	110.193	92.8108	156.718	179.534	104.499	128.069	158.913	144.473	199.612	229.554	235.852	337.618	277.415	121.388	131.424	137.144	142.355
ENSG00000013503	POLR3B	1.31033	2.42332	1.57259	2.18999	2.57663	1.56732	1.44403	2.41685	2.27894	1.27899	1.84401	1.31027	1.70951	4.51972	1.62448	2.08512	2.20363	3.10076	4.83366	3.29136	2.92708
ENSG00000013523	ANGEL1	9.26768	10.562	10.606	7.34868	15.8819	5.77016	13.9976	17.501	8.21118	14.505	12.3796	13.4513	13.472	10.8299	7.60332	12.7316	12.5974	9.68051	10.9733	10.2967	7.86783
ENSG00000013561	RNF14	42.7039	57.1211	30.6923	74.8027	44.2411	48.7931	46.1982	41.6773	74.6595	35.7305	43.6413	39.6994	38.0175	73.1754	80.6621	35.3789	36.645	46.712	34.8464	47.0603	37.1688
ENSG00000013563	DNASE1L1	26.6077	16.1716	20.4266	32.3838	23.5314	26.1183	18.2229	16.9042	39.0681	18.4434	23.5409	24.4334	9.02197	10.245	19.0057	15.3896	14.4197	12.768	12.566	13.4154	18.1889
ENSG00000013573	DDX11	21.9217	40.0599	26.4037	26.6471	22.9788	31.5706	24.2512	17.045	26.1486	23.8676	21.527	31.594	9.61034	10.8992	7.63801	12.8984	10.734	7.74939	6.33588	12.9525	3.3976
ENSG00000013583	HEBP1	66.1261	19.9363	34.3465	57.0298	24.2794	43.0271	24.2414	43.838	51.0052	20.8908	27.4972	27.5727	19.2895	23.5433	26.0343	23.193	29.2913	31.5621	36.8311	30.4029	32.3293
ENSG00000013588	GPRC5A	9.43762	11.2612	2.73258	8.80128	11.4323	0.970933	2.23842	0.685946	8.57681	0.779909	0.288791	0.858588	0.0489327	0.252485	0.0577562	0.0983153	0.4173	5.25052	9.72394	15.505	4.21243
ENSG00000013619	MAMLD1	0.954089	0.524255	1.55108	3.02565	1.1405	1.55834	0.809494	0.891632	2.91148	1.17874	3.39738	1.57527	0.710318	0.591844	0.645934	0.953888	1.0407	1.20353	0.928639	1.78762	0.93394
ENSG00000013725	CD6	5.2179	1.09	4.47073	1.1674	20.886	3.26233	0.632224	1.82354	1.75626	3.18004	3.39514	13.0151	1.3463	2.84869	1.55351	2.91271	1.73758	0.661559	0.330004	1.01923	2.86159
ENSG00000013810	TACC3	17.425	8.68538	15.1149	5.42778	27.7533	12.3595	6.48722	3.26486	6.56452	5.55196	8.37878	11.6646	5.03992	3.9821	3.9053	6.60029	5.15201	2.11422	1.77565	2.52759	2.96137
ENSG00000014123	UFL1	13.0574	7.39152	12.0644	9.18214	13.1757	9.61432	14.3286	17.0357	9.14285	13.8897	16.0776	10.7786	20.3921	18.9536	16.7148	16.7302	18.2236	11.037	11.6973	11.9603	13.0525
ENSG00000014138	POLA2	12.3492	6.72674	10.0896	6.93199	19.8072	10.0083	7.14081	5.24019	10.6565	8.68492	8.12598	10.8075	7.35907	5.99942	5.45998	5.2642	9.97674	5.02825	4.63123	7.75263	4.43815
ENSG00000014164	ZC3H3	4.12783	3.77246	6.92566	9.68946	2.48373	4.81272	4.5945	3.25478	8.50722	1.82483	3.84848	2.99954	0.932973	0.593686	0.850954	1.64325	1.69296	4.2208	3.32358	3.98129	2.809
ENSG00000014216	CAPN1	58.4114	25.2225	44.0973	57.2267	41.3516	71.0132	56.3118	38.6622	79.4438	45.8556	49.1936	43.2901	18.6932	27.7243	27.5876	30.0645	33.2378	34.5745	31.6898	45.8808	30.4852
ENSG00000014257	ACPP	1.94261	0.359271	1.10315	0.204967	4.7571	1.56315	0.82339	0.278522	0.299152	0.613534	0.276696	1.77431	0.572392	0.749614	0.154461	0.45058	0.286933	21.8055	79.556	15.1237	16.5838
ENSG00000014641	MDH1	187.426	198.36	198.505	234.182	178.881	258.514	184.024	151.632	272.028	158.026	181.043	153.665	232.406	245.866	179.375	149.657	183.66	507.709	314.676	339.212	379.118
ENSG00000014824	SLC30A9	12.0458	26.7502	17.3435	17.4478	35.777	28.9953	35.9833	37.4122	27.0799	28.3942	19.9799	26.2553	38.6844	61.7913	48.7222	42.6334	40.0663	71.3142	68.286	62.8837	72.8325
ENSG00000014914	MTMR11	31.7313	11.4371	22.6428	90.1213	11.9894	62.1326	84.4257	40.0441	89.0042	51.3231	59.5265	46.0151	62.997	58.4119	35.4587	63.4576	54.0936	40.6573	14.7959	38.0881	32.2528
ENSG00000014919	COX15	22.3127	18.061	14.0083	18.564	20.5306	21.2584	30.8619	15.7949	25.2591	29.061	30.572	22.3688	24.6637	28.2435	19.7215	28.0431	27.3801	21.6767	24.5096	20.0615	22.0234
ENSG00000015133	CCDC88C	34.1162	44.7226	65.0477	27.9582	49.5984	40.6305	31.1093	48.1474	23.6398	31.7963	31.4604	41.3278	36.0817	33.2231	42.2297	24.1915	39.4872	14.8691	19.5419	22.7826	21.1566
ENSG00000015153	YAF2	36.6043	20.6619	16.9528	19.4285	15.3421	28.3155	14.6059	12.5073	23.5274	24.6325	15.6056	29.4689	14.8076	23.4315	21.0181	15.324	17.606	14.2926	8.61609	12.43	9.35339
ENSG00000015171	ZMYND11	16.8492	14.6045	22.6119	21.7367	28.8232	31.2765	35.9238	26.3409	25.577	39.566	36.7802	33.0176	38.317	43.2183	42.7958	39.6387	39.5384	40.8349	47.8013	42.5959	37.8714
ENSG00000015285	WAS	28.2922	7.75033	13.8916	2.70052	26.6113	16.8668	8.35108	4.07878	4.04205	9.78319	5.93323	18.1466	3.05764	3.46289	3.11402	8.0255	5.57362	2.29861	1.21004	2.03866	3.33767
ENSG00000015413	DPEP1	0.0536081	0.0219441	0.664618	6.82656	0.0876123	0.892888	41.8795	0.189145	4.36275	1.18372	1.79484	1.25374	1.4605	0.0965909	8.75159	15.936	19.4192	616.334	164.86	651.38	701.741
ENSG00000015475	BID	49.6109	30.6544	43.5945	54.3449	50.7187	31.1875	15.9264	20.1414	38.554	16.3478	14.4676	33.8012	6.4824	7.12518	14.6996	13.1771	9.67658	3.0381	5.12983	6.81594	5.83303
ENSG00000015479	MATR3	142.056	212.123	169.992	164.693	199.815	170.869	256.97	221.109	159.722	189.594	238.207	175.769	205.211	291.337	252.946	184.862	210.523	166.972	199.575	193.629	168.7
ENSG00000015520	NPC1L1	0.360899	0.305772	0.0751512	0.523607	0.0223611	5.41444	0.0490431	0.0519439	0.249317	0.0279129	1.7324	0.365267	0.0160274	0	0	0.00665537	0.450318	0.245115	0.498137	0.240522	0.586157
ENSG00000015532	XYLT2	12.4553	13.1914	9.18703	14.1944	7.78532	15.6151	11.5024	7.56258	17.5562	8.69043	10.7571	8.62893	4.93444	3.10755	5.20256	4.57609	6.33933	3.78365	5.7968	4.86667	3.63933
ENSG00000015568	RGPD5	5.40584	4.8613	2.37437	2.01433	4.78989	4.63135	3.86092	4.65086	1.88003	4.38462	2.85505	3.23848	4.88869	5.879	3.70949	4.72312	4.38773	3.78067	4.86132	4.50585	3.74339
ENSG00000015592	STMN4	0.0122829	0	0.0206693	0.037433	0	0	0.0540348	0.0329474	0	0	0	0.023108	0.0381102	0.0389546	0	0	0.0674723	0.105706	0.0469781	0.0895766	0.0749318
ENSG00000015676	NUDCD3	52.9752	57.2305	48.9108	68.3202	45.6821	69.8919	60.7308	43.9618	72.823	64.4429	54.7926	46.5312	28.7911	23.3022	44.3623	48.2805	37.2811	38.2717	44.5006	42.5019	25.8893
ENSG00000016082	ISL1	0	0	0	0	0.138769	0.018754	0	0	0	0.00643358	0	0	0	0	0	0	0	0.00470086	0	0	0
ENSG00000016391	CHDH	3.03652	3.76803	1.50859	4.171	0.0842596	11.6143	4.34885	7.11674	5.15852	5.62654	7.37016	3.50779	10.3683	5.20267	4.9163	7.17075	4.64533	48.0906	23.3985	24.5576	38.0814
ENSG00000016402	IL20RA	0.0211954	0.221982	0	0	0.188046	0.227887	0	0	0	0	0	0.00717039	0	0	0	0	0	0.279674	1.02919	0.220737	0.109845
ENSG00000016490	CLCA1	0	0	0	0	0	0	0	0	0	0	0	0	0	0	0	0	0	0	0	0	0
ENSG00000016602	CLCA4	0	0	0	0	0	0	0	0	0	0	0	0	0	0	0	0	0	0	0.00531383	0.00445315	0
ENSG00000016864	GLT8D1	31.0763	36.6022	31.4431	24.6627	42.9321	31.7566	23.7617	29.2562	28.9061	28.6727	28.2046	33.0582	29.6427	31.5942	39.1744	27.2099	30.4415	45.4487	43.278	44.379	48.9417
ENSG00000017260	ATP2C1	53.0638	61.0113	93.0425	57.6763	105.811	61.0785	81.2215	54.9883	86.046	72.1177	60.848	82.7884	41.0281	95.1838	65.2426	76.173	84.1229	65.442	85.0103	64.4011	60.3537
ENSG00000017373	SRCIN1	2.83216	5.83879	3.16409	4.29059	1.60893	1.42576	1.07966	2.04576	5.72488	0.339523	2.66418	0.739615	0.0761397	0.0725773	0.0467681	1.33006	0.41167	0.0726757	0.555015	0.33371	0.0229095
ENSG00000017427	IGF1	15.7758	1.22525	1.16074	0.531785	4.28989	3.29665	2.20974	0.317105	0.844331	3.79328	0.521213	4.18431	1.33422	1.15789	2.42154	0.655565	1.48233	1.07344	0.877323	0.973478	1.47187
ENSG00000017483	SLC38A5	41.1566	2.92219	13.3869	23.293	78.4915	2.83266	0.401539	0.980937	13.4006	0.780149	0.506811	3.3106	0.456984	0.830022	0.369878	0.553533	1.01192	0.906497	2.3626	1.81841	2.61214
ENSG00000017621	MAGIX	2.91155	0.973146	1.18024	5.69824	0.400119	2.75663	6.37203	2.80183	4.66988	1.73372	3.08024	1.31894	1.14868	0.201101	1.25654	1.0658	1.59024	3.20052	4.69461	3.12024	2.7691
ENSG00000017797	RALBP1	11.3627	8.33249	12.8817	7.69613	16.3026	17.2933	13.7139	12.3013	8.58912	13.0338	10.6989	12.3335	12.1622	12.685	15.7418	13.4423	9.12795	18.8217	19.3222	20.3463	18.1311
ENSG00000018189	RUFY3	113.257	90.4353	43.0192	46.487	39.4087	176.412	45.6454	59.7507	65.1547	39.7402	51.034	46.7157	121.968	55.479	47.6868	58.4841	68.046	64.313	48.2997	63.3667	64.1227
ENSG00000018236	CNTN1	0	0.0938134	0.0312807	0.0100811	0.153189	0.00828791	0.00682625	0	0.0611477	0.23476	0.249054	0.0447169	0.00704231	0.0709386	0.64444	0.00289352	0.0116176	3.87411	8.67148	5.50479	5.18823
ENSG00000018280	SLC11A1	23.6639	23.702	18.4048	10.5544	36.6619	41.4133	36.8998	5.65695	9.42484	23.6659	6.02978	45.5219	5.25192	12.5628	2.9842	16.3142	8.04906	2.65308	1.44612	3.52401	0.660091
ENSG00000018408	WWTR1	71.5298	25.2458	53.1492	139.236	116.502	101.339	83.3113	41.3921	197.87	117.354	80.2751	114.202	76.1408	99.1599	60.9568	90.8956	78.9362	58.0906	45.4345	75.7271	44.8756
ENSG00000018510	AGPS	7.16278	7.24183	9.9518	7.77384	7.59305	10.4146	8.4085	7.38265	8.26074	5.6859	11.3693	6.36761	14.2149	16.7521	11.6144	18.5976	8.68396	7.46663	8.56904	12.392	8.13652
ENSG00000018607	ZNF806	0	0.0143085	0.0193417	0	0.015824	0.0170449	0.0245156	0.0195969	0.00802085	0.0104653	0.019907	0.00501381	0.0600875	0.0705097	0.0677614	0.0230427	0.0528636	0.0471549	0.0730522	0.0939988	0.08715
ENSG00000018610	CXorf56	7.85531	9.55209	10.1928	9.07526	12.5678	9.29695	12.3324	10.4275	7.85394	11.2735	11.403	10.5689	10.0699	9.02393	15.2495	8.52801	11.7461	9.69193	10.7058	9.00402	6.93925
ENSG00000018625	ATP1A2	3.66674	0.034497	0.154544	11.9829	0.0170168	0.545008	0.136548	0.0821247	6.46414	2.98536	0.754677	0.94965	1.5225	0.467634	2.84662	0.217405	0.449668	1.83388	0.846547	4.04776	0.661735
ENSG00000018699	TTC27	6.65232	10.3441	9.61133	7.76632	6.62904	7.40794	9.44611	9.0254	8.37942	7.98328	7.71235	8.49847	11.1961	9.66011	11.0536	7.90426	7.40108	5.71073	8.37606	5.57113	5.9643
ENSG00000018869	ZNF582	1.03543	0.30951	1.20076	0.164007	0.57322	1.10535	0.776845	1.07074	0.402879	0.660791	0.913316	1.58807	1.84165	1.18991	2.67894	1.43676	1.41942	3.07078	2.95497	2.37764	2.53831
ENSG00000019102	VSIG2	0.837682	0.33231	1.51891	0.294378	0.128995	0.788796	0.968854	1.65979	0.528296	1.52856	3.00257	2.24998	0.996658	0.886897	1.10215	1.77972	2.35646	2.78124	1.8639	2.29131	1.81634
ENSG00000019144	PHLDB1	35.9021	31.3978	54.4695	19.6283	12.0877	28.1154	31.686	21.9055	21.8567	37.395	54.3534	42.9119	17.9315	16.7261	21.4377	22.304	32.7451	19.963	26.8542	34.3268	18.0379
ENSG00000019169	MARCO	32.1948	0.192225	1.01099	0.732678	65.0708	13.0067	2.44686	1.21389	2.98527	2.93628	0.764571	11.9174	3.40266	10.0643	0.513687	21.3721	3.6803	0.0933913	0.816049	0.766975	0.0856372
ENSG00000019186	CYP24A1	4.70625	2.60971	5.05061	0.133055	0.0937512	6.37324	6.52041	0.14395	0	0.236681	0.161696	0	0.153163	0.0447917	0.0371383	0.157804	0	17.1584	11.5611	20.2792	70.1505
ENSG00000019485	PRDM11	1.09302	1.71347	1.62228	3.36798	1.10578	2.1424	1.83213	1.2594	3.59855	2.12877	2.04146	1.86968	1.15157	1.48863	2.15912	1.45772	2.76346	2.23013	3.13844	2.99673	1.36492
ENSG00000019505	SYT13	17.6156	3.90392	6.28393	41.0946	9.5478	7.04844	3.95273	3.21326	50.4541	0.998876	9.74761	1.24824	0.0981116	2.10116	0.623515	1.22132	12.8364	4.05787	8.63451	3.84078	4.47207
ENSG00000019549	SNAI2	36.4525	11.3297	2.83627	0.392987	1.14226	1.06015	1.4615	2.90038	0.590819	2.70499	2.51992	2.99193	1.85045	4.30356	6.21682	2.95904	4.28171	2.47567	1.78919	6.01141	2.82898
ENSG00000019582	CD74	3243.44	894.612	3532.49	965.242	4148.17	3691.65	1595.44	741.112	1559.49	1619.31	1671.48	3643.91	1069.86	1658.43	935.05	1321.33	1045.35	766.457	363.117	794.85	613.127
ENSG00000019991	HGF	2.43271	41.0502	1.96967	0.47212	2.87596	3.3983	1.93965	1.94542	1.66421	4.06819	2.17945	30.6795	4.20306	3.37558	2.20323	2.24225	2.32253	3.20864	1.77144	2.6767	5.63102
ENSG00000019995	ZRANB1	5.72517	3.72043	3.97493	4.87739	6.80751	4.51034	7.85566	4.54807	3.65366	6.7408	6.16149	5.49008	7.49869	10.8294	11.9196	8.46595	9.56217	8.28852	8.44402	10.0537	9.14034
ENSG00000020129	NCDN	9.01781	5.96995	5.26066	3.60227	4.043	5.24075	6.77955	4.08824	4.15645	2.25595	7.13196	5.51516	1.74072	1.71225	1.90741	3.34829	3.16654	4.86337	4.74504	5.61284	3.87448
ENSG00000020181	GPR124	8.32161	2.03258	6.06163	1.21555	1.86236	3.65024	4.80264	2.67489	3.05328	5.33516	7.10586	7.06793	1.49525	2.54803	7.95242	1.75207	2.97274	0.993035	2.1511	2.043	0.741531
ENSG00000020219	CCT8L1P	0.00913108	0	0.0117536	0	0.00961633	0	0.0256095	0.0570073	0	0.0390692	0.0532379	0.0167581	0	0	0.012942	0.00549971	0	0	0.0170282	0.0190276	0
ENSG00000020256	ZFP64	5.07226	4.43924	3.98903	3.49195	6.26278	5.90877	5.38922	4.08531	5.31795	3.44432	4.35649	4.46693	2.36715	3.4289	4.221	3.94121	3.58669	3.14893	2.5629	4.1094	2.73396
ENSG00000020426	MNAT1	12.3812	13.908	15.4277	19.2276	25.4353	11.9319	30.0583	27.841	18.9207	14.8154	26.0874	11.5449	16.0444	27.9944	38.0975	20.9824	21.6393	26.5441	27.7327	30.1552	26.0152
ENSG00000020577	SAMD4A	4.16257	13.4002	9.13902	9.65113	15.8623	7.02327	13.0513	8.18993	8.36949	7.85153	14.8396	4.99583	12.6842	14.5383	5.10726	7.62642	7.33548	8.91345	5.92933	18.884	6.29306
ENSG00000020633	RUNX3	5.63225	2.37239	5.11805	4.11058	7.39511	17.1903	1.99003	2.55891	3.2958	1.19376	2.6188	6.68628	2.4532	2.01076	1.12547	1.77879	1.85292	0.246219	0.344178	0.483102	1.27687
ENSG00000020922	MRE11A	5.85569	3.75135	7.85883	4.41744	9.30119	5.27502	7.25244	6.18573	4.53931	8.47676	6.89622	5.72266	8.20458	7.03724	7.03011	6.30515	9.28127	3.15156	4.40852	4.32578	4.28254
ENSG00000021300	PLEKHB1	7.46497	3.32881	3.9288	8.1288	2.33038	15.0381	0.238458	0.81991	12.7955	0.919783	0.647549	3.71506	0.216848	0.284149	0.573118	0.496459	2.576	8.63859	17.869	14.2993	9.98056
ENSG00000021355	SERPINB1	90.3456	66.2645	73.2772	38.6046	144.255	80.8561	97.5835	87.3773	40.258	87.8967	76.4246	75.6758	61.7176	88.6645	114.745	78.1792	78.8762	40.1617	41.7528	48.7672	37.3114
ENSG00000021461	CYP3A43	0.0652273	0.171693	0.0714896	0.0777028	0.0375529	0.429472	0.496758	0.27618	0.159806	0.581908	0.743683	0.421975	0.121638	1.06651	0.309242	0.263963	0.502975	0.38263	0.137239	0.137286	0.225868
ENSG00000021488	SLC7A9	8.07712	1.0553	2.11608	4.987	0.229259	20.3052	6.28342	7.43129	6.41435	5.42429	18.1653	5.69295	16.8431	22.8721	6.5188	8.65043	7.00874	70.7103	53.5658	75.7713	131.469
ENSG00000021574	SPAST	2.12911	3.46616	2.22172	1.26045	3.24654	1.52493	1.47383	2.88651	1.48904	1.58358	1.60974	1.68286	3.99975	4.59078	3.49126	3.72387	3.58842	1.91684	1.94931	2.42297	3.08959
ENSG00000021645	NRXN3	0.420087	1.08717	2.34428	0.111292	0.593046	0.762954	0.820935	1.66166	0.119099	0.83727	1.76579	2.75104	8.84478	0.849245	4.0938	0.251263	2.34618	0.888725	0.484045	1.26727	0.951768
ENSG00000021762	OSBPL5	6.61272	3.76167	8.26407	4.7295	10.125	7.78901	5.85525	7.54348	8.62915	4.43574	5.17407	32.6263	1.48775	2.73202	8.99533	3.96808	4.8393	2.65964	4.87504	6.41646	3.52424
ENSG00000021776	AQR	16.4897	10.902	14.4885	8.68314	12.407	9.1918	10.9408	13.6001	7.70839	13.3265	15.8244	12.4316	13.0522	10.1519	10.753	13.5419	11.2921	9.33584	11.8966	10.9837	9.88987
ENSG00000021826	CPS1	1.36553	0.279877	8.14281	1.86959	0.198607	0.235587	0.22312	0.223718	2.53141	0.500104	0.259367	0.428417	0.220002	0.990824	0.648302	0.40627	0.204036	1.7487	1.0066	2.37489	1.50542
ENSG00000021852	C8B	0	0	0	0	0.0795376	0.0159066	0	0.00914433	0	0	0	0	0	0	0	0	0	0	0.0871548	0.00730106	0
ENSG00000022267	FHL1	238.055	7.95516	16.3263	50.2632	31.8723	524.28	423.881	28.7155	27.0953	63.8375	232.624	110.752	29.9884	65.7988	95.4953	73.9922	239.694	18.0661	29.4698	34.7846	19.8137
ENSG00000022277	RTFDC1	104.405	69.0058	72.9355	70.7548	88.5463	81.4146	74.5979	62.8054	66.6704	70.1876	80.7816	70.7266	67.1477	73.8505	87.539	62.4959	57.6212	59.3633	66.2666	58.791	55.4771
ENSG00000022355	GABRA1	0.00332161	0	0	0	0	0	0	0	0	0	0	0	0	0	0	0	0	0	0	0.00711536	0
ENSG00000022556	NLRP2	3.0389	0.139616	2.03454	0.181622	3.34032	1.94175	0.174496	1.02022	0.190236	0.85322	0.374058	0.833092	0.553321	0.598383	0.0625329	0.635781	0.260881	1.80878	0.975975	6.85762	2.81853
ENSG00000022567	SLC45A4	6.56868	1.80234	3.35097	7.29621	2.63045	5.45217	9.34898	3.88548	6.00008	5.69218	14.7698	4.11381	7.05337	4.63894	5.74385	5.35239	7.52969	8.89065	11.426	5.27184	3.95374
ENSG00000022840	RNF10	330.759	258.222	165.256	266.595	248.332	300.587	230.202	144.778	214.614	235.526	199.948	214.126	199.108	218.734	131.332	197.927	228.379	327.583	320.596	305.221	274.986
ENSG00000022976	ZNF839	3.68416	4.67015	4.65764	3.91272	7.53427	3.17301	8.52458	9.03005	7.0291	11.2136	7.72287	5.66979	6.9396	4.48161	5.46717	7.37596	6.71743	7.99109	8.86838	7.96102	7.66635
ENSG00000023041	ZDHHC6	57.174	27.9327	32.4996	33.4088	45.9881	48.3908	48.6603	23.9274	27.2276	42.5522	41.3036	45.5881	50.1883	46.0447	50.8358	50.7971	48.2354	68.9565	46.5886	90.0685	63.9264
ENSG00000023171	GRAMD1B	6.31895	2.2348	2.19355	0.837807	3.22777	2.29598	4.25478	3.54078	1.51245	0.671176	3.39754	1.88974	1.66248	1.36217	0.60272	2.01566	1.11636	24.158	6.16494	9.51814	8.57295
ENSG00000023191	RNH1	68.1941	25.8404	52.8107	86.3803	48.5592	80.0607	71.7826	42.493	88.6906	43.2941	53.5207	57.3087	16.9041	10.4714	41.4481	34.4257	29.6014	60.4243	36.7842	74.1023	40.1245
ENSG00000023228	NDUFS1	24.6518	0	26.1984	56.0107	21.7505	34.4714	31.4936	27.7212	72.6336	15.035	33.6466	20.9952	37.3734	41.0315	22.0124	42.4639	30.0383	0	82.4812	56.7594	64.9416
ENSG00000023287	RB1CC1	14.1494	10.4061	15.9315	15.1453	17.2341	8.55999	19.3359	17.1582	14.7356	17.3131	16.3272	13.7005	22.7555	22.0388	14.384	12.6185	14.5713	18.4462	18.1775	22.1966	21.7319
ENSG00000023318	ERP44	15.4804	6.86281	17.0735	12.4598	17.9916	13.8167	12.1383	13.5653	12.1823	9.44066	10.6357	9.71552	12.7156	16.1602	12.7514	11.8614	13.2943	13.6491	10.7804	12.1374	12.984
ENSG00000023330	ALAS1	14.9865	13.4445	10.4177	7.60918	16.0614	17.4093	9.10332	6.81383	8.12036	6.95299	11.5968	11.4418	10.3033	9.2787	7.68725	13.3627	7.56824	32.6681	24.8426	47.9235	25.4278
ENSG00000023445	BIRC3	29.9829	180.452	214.405	69.7551	51.5862	109.439	28.8224	24.4204	63.24	31.0552	17.1405	75.0964	60.0939	100.702	61.5269	19.4916	73.863	8.42126	5.43327	12.3426	17.4558
ENSG00000023516	AKAP11	5.0261	3.68314	4.00704	3.22851	6.36086	5.83378	6.40129	8.54461	3.86796	6.84269	6.84439	5.51854	12.0449	12.4005	8.73954	11.1351	11.3826	6.75512	6.39581	6.98159	9.4546
ENSG00000023572	GLRX2	16.1205	9.04317	8.081	8.44615	10.6107	6.76972	4.92812	7.27787	9.02597	3.92558	4.12078	4.40938	5.68212	8.70504	9.92293	8.80942	6.93612	10.702	6.5195	10.2811	12.4576
ENSG00000023608	SNAPC1	5.75321	2.54224	0	3.66684	3.69215	3.8227	6.917	9.65864	3.37753	5.38246	6.34251	3.14613	4.77246	9.40634	11.2843	0	6.24339	2.93791	0	4.00879	3.39217
ENSG00000023697	DERA	32.4688	43.4584	39.2062	140.899	48.6349	159.877	54.8809	46.3275	172.719	46.6367	29.8583	68.2167	82.5279	111.894	55.1992	54.1018	61.7561	75.7703	60.5162	63.3594	67.3708
ENSG00000023734	STRAP	83.3897	88.3912	113.708	97.5727	98.5981	69.9702	47.1562	61.6728	72.0576	49.0233	57.4704	56.393	90.4643	107.379	65.586	67.4686	69.1865	96.7573	91.3773	91.7581	107.346
ENSG00000023839	ABCC2	60.3546	14.3448	0.638334	68.1662	0.977506	20.0281	4.07339	5.06751	70.8498	4.29844	3.66839	6.60841	10.9329	7.82437	1.51946	14.5313	3.81309	20.8822	11.1246	17.6078	24.5804
ENSG00000023892	DEF6	15.1589	5.34934	15.2836	3.28724	28.7148	14.8435	7.30897	4.49174	4.22477	8.26456	5.79433	28.1079	4.15681	7.76881	4.33288	5.5837	5.27782	1.65175	1.68146	2.13121	6.33201
ENSG00000023902	PLEKHO1	143.254	12.3383	52.6917	13.1343	92.3951	60.6271	23.1154	15.661	18.2567	27.3379	25.0329	56.3444	12.9815	23.6742	14.7612	29.8102	17.382	5.89069	6.45455	10.11	14.6637
ENSG00000023909	GCLM	31.0894	22.4927	8.42647	38.5426	14.6847	16.7612	15.7386	10.8904	37.6248	15.0815	11.8905	14.4186	10.4071	26.7093	16.8988	17.0735	22.8785	15.8644	9.0972	17.9221	17.3576
ENSG00000024048	UBR2	6.82358	3.68067	7.36843	4.88272	11.4849	7.23655	10.6671	8.22028	4.45551	10.9107	9.31689	9.5984	9.75482	13.9714	8.51864	10.2183	10.8985	8.67909	9.6706	8.88673	8.85231
ENSG00000024422	EHD2	36.0743	56.0703	54.4394	48.8892	18.744	46.6537	38.8844	24.2257	65.4253	28.9796	32.4963	51.8712	16.4469	17.9719	14.774	25.6186	22.0078	2.05054	3.40507	4.6916	1.83085
ENSG00000024526	DEPDC1	1.04582	1.15658	2.91272	0.32148	11.6856	0.544025	0.185537	0.0883494	0.754312	0.314223	0.424366	0.359959	0.717437	1.05177	0.767189	0.726194	0.968925	0.0463386	0.0740594	0.131745	0.119281
ENSG00000024862	CCDC28A	26.2862	10.9622	13.033	23.3843	22.0899	33.3786	31.4884	14.995	18.4107	27.6283	29.583	23.7379	28.4229	32.9565	38.5748	26.089	26.3899	29.3228	28.2577	26.1313	30.6164
ENSG00000025039	RRAGD	24.0568	15.8233	11.6757	20.3946	9.16614	34.6427	39.0772	36.9593	20.0006	36.6901	20.4975	13.8608	42.804	40.8535	45.0126	33.109	23.2882	23.2281	47.8843	20.9712	21.2943
ENSG00000025156	HSF2	4.84285	3.03659	3.20199	3.28252	7.44416	3.24546	4.10674	2.45227	3.1749	5.7919	5.18218	4.74192	5.36638	4.13937	7.58917	5.28192	4.67376	4.79823	4.90107	5.30859	4.02913
ENSG00000025293	PHF20	9.33979	9.43298	6.49495	7.47532	8.57838	17.6697	12.0894	5.43747	8.70506	10.9932	9.82585	12.4016	9.16935	12.7287	7.55611	9.91264	10.7102	7.53456	7.5255	9.41491	4.68144
ENSG00000025423	HSD17B6	0.120134	1.43027	1.01909	0.0689025	0.478688	0.143451	0.269344	0.392708	0.0904424	0.191566	0.10022	0.206515	0.42663	0.0563446	0.315158	0.0355102	0.251818	0.972551	1.1199	0.58705	0.872164
ENSG00000025434	NR1H3	72.8148	24.8461	51.9513	68.7547	74.9211	63.3842	49.6451	43.9891	67.9924	53.2018	43.6341	57.242	24.7047	35.2019	18.3415	73.5236	32.1345	26.869	21.989	25.8516	24.7516
ENSG00000025708	TYMP	119.216	115.057	105.609	49.1744	108.562	79.4984	51.2448	20.126	49.1981	21.0927	45.9295	51.8655	20.9929	14.3484	12.0295	25.0516	16.535	3.87964	2.58619	7.70885	5.4201
ENSG00000025770	NCAPH2	27.1869	21.7067	25.0327	19.9465	23.1366	28.0409	29.1721	19.5414	24.7395	18.3682	30.2072	27.0361	13.0188	7.82672	18.3313	13.3109	13.7205	12.7535	12.8296	15.596	9.94511
ENSG00000025772	TOMM34	14.318	12.1765	13.7031	15.252	16.106	11.9895	10.7383	7.60498	9.31121	9.96291	14.652	10.8411	10.4365	8.10299	9.99978	7.27604	7.36986	15.2885	20.1384	17.3089	14.4715
ENSG00000025796	SEC63	37.405	42.468	53.929	38.2441	48.0887	38.0857	62.4404	68.0325	37.6021	65.856	59.5524	53.7987	68.7145	91.7635	87.5938	66.1263	63.5793	44.27	51.2986	49.09	42.368
ENSG00000025800	KPNA6	9.95249	8.90533	10.0927	5.07864	10.2806	9.24101	9.83795	6.25045	5.49011	9.06898	9.64349	8.21467	9.20081	9.8754	5.5501	8.68773	7.876	9.50823	8.82815	9.6535	9.18702
ENSG00000026025	VIM	1045.39	1114.82	3638.56	2167.9	1141.68	1361.26	976.248	3497.83	1783.54	1134.38	1582.63	1333.69	792.445	916.075	1375.5	841.171	1144.68	113.441	146.322	262.049	149.257
ENSG00000026036	RTEL1-TNFRSF6B	0.920036	3.9886	2.00109	1.26612	1.87072	0.832557	6.47547	3.52665	1.50427	2.44644	4.79541	3.05433	0.730873	0.200362	1.07761	2.39796	0.905233	0.802605	0.825626	0.823792	0.300337
ENSG00000026103	FAS	19.9195	27.7227	10.753	26.1022	36.4323	46.8299	10.8503	8.305	26.2023	16.5069	33.43	29.5179	33.7913	34.0928	19.5582	39.4957	34.7052	10.5465	8.07933	19.2266	13.7883
ENSG00000026297	RNASET2	508.427	555.687	536.668	687.041	215.108	715.112	262.336	514.731	619.158	357.875	45.9713	672.248	600.031	73.1562	213.382	226.053	304.139	19.8831	25.8847	22.0287	24.9834
ENSG00000026508	CD44	131.062	70.1824	43.1898	81.6452	357.205	96.6389	32.9499	26.6128	68.1834	31.1731	20.1756	85.088	24.0334	49.2058	15.8699	63.9342	24.1781	10.3672	11.5176	47.693	38.9722
ENSG00000026559	KCNG1	1.655	1.28149	0.14226	0.0184208	3.45562	0.178657	0.0760326	0.0607495	0.010204	0.0314793	0.698824	0.023804	0.0036943	0.00368857	0.0115445	0.0231144	0.00470587	0.0239159	0.157899	0.034633	0.114683
ENSG00000026652	AGPAT4	5.37957	4.00285	3.34865	2.40761	5.56064	6.2142	4.991	5.99091	3.05769	2.24993	5.21398	7.57504	3.72834	3.0802	4.08975	7.4827	6.60819	2.08737	10.9522	4.42668	2.62515
ENSG00000026751	SLAMF7	6.39014	0.825568	16.4027	1.64777	66.6844	4.69582	1.80611	4.98959	2.47055	3.21298	4.29262	19.0806	6.11694	9.00543	2.06624	19.6308	4.45826	0.307639	0.521999	0.576043	5.55053
ENSG00000026950	BTN3A1	40.5862	19.0806	52.5334	16.853	116.543	53.0338	26.5131	23.4754	25.8958	57.7437	54.0815	80.3224	71.6691	73.4188	39.2512	57.7746	38.8697	9.94313	9.59047	10.0485	20.5512
ENSG00000027001	MIPEP	12.4114	7.20609	10.1533	10.6278	7.76645	14.8365	10.6841	13.8728	10.1029	5.41401	11.7246	11.2259	17.9334	14.3634	12.2367	10.4561	10.9723	25.7109	29.2671	24.4675	24.1432
ENSG00000027075	PRKCH	9.63673	5.549	15.4279	2.35365	36.6395	20.5215	19.7944	17.2043	6.24388	36.7296	26.6974	47.9536	16.1456	26.9437	32.1163	15.8064	26.5224	7.57836	7.79189	7.18077	7.01916
ENSG00000027644	INSRR	0.0104998	0.067214	0.20274	0	0.0552889	0.011911	0	0.00342357	0.00385341	0	0	0.00963503	0	0	0	0.0126517	0	1.30048	0.708119	0.746567	1.38012
ENSG00000027697	IFNGR1	75.7914	43.6531	71.0052	41.9289	121.529	69.1887	64.9531	58.5534	37.9615	94.1278	49.2534	124.878	69.9241	153.281	107.176	96.7281	101.721	35.7612	29.866	50.9708	29.9146
ENSG00000027847	B4GALT7	41.8519	21.331	14.1278	43.9337	13.1762	42.3173	13.6331	9.62844	41.6697	7.17475	11.3122	10.6869	4.14131	5.05022	8.85321	5.55551	5.56651	8.88285	11.2387	10.5515	7.0566
ENSG00000027869	SH2D2A	5.18795	4.411	8.16675	4.46302	10.1374	2.27391	0.686701	1.87249	11.3712	0.864529	1.57602	3.8081	0.616975	0.96765	0.519309	1.11298	1.21598	0.239982	0.317478	0.352512	1.19293
ENSG00000028116	VRK2	12.1517	11.8584	14.409	15.0915	21.2078	10.5287	8.96908	11.0956	17.9489	9.8862	6.75972	9.48591	11.7188	13.6645	11.3639	9.9556	10.0057	6.9432	5.62075	8.49001	5.93291
ENSG00000028137	TNFRSF1B	63.6757	8.4593	21.0247	6.08489	33.0161	24.5436	20.0038	10.1537	6.50958	13.2848	11.1927	20.3844	4.79684	7.59772	7.60236	10.0381	7.10469	2.0992	2.42316	3.24739	3.60891
ENSG00000028203	VEZT	24.5486	34.3538	30.591	29.6692	29.1833	37.5592	24.5479	22.5619	37.4111	32.0865	26.9891	28.6256	29.161	40.1542	39.4973	26.6758	30.7403	20.8992	22.5807	26.6485	20.6428
ENSG00000028277	POU2F2	8.34533	3.80105	4.23528	0.509065	3.83831	9.93355	1.74623	1.07697	3.76971	4.16563	1.35341	2.8054	2.23288	4.41935	0.212284	1.42397	0.767338	0.281374	0.287603	0.35273	0.959934
ENSG00000028310	BRD9	15.1412	26.4438	12.3792	20.8668	26.4038	15.2129	25.4805	14.177	18.75	17.0615	21.9366	19.3031	9.04776	9.25692	13.2845	13.8763	12.151	12.8984	11.7219	12.7385	8.96189
ENSG00000028528	SNX1	125.296	74.7652	72.0049	70.4693	79.7089	84.4395	82.2628	64.0341	60.8356	64.9792	78.2479	86.4407	58.9474	58.0858	67.4186	68.3049	61.1685	87.9165	70.1887	90.9142	65.0338
ENSG00000028839	TBPL1	12.5823	20.8146	15.2997	6.75686	31.0213	13.2008	16.682	17.7736	6.29141	17.4088	15.8467	17.5048	24.9269	30.0546	36.4678	28.9839	29.1643	16.6731	19.0262	22.0465	21.0983
ENSG00000029153	ARNTL2	0.986663	4.27835	3.45659	0.516957	9.10909	1.81996	0.377812	0.560835	0.587441	1.00641	0.505167	0.853187	1.32538	2.1496	1.41451	1.32766	1.01416	0.22947	0.282734	0.458089	0.382032
ENSG00000029363	BCLAF1	52.6189	25.5732	38.5653	26.6179	61.4208	50.9622	55.6405	33.269	32.8738	54.2033	59.4122	60.5389	47.5875	57.1943	44.1202	55.1079	52.8495	40.4727	53.186	45.3413	35.8729
ENSG00000029364	SLC39A9	11.8709	14.0789	13.3631	17.8048	23.0473	11.1839	19.7111	18.7664	18.2976	18.5273	22.4235	13.317	25.0304	21.9692	24.1998	22.7975	21.2947	22.3656	25.4345	22.1222	19.8787
ENSG00000029534	ANK1	1.35282	0.100772	0.245896	0.362961	3.09146	0.823377	0.568383	0.292959	0.156137	1.82295	1.68584	10.5843	0.593483	1.03329	0.125406	0.868358	1.84656	0.23724	0.524534	0.267074	0.439459
ENSG00000029559	IBSP	0.0309919	0.414822	1.37637	0	0.277431	0.175786	0.104293	0.0606314	0.11374	0.118723	0.0225833	0.142197	0.0227219	0.0222192	0.0878529	0	0.599707	0	0	0.0484311	0
ENSG00000029639	TFB1M	11.9869	15.0376	19.5177	12.7676	24.762	13.0625	14.2251	16.4313	12.8014	21.7872	12.6644	22.8062	22.8841	13.6892	19.5955	19.8749	13.6876	19.5515	17.3161	17.3849	16.4443
ENSG00000029725	RABEP1	14.2154	17.5479	13.279	10.7857	20.5985	17.0941	14.5825	13.373	12.7737	16.6524	16.4896	19.3925	18.8654	16.9977	17.1474	18.1461	16.607	18.23	18.9394	15.6418	15.5675
ENSG00000029993	HMGB3	35.7111	13.2704	8.39821	7.94027	22.967	17.6165	5.35959	1.46065	6.87964	2.69916	4.57049	5.93173	4.8952	10.0544	4.76214	3.7811	6.69188	6.31733	14.0906	12.8174	6.12772
ENSG00000030066	NUP160	7.29908	9.25021	14.813	7.5063	15.7551	11.1218	17.2409	15.7993	9.63337	20.1658	18.134	17.4967	18.4147	17.5058	16.8708	23.1422	19.6128	10.683	11.2925	12.5739	10.7463
ENSG00000030110	BAK1	11.0734	6.30615	13.8831	8.01644	20.817	8.3109	5.81181	5.8781	7.06706	3.90371	6.26751	7.60439	4.35802	5.49879	4.30878	5.71633	4.58978	4.53907	6.18564	6.80102	4.72883
ENSG00000030304	MUSK	0	0	0	0.149917	0	0.0331513	0	0	0.0295963	0	0	0	0.0121633	0	0	0	0.0152786	0.105923	0.0125316	0	0.0258084
ENSG00000030419	IKZF2	0.940465	0.698343	2.2471	0.172267	1.26626	1.02752	1.17503	0.996983	0.271692	1.14797	1.17397	1.95533	1.56165	1.68146	1.01304	1.8184	3.14934	0.58026	0.586301	0.927607	1.41181
ENSG00000030582	GRN	455.371	151.591	357.693	189.076	339.41	372.173	247.819	148.141	244.641	126.932	156.812	286.026	70.2426	69.1218	91.41	157.204	127.186	104.785	90.6567	155.524	99.2668
ENSG00000031003	FAM13B	7.55963	7.13765	8.22255	5.26593	10.5938	7.95162	8.8208	11.5558	6.4655	9.22035	11.073	7.93927	13.2	17.6324	16.8647	12.4992	13.4361	8.59342	10.5713	12.022	10.295
ENSG00000031081	ARHGAP31	4.92373	2.69791	4.0276	1.03007	4.70374	5.80124	9.71761	4.39348	4.3937	12.113	7.25222	9.49338	3.30278	6.60193	5.56575	6.58772	7.72863	3.45756	2.55525	3.11919	2.96652
ENSG00000031544	NR2E3	3.08523	0.189587	0.0541629	0.0103359	0.175866	0.310316	0.0402891	0.145027	0.0105349	0	0.0209454	0.0131709	0	0.0411948	0.0101717	0	0	0.127886	0.273659	0.236594	0.0330982
ENSG00000031691	CENPQ	3.21897	1.55536	3.32142	1.02891	4.8682	2.12613	1.82897	2.83907	1.3325	1.96397	2.14351	1.83556	3.00701	4.1697	6.8615	3.3217	3.97435	1.27035	1.68217	1.63736	2.32711
ENSG00000031698	SARS	71.8266	106.985	69.9819	43.5869	80.8035	72.7456	92.8814	63.82	46.4408	69.283	77.4758	76.2439	68.5541	60.2136	111.473	58.3066	65.9114	54.9772	59.1285	66.3398	49.5198
ENSG00000031823	RANBP3	53.2113	50.5739	43.9645	24.7207	50.1548	75.1617	42.2718	32.4485	29.1434	34.214	38.1302	48.6065	19.6947	24.22	33.4651	28.741	25.2171	32.4963	30.3615	35.8062	26.9275
ENSG00000032219	ARID4A	9.38979	6.63018	14.1664	7.39681	17.0133	8.19126	16.8297	18.9807	8.57821	20.8392	17.2143	13.4247	15.765	24.0735	18.5419	22.5278	24.7534	14.1568	14.0531	16.8487	10.0146
ENSG00000032389	TSSC1	20.1059	14.076	14.3365	26.1639	18.4482	21.6353	16.5146	11.4599	27.7052	8.22442	13.14	13.9165	7.74512	10.2825	13.3483	7.92559	10.2261	20.7412	18.4546	17.0403	15.8348
ENSG00000032444	PNPLA6	43.3252	18.5477	32.8024	16.1366	29.3437	39.4595	23.7007	16.1066	21.3077	15.7727	18.0652	22.7021	8.95929	8.4299	8.41145	12.5061	10.6234	20.8979	22.951	24.4636	16.2662
ENSG00000032742	IFT88	8.6456	7.77701	7.60132	9.90484	7.24573	15.3379	18.5478	17.8034	11.7178	16.5541	19.8246	16.9694	22.9204	24.5708	23.1703	19.3368	20.1633	24.8383	28.6453	21.6114	22.8271
ENSG00000033011	ALG1	13.9657	11.5063	16.1437	32.3945	12.6914	14.2359	9.90151	10.4742	27.5267	7.90281	19.33	12.1046	10.5036	8.97524	13.0173	8.91321	7.60318	12.7108	12.9815	12.9292	10.7118
ENSG00000033030	ZCCHC8	13.2626	17.6581	19.3868	10.5749	16.7166	11.577	14.2289	13.5698	11.8579	18.9973	16.6565	15.6953	17.0322	19.0805	19.0286	23.218	20.4526	11.458	12.9677	14.3888	11.1732
ENSG00000033050	ABCF2	14.5466	24.2052	17.8004	10.1149	23.3578	12.2438	14.2908	9.03043	14.4381	12.0484	10.0564	10.5194	9.22674	9.54796	8.90547	15.6116	9.02698	14.1848	11.4396	16.0614	9.72299
ENSG00000033100	CHPF2	25.2211	13.0923	14.2156	7.00961	14.7527	12.1659	11.9679	7.12088	10.2298	5.70443	8.8991	10.8521	3.0505	3.9493	5.97001	7.19186	4.51574	6.28479	6.34167	8.85269	4.89651
ENSG00000033122	LRRC7	0.0489779	1.13492	1.66283	1.513	0.0529334	2.09663	1.44968	3.42125	4.12613	3.69348	0.188163	0.0356398	15.7035	2.45294	0.681564	1.06295	2.53792	0.947632	0.948867	0.857098	1.04246
ENSG00000033170	FUT8	16.8028	7.31913	14.8475	2.28583	20.8226	7.87471	5.12631	8.17103	3.27934	10.415	11.8187	8.44858	8.36922	10.8189	15.1571	9.00966	9.83781	8.73378	5.76219	9.85347	8.93383
ENSG00000033178	UBA6	23.1703	21.7564	13.7599	7.81164	75.6926	16.8987	18.3724	14.6964	11.9626	13.6087	16.7032	15.4422	21.5385	28.4927	12.0097	18.501	21.0194	14.4797	13.7881	19.069	11.2205
ENSG00000033327	GAB2	6.60977	2.2386	3.41811	3.91036	5.25966	5.85053	6.80825	3.20781	5.36915	4.85256	2.49285	6.93878	5.07967	5.589	2.59932	5.5858	4.09237	2.79741	2.32535	4.43952	2.61915
ENSG00000033627	ATP6V0A1	87.9924	86.2598	52.9522	124.996	54.1882	93.1899	71.8946	55.8608	100.944	50.4491	93.4023	54.6904	67.8336	67.6385	44.2629	83.3407	55.359	115.283	62.3698	92.4104	81.0086
ENSG00000033800	PIAS1	26.1308	11.4825	15.7293	14.9856	18.7892	15.9979	20.8617	16.1406	20.1275	23.4739	18.4454	23.5762	18.8453	25.8067	29.4273	23.3122	34.9046	15.7167	13.2885	16.373	13.73
ENSG00000033867	SLC4A7	16.2641	7.44655	16.6089	55.5412	15.8522	13.9406	4.78244	12.0187	36.388	9.82127	9.6249	11.377	8.37317	13.1082	6.41675	6.07809	7.8643	3.9296	11.7315	5.72848	5.54312
ENSG00000034053	APBA2	7.62566	4.35934	0.848314	0.75268	2.36481	3.11299	0.230429	0.51345	2.59004	0.98353	0.341604	1.77026	0.25932	0.493458	0.276	0.412106	0.714678	0.171391	0.242853	0.363359	0.169737
ENSG00000034063	UHRF1	1.76718	2.49129	2.41967	0.566531	3.92663	1.53296	0.343549	0.0931106	0.869003	0.188284	0.799601	0.670708	0.385313	0.212101	0.27379	0.383736	0.717052	0.0259538	0.0320988	0.0737741	0.100132
ENSG00000034152	MAP2K3	24.3348	9.79005	9.91136	10.6218	19.5245	26.7331	20.483	10.7362	8.35286	9.95489	21.9559	14.5893	11.8477	9.07594	8.38391	15.0507	9.51099	24.6214	32.4311	30.3153	19.2864
ENSG00000034239	EFCAB1	0.56	0.159961	0.0971451	0	0.0312721	0.205626	0.141979	0.0625013	0.0505336	0.0434681	0.122739	0.161967	0.0668142	0	0.380695	0.0716731	0.112699	0.052235	0.306201	0.240744	0.500802
ENSG00000034510	TMSB10	5858.78	4510.52	4717.45	2592.75	6153.91	4482.77	2404.98	4003.06	2180.32	2587.95	1666.11	4037.89	1472.83	2199.38	2211.29	1680.26	1818.79	355.06	463.865	947.343	461.533
ENSG00000034533	ASTE1	6.68001	5.32115	6.20924	8.65634	6.0149	4.61397	7.8248	3.05505	8.24152	8.51506	6.72716	5.44819	4.40693	7.87242	8.73189	6.92435	5.88276	5.58526	4.94253	4.56459	4.10195
ENSG00000034677	RNF19A	226.521	154.66	55.4192	325.731	80.5513	118.814	93.8872	88.7581	295.166	73.8149	73.3313	122.448	97.9228	124.566	46.3617	51.628	60.8063	84.6728	81.3508	128.217	72.4539
ENSG00000034693	PEX3	33.8256	11.0949	15.1363	14.0851	31.4361	23.8503	26.0701	13.7818	13.4083	22.809	19.3682	20.9997	50.1819	48.1075	26.4182	26.3362	22.0849	39.7612	45.7556	34.9067	32.7119
ENSG00000034713	GABARAPL2	83.1031	48.0686	78.4016	36.837	83.0685	95.8604	80.5932	64.5979	38.4387	72.7703	118.409	87.4639	89.3916	96.998	109.173	88.3302	90.6927	103.759	103.16	96.9224	95.1942
ENSG00000034971	MYOC	0.0883512	0	0.0174971	0.763492	0	0.115645	0.0304941	0.0177279	0.498843	0.00867829	0.00990463	0.024946	0.00996543	0	0.0481634	0	0	0.012682	0.312605	0.021241	0.0105718
ENSG00000035115	SH3YL1	24.0472	82.5382	29.7302	25.8727	20.0406	17.579	96.8467	93.8479	45.0607	63.5084	65.4676	74.8126	172.886	120.341	100.966	159.855	193.776	274.228	126.238	162.247	243.094
ENSG00000035141	FAM136A	19.697	35.1413	22.8256	23.0993	28.3057	25.555	13.3178	14.2527	22.2598	21.6765	24.8905	17.882	26.2578	16.3057	15.9637	13.0743	17.2741	17.3681	18.0078	16.2991	19.5324
ENSG00000035403	VCL	16.0659	12.5496	17.5638	26.5615	25.3168	17.6621	17.5547	14.2399	32.3617	23.0611	21.8603	23.7875	19.6741	34.9097	18.4718	19.9891	31.0201	31.3937	36.5497	54.402	27.012
ENSG00000035499	DEPDC1B	2.76179	2.36103	1.63367	0.595456	7.35237	1.22839	0.369472	0.134987	1.14419	0.348485	0.617011	1.14419	1.64836	1.24258	0.613257	0.438703	0.845236	2.1198	1.0044	1.37188	2.05704
ENSG00000035664	DAPK2	1.59699	4.2325	2.06806	1.98225	10.001	1.28215	2.81953	1.69383	2.71297	1.44221	2.39276	4.99599	0.894687	1.47352	1.31498	0.933599	2.06436	0.932786	1.26529	1.87049	1.16488
ENSG00000035681	NSMAF	25.8463	21.9444	22.4349	30.3443	38.5735	21.8798	21.9639	22.5899	26.5066	33.8157	18.7712	23.8779	31.5443	25.8337	16.9969	18.0935	14.4477	11.6136	11.8551	15.9637	17.1985
ENSG00000035687	ADSS	13.3765	14.1654	18.1586	28.8606	28.2104	13.5879	17.4285	18.9142	29.3284	14.793	12.6656	20.9772	16.5501	30.6671	20.7677	19.1817	26.2404	17.526	24.3488	23.2627	18.5648
ENSG00000035720	STAP1	0.732458	0.148758	0.320467	0.0283201	0.300267	0.0669235	0.110324	0.141049	0	0.139162	0.135463	0.180436	0.0865045	0.267846	0.306565	0.0821672	0.178355	7.07667	5.71403	5.25543	5.24556
ENSG00000035862	TIMP2	46.1516	15.3256	31.7366	7.06105	36.5652	28.3947	32.3941	25.1845	12.7308	34.3078	31.4158	44.8599	18.5626	26.2763	28.3393	33.0748	32.6447	22.3047	26.0297	29.2917	29.0375
ENSG00000035928	RFC1	18.508	28.299	19.5272	21.1493	76.1164	30.5646	47.8527	31.8783	39.409	44.1726	43.3539	42.4918	36.1562	54.7476	39.041	39.249	38.2656	33.6337	31.199	31.5626	28.3929
ENSG00000036054	TBC1D23	10.1698	9.31657	12.3649	10.364	13.9493	16.5318	15.2355	7.9964	11.7195	10.977	8.53084	7.9558	9.19451	17.0551	11.7591	14.5079	16.0675	12.4356	10.9045	13.4616	12.947
ENSG00000036257	CUL3	46.3259	35.0572	34.1343	24.4235	30.3579	28.3122	25.6718	37.2401	17.8263	21.789	29.5024	24.6727	49.648	41.141	36.9045	58.9156	36.7564	41.8271	40.3363	37.9663	46.1691
ENSG00000036448	MYOM2	30.5544	3.75149	15.4438	3.59329	4.51426	14.1618	8.05756	15.644	4.03578	5.63758	20.4391	20.7278	17.1313	16.5078	13.4285	5.53408	7.08442	40.8948	29.48	27.029	31.0377
ENSG00000036473	OTC	0	0	0.039064	0	0.0319306	0	0	0.121363	0	0.038828	0.0442262	0	0	0.493183	0	0	0	0	0.112913	0.00969389	0
ENSG00000036530	CYP46A1	0.999468	0.879446	0.86639	0.594541	0.893464	0.240301	1.11914	3.54153	0.363782	1.33548	1.94608	0.431	0.552197	0.624771	1.12447	0.798937	0.846001	1.48483	1.67108	0.939607	2.07431
ENSG00000036549	ZZZ3	6.79108	8.41415	11.9518	6.78628	12.8788	10.7903	13.6902	12.4118	8.4551	14.5586	13.6196	12.4968	16.1407	14.3725	17.1808	15.6377	17.0317	11.0183	14.2517	12.125	12.4961
ENSG00000036565	SLC18A1	0.0317265	0.00585704	0.11233	0	0.0672314	0.111761	0.103036	0.0615463	0.0404314	0.0232973	0.0582098	0.308429	0.110303	0.00373726	0.0472879	0.155797	0.0281514	0.0217179	0.00226812	0.0933247	0.0112559
ENSG00000036672	USP2	1.69625	2.18305	1.98386	7.94418	0.542394	0.931405	4.06089	1.41757	10.0061	2.74188	4.53448	5.00737	3.70217	16.7798	6.71487	9.0826	10.445	56.8912	49.0857	37.2899	17.5676
ENSG00000036828	CASR	0.00359134	0.00473838	0.124203	0.00586346	0.163464	0.0394554	0.560912	0.739215	0.0471695	0.0363433	0.0818748	0.166937	0.0395045	0.231445	0	0.0147172	0.147407	8.22179	37.3932	8.78631	5.79633
ENSG00000037042	TUBG2	15.9161	18.4144	18.0546	21.2953	24.7295	16.5212	11.1505	15.9071	22.8305	16.9775	21.5087	18.1173	13.1539	9.09706	10.4674	20.595	15.2794	18.6495	13.1373	22.3689	16.3229
ENSG00000037241	RPL26L1	81.2359	73.8297	66.9953	58.457	75.529	69.4049	53.4093	44.9509	55.6182	41.0109	60.2812	48.3256	36.4247	49.0821	72.8112	30.8304	21.7899	31.9315	38.3012	30.8998	43.6319
ENSG00000037280	FLT4	6.72016	3.09454	10.7611	3.5886	1.2904	10.0979	16.5399	10.7755	6.60113	14.9494	20.9671	16.2209	5.2845	5.93191	9.02735	9.01214	10.6276	4.03389	2.62543	5.91665	4.45237
ENSG00000037474	NSUN2	29.1889	58.6553	33.7291	20.0355	54.3587	24.6424	29.3351	30.9211	16.9755	35.0488	39.7732	30.7768	30.4757	27.5702	26.8184	31.3505	26.9937	29.5256	25.985	21.8555	20.9122
ENSG00000037637	FBXO42	9.67892	8.99037	10.1861	4.55958	12.1404	9.45248	13.5925	8.27462	5.81706	13.0196	10.8535	13.5899	7.41158	7.93488	7.43399	10.484	10.3796	7.79897	8.94157	7.8355	5.35352
ENSG00000037749	MFAP3	12.378	15.0141	13.5648	6.65193	15.9612	13.9513	34.83	22.3523	10.7906	19.9041	22.2846	16.1258	18.0639	27.6632	21.8537	19.6125	19.0084	10.7345	11.7927	7.79598	9.39186
ENSG00000037757	MRI1	18.377	25.3796	16.9102	15.1107	9.59662	29.2512	30.8543	19.4037	19.9082	23.4647	28.834	30.8626	12.7709	8.34266	17.2753	14.398	14.9383	18.5048	18.0516	14.1847	18.2885
ENSG00000037897	METTL1	26.1683	27.93	23.2846	32.3499	26.5528	21.1759	19.5759	16.5301	25.0559	17.4214	21.554	20.1812	49.8335	12.4739	10.4457	14.2104	15.7322	55.5023	25.4236	35.2137	30.0172
ENSG00000037965	HOXC8	0.109581	0.311768	0.726195	1.28014	0.376133	0.23941	1.03344	0.465814	1.36437	1.15569	4.57806	1.88449	1.17832	1.38503	1.15623	0.430351	1.63451	0.912594	1.02927	1.26846	0.74496
ENSG00000038002	AGA	17.7618	15.5726	13.2742	15.5829	32.8389	40.0155	29.9385	25.2243	23.0706	27.8969	19.5137	31.8153	28.9354	29.8215	29.4402	20.7709	23.439	31.9279	23.997	38.4742	28.5946
ENSG00000038210	PI4K2B	8.98101	6.81832	7.36481	9.84522	27.9167	9.08963	11.0212	7.16006	10.4136	9.57186	8.69779	6.96146	13.7664	16.4364	11.1795	9.8218	10.1965	14.5472	14.527	14.9867	12.8436
ENSG00000038219	BOD1L1	11.8408	24.8691	15.2163	11.5698	29.9351	22.3613	21.723	26.145	16.5556	33.8748	32.4835	37.3352	32.0776	39.9281	30.7387	41.8348	37.0635	20.7475	38.0669	33.118	37.1184
ENSG00000038274	MAT2B	36.5673	33.2738	45.915	28.8846	67.3832	60.6528	76.4973	60.3353	34.8792	46.3379	77.4388	60.2946	47.3955	83.8276	98.8232	50.2671	49.9205	62.1065	57.1089	56.7615	65.6466
ENSG00000038295	TLL1	0.527606	0.526789	1.79049	0.0381428	0.0590684	1.70458	2.54914	3.25435	0.42117	6.73027	9.75707	3.1094	7.81397	2.87707	6.74843	3.37997	1.27665	0.663108	1.72908	1.20609	1.42498
ENSG00000038358	EDC4	37.6691	32.0627	44.3725	19.0575	39.6972	42.5939	42.0524	22.2037	20.2995	34.202	58.5621	37.9266	17.6881	13.1444	17.2693	33.2552	27.3279	35.0643	31.3014	35.0239	26.641
ENSG00000038382	TRIO	46.258	171.686	22.3229	67.7035	84.8051	27.9146	36.9418	25.1506	83.3566	35.6314	48.4916	42.5029	28.2035	26.4409	27.1961	25.7125	28.7878	22.0519	21.5537	32.5215	15.8298
ENSG00000038427	VCAN	29.9649	16.8083	66.9563	1.6564	8.29503	16.0763	20.4945	104.104	4.17019	119.106	31.5886	191.671	96.6419	3.56466	148.776	52.8072	82.3867	2.52351	5.8209	9.93429	7.43088
ENSG00000038532	CLEC16A	5.33044	4.87698	6.70506	11.6268	6.14534	7.26631	6.87215	4.98203	10.446	5.0442	6.23903	7.10807	3.2368	4.02694	1.75657	4.80437	5.17489	6.29897	8.29864	8.78569	6.46997
ENSG00000038945	MSR1	107.163	40.0443	29.0409	5.38098	114.46	75.6952	45.9176	12.6213	18.3442	44.423	11.3556	55.1219	28.3812	61.3949	10.8437	33.4119	24.3165	6.28369	5.39249	6.61879	6.82762
ENSG00000039068	CDH1	3.41347	21.0618	6.81234	18.231	0.447911	114.293	43.1208	3.84643	24.1768	37.5336	51.893	38.1387	46.8173	18.7169	25.18	30.3222	33.4282	48.9997	83.9946	61.1175	29.1201
ENSG00000039123	SKIV2L2	21.5884	30.8608	24.2183	24.3268	30.3563	26.1278	36.1577	33.2939	27.8337	31.4309	43.8219	35.4357	38.2802	48.7226	45.9891	36.959	39.1605	31.2144	34.8903	30.381	31.1235
ENSG00000039139	DNAH5	0.12008	1.11926	0.513716	1.22732	0.52397	0.472598	0.536882	0.930318	0.647258	0.457885	0.666653	0.884601	1.79199	1.51937	0.869959	1.05935	0.555266	0.207113	0.846998	0.888401	1.4955
ENSG00000039319	ZFYVE16	23.4769	19.3144	17.0553	6.75203	26.4807	17.7413	26.2114	27.8309	9.72113	21.8521	38.0224	23.3075	29.2194	29.4599	29.682	33.305	26.9298	20.1895	25.7727	18.0885	17.3803
ENSG00000039523	FAM65A	41.1801	11.4621	50.768	16.9166	78.7768	57.1017	41.4281	20.7985	20.1131	38.5175	59.9774	41.6355	15.2139	27.0369	14.7729	30.7055	24.675	57.5768	33.652	70.2584	38.0764
ENSG00000039537	C6	0.0787226	14.0694	0.392587	19.2322	0.146882	8.28156	47.3159	6.28554	31.2834	1.11813	1.09946	3.27774	16.9486	4.06635	11.3738	3.36299	38.5822	9.52636	1.37455	7.8902	1.25108
ENSG00000039560	RAI14	11.4798	26.4587	22.5247	25.2372	54.768	31.6987	34.6937	25.4213	9.839	41.4834	41.7233	32.695	21.3211	31.6215	55.5723	26.0444	23.8264	29.6183	30.8103	29.3148	19.1331
ENSG00000039600	SOX30	0.05273	0.132981	0.0114011	0	0.0377992	0.0398837	0.0394381	0.0114637	0	0.0112236	0.0417731	0.0161313	0.0386649	0.0252063	0.565439	0.0319163	0.0637421	0.0611164	0.0635745	0.0574268	0.0136724
ENSG00000039650	PNKP	20.3683	23.3311	18.8307	14.6755	13.7092	24.0253	14.2003	13.1235	15.7277	10.8439	15.9479	14.2836	7.28078	4.73367	7.44906	10.5888	9.5624	10.7813	12.6139	15.6052	9.97804
ENSG00000039987	BEST2	0	0	0.00970645	0.0842328	0.00794111	0	0.0328007	0	0.033212	0	0.0104267	0	0	0	0	0	0.0176828	0	0	0	0
ENSG00000040199	PHLPP2	1.91594	1.16364	1.47792	1.06341	1.68752	2.88211	2.79692	1.08404	1.25739	1.66161	2.35551	1.66792	2.29675	2.14606	1.43684	2.48565	2.46338	3.09696	2.02502	3.66012	2.47744
ENSG00000040275	SPDL1	7.82484	10.232	8.49769	2.50275	19.8997	8.57243	5.69128	4.84086	5.13536	6.74256	5.79613	8.97051	6.04361	8.0347	9.79593	6.59312	6.26353	3.53171	4.38797	4.75937	3.93864
ENSG00000040341	STAU2	22.7777	17.1973	33.8927	24.8555	24.5648	34.0764	36.7203	32.0007	31.6954	29.7247	33.5882	31.4816	31.3992	28.1472	29.3294	21.3193	20.1752	36.1672	32.1147	43.9479	39.4813
ENSG00000040487	PQLC2	12.8176	7.38165	5.49223	10.1187	6.12559	9.73018	7.89649	4.16209	9.61209	4.73939	6.37918	5.97607	3.88422	2.93329	4.00546	6.23756	5.47212	7.27187	5.17543	7.7784	5.45005
ENSG00000040531	CTNS	11.8972	6.72476	4.85838	9.15066	9.00146	12.6474	5.81844	6.1456	11.0994	6.33667	5.28018	7.33124	8.47293	5.59317	4.36624	6.55706	6.46658	13.7056	8.11871	10.3248	10.3143
ENSG00000040608	RTN4R	1.97143	0.399262	1.08894	3.04716	0.82343	1.80719	0.430565	0.391382	3.28561	0.0688834	0.500057	0.300421	0.0598953	0.0234275	0.382914	0.147602	0.198216	0.0763497	0.169571	0.280882	0.0635396
ENSG00000040633	PHF23	22.8999	15.877	12.7432	18.7414	23.634	21.6279	14.1728	12.6614	17.6639	10.2233	14.0875	12.6445	11.9384	15.901	16.4474	18.9501	14.5059	22.7924	18.1354	27.6005	17.4938
ENSG00000040731	CDH10	0.0174771	0.0548153	0.0100996	0.0502871	0	0.0267438	0.0176371	0.00632314	0.0461258	0.0123856	0	0.0288564	0	0.00156577	0.0555311	0	0	0.283469	0.0585788	0.0181918	0.0927378
ENSG00000040933	INPP4A	9.79701	6.79053	6.65415	6.40949	11.4954	6.59595	8.9528	6.15586	4.50742	6.6448	6.92215	8.9161	5.67865	6.01721	3.24075	4.98398	5.04849	5.23907	6.75282	5.29908	5.25389
ENSG00000041353	RAB27B	0.792773	1.06477	0.998065	0.597091	0.591026	1.72508	0.0570512	0.201371	2.64146	0.13748	0.250589	0.598453	0.367794	0.210969	0.648115	0.205739	0.149434	0.307722	0.263812	0.0751511	0.259948
ENSG00000041357	PSMA4	215.646	140.063	139.119	82.3444	271.69	124.238	77.6519	79.669	82.3611	90.4913	103.156	98.3998	125.797	130.237	152.726	93.326	95.4721	86.7821	90.2024	93.8916	94.8578
ENSG00000041515	MYO16	0.0282526	0.0335507	0.0327357	0.00678233	0.0503439	0.0660714	0.0158458	0.066881	0.0483977	0.0661545	0.000490279	0.105018	0.00690502	0.0742856	0.00831642	0.0948568	0.0348333	0.0772955	0.0707262	0.213538	0.397794
ENSG00000041802	LSG1	18.3444	25.9278	19.6266	22.684	28.0214	15.171	17.8049	9.91034	24.5161	14.4579	26.45	15.1177	29.0157	16.8713	9.51724	31.4531	25.3265	23.3722	34.2071	21.9437	18.8017
ENSG00000041880	PARP3	23.2432	19.1271	19.1003	30.9424	25.6802	23.5868	11.8346	17.2536	35.6852	11.5022	13.6345	17.0479	4.03108	5.4075	4.75143	15.0632	8.50582	24.9534	26.6781	31.1744	18.3438
ENSG00000041982	TNC	10.6826	8.3895	21.5987	4.79186	206.276	11.7316	5.66962	1.60338	4.8459	19.595	10.1149	134.581	2.71088	3.83916	9.58425	19.1609	18.6846	9.70627	14.3814	44.759	9.07338
ENSG00000041988	THAP3	10.8119	6.59153	10.9611	10.6725	9.39371	17.1464	13.5443	7.49497	9.86579	9.65493	11.3219	15.1852	5.67627	2.4131	11.7948	6.16023	6.06966	7.95557	6.7821	7.41425	5.16516
ENSG00000042062	FAM65C	1.99096	0.264698	3.36991	1.89304	0.575403	7.64134	18.033	22.3822	1.81771	25.2317	16.5254	48.5264	0.538203	2.21401	4.73981	19.7503	26.3151	6.13366	16.5204	23.5778	6.9223
ENSG00000042088	TDP1	6.82155	3.09811	5.57961	8.20896	15.4672	6.92114	4.61992	6.51745	7.97446	9.31127	6.91683	6.64469	8.15639	9.95904	6.32282	6.20039	8.3708	5.61151	4.70476	6.03477	5.39307
ENSG00000042286	AIFM2	10.0645	4.95852	3.7098	5.03082	4.14729	11.5992	7.71821	1.76599	6.33656	6.23575	4.15369	7.08192	2.74084	3.00141	5.66411	4.81652	4.29283	5.23477	5.20715	7.06992	5.87025
ENSG00000042304	C2orf83	0	0.00911971	0.00659466	0	0.000588922	0	0.00199408	0.000785531	0.00191643	0.00312915	0	0.00468063	0	0	0	0.000725728	0	0.00360586	0.000648832	0.000627466	0.00324968
ENSG00000042317	SPATA7	3.27402	4.10823	6.07474	4.91323	4.37089	6.77242	8.6507	15.8657	5.37656	10.5233	9.00174	6.92864	10.619	13.2536	15.3461	11.6207	15.4111	7.96632	9.4761	9.10481	9.25075
ENSG00000042429	MED17	23.8238	17.0722	30.8568	14.7921	21.2821	27.546	43.1141	31.9161	17.4584	30.7614	33.3376	35.7382	38.6141	39.7876	41.0008	32.2736	38.327	24.9247	21.9601	33.1238	23.2363
ENSG00000042445	RETSAT	24.2181	28.5283	22.1699	34.0941	16.2903	50.4811	35.2693	27.5473	39.8506	22.428	38.7797	36.4543	25.8021	27.5855	24.8902	31.1416	29.0467	78.8336	49.4124	77.6705	63.7268
ENSG00000042493	CAPG	166.591	131.814	206.368	238.165	206.588	309.928	263.458	122.952	138.513	78.4898	179.128	279.571	42.6718	82.6978	91.9091	211.478	133.435	80.647	155.407	138.374	110.905
ENSG00000042753	AP2S1	238.024	128.566	187.75	96.1384	293.128	110.492	89.9233	76.8788	98.3959	71.7484	91.0721	124.685	106.232	102.174	122.152	91.2298	105.226	106.176	76.0255	96.5575	110.318
ENSG00000042781	USH2A	0.01101	0.0247856	0.00708501	0.00990965	0.00652128	0.0685141	0.00926204	0.0116667	0.00807976	0.0193319	0.00701821	0.0126276	0.0080705	0	0.011703	0.0124371	0.00748887	0.0481586	0.0487663	0.129777	0.0192675
ENSG00000042813	ZPBP	0	0	0	0	0	0.0425634	0	0	0	0	0	0	0	0	0	0	0.129812	0.0685051	0.225886	0.0851057	0.044855
ENSG00000042832	TG	4.22629	1.7599	1.30431	12.8789	1.12834	3.23758	0.982943	0.399218	5.10411	0.779353	2.30453	1.22784	2.07281	4.20688	0.826967	3.99922	2.26856	5.92836	9.77033	7.64867	4.66224
ENSG00000042980	ADAM28	19.574	19.2867	33.9072	3.76615	66.0766	17.6221	28.8051	6.69889	6.12553	37.9124	21.2029	47.1112	15.5058	28.0693	11.0274	18.1625	13.6139	8.33011	6.90012	11.1929	14.8925
ENSG00000043039	BARX2	42.7012	13.2448	23.3563	31.2675	6.85301	66.1051	19.3726	16.3523	15.9888	16.3165	37.7658	18.9791	26.8043	10.9552	21.178	19.9629	20.1608	1.68074	2.74085	2.41285	1.81588
ENSG00000043093	DCUN1D1	12.0875	8.42164	13.718	28.6788	10.7968	9.9727	7.05776	6.60807	34.2167	8.60032	7.69505	8.4917	12.6451	17.0968	14.7084	12.903	14.3498	13.4802	19.6176	13.8212	12.718
ENSG00000043143	JADE2	7.99143	9.02315	9.70198	8.35837	10.6587	11.1298	18.9	13.0997	14.6414	16.0026	12.7361	15.8757	5.82517	10.1318	13.9386	10.9391	11.0904	10.5837	7.87133	11.8365	7.07883
ENSG00000043355	ZIC2	1.274	0.235486	0.253653	0	0.136834	0.113614	0	0	0.313078	0	0.00676233	0	0.00680384	0.00665332	0	0	0	0	0.00576837	0	0
ENSG00000043462	LCP2	52.3835	13.743	47.1365	5.79101	134.865	38.3609	26.3827	20.8401	16.5553	32.5092	20.6999	66.9629	25.1558	44.4117	16.8537	30.9994	28.2202	3.78861	3.4934	5.13376	9.65502
ENSG00000043514	TRIT1	14.712	29.3387	23.6116	12.5063	24.6026	18.1966	24.4309	18.7212	16.6994	29.9198	22.3511	23.7544	19.5844	20.4765	14.0665	18.9574	16.7593	16.3592	19.2591	13.9594	11.986
ENSG00000043591	ADRB1	0.0241779	0.0168844	0.0684711	0.00696448	0.0356479	0.0383984	0.0271209	0.00630676	0.0141972	0.0493973	0.0140944	0.106496	0.0567237	0.0416016	0.109659	0.0116532	0.00584816	0.194002	0.516978	0.347602	0.12035
ENSG00000044012	GUCA2B	2.77605	0.0380124	0.252247	1.88152	0	13.5599	1.53866	0	3.26018	0	1.95147	0.479514	0	0.0936589	0.23145	0.865765	0.157994	0.0304718	0.203004	0.102074	0.0508028
ENSG00000044090	CUL7	14.5379	10.3485	14.5332	10.3049	6.63269	12.6279	12.6625	12.2432	9.57115	8.2919	12.8553	12.4858	6.88102	4.23981	6.16868	8.06984	8.98741	8.59093	8.05535	9.53389	5.04013
ENSG00000044115	CTNNA1	163.548	298.136	177.819	241.441	182.433	256.335	321.985	202.124	204.45	189.532	288.074	234.14	193.537	324.46	222.166	164.005	172.424	248.544	232.112	270.116	206.226
ENSG00000044446	PHKA2	107.727	228.556	117.733	153.688	29.7053	112.675	93.1194	134.593	142.042	109.089	94.5366	86.7197	90.2394	56.7861	59.1034	134.802	78.3905	16.2573	16.9077	19.4811	13.5262
ENSG00000044459	CNTLN	1.76966	2.14396	2.48228	1.04059	4.21603	1.36248	4.01835	4.29114	1.95229	4.11723	2.39928	3.26217	6.01313	3.34575	5.48796	4.30649	3.70986	1.48385	1.46991	1.65813	2.27721
ENSG00000044524	EPHA3	0.766724	13.4472	0.945098	0.173565	1.9749	0.428114	0.928325	0.9482	0.307491	2.57266	1.85415	1.02357	1.96055	2.35783	2.6731	0.943173	0.71082	0.264937	0.680871	0.225399	0.446517
ENSG00000044574	HSPA5	174.454	142.129	137.013	129.189	196.913	138.701	62.7801	81.6488	154.947	45.2752	91.146	70.2107	100.44	75.0396	62.252	52.4365	61.1037	237.255	76.8513	77.3621	62.0946
ENSG00000046604	DSG2	3.179	30.6045	25.3661	27.9908	9.99022	26.5815	38.0449	57.1252	27.455	11.4369	23.3016	18.1609	53.9636	37.1217	48.2481	29.2103	30.4754	21.5301	20.7697	22.7198	15.8376
ENSG00000046647	GEMIN8	19.1373	19.843	16.6291	18.2684	23.7393	20.7466	20.6437	22.9489	16.8605	28.9323	19.4952	16.9843	18.9188	19.3334	22.9078	16.1188	17.6584	14.819	17.0349	13.7712	12.5155
ENSG00000046651	OFD1	18.9487	23.3222	32.4444	21.8158	22.0325	18.4512	22.018	29.1393	16.7166	28.3065	22.5279	28.5936	24.8645	18.7509	20.9905	19.0622	24.0555	14.5812	17.5481	16.0694	17.6971
ENSG00000046653	GPM6B	0.710683	0.583154	0.455045	0.0669543	1.06125	1.16999	0.254958	0.350389	0.149666	0.305243	0.10442	2.13117	0.344281	0.33276	0.919632	0.332964	0.489395	2.08436	3.49991	4.03288	1.9269
ENSG00000046774	MAGEC2	0	0	0	0	0	0	0	0	0	0	0	0	0	0	0	0	0	0	0	0	0
ENSG00000046889	PREX2	24.3962	0.87552	12.7974	0.290005	2.36031	58.7606	4.81094	4.44463	0.725206	6.80582	5.81458	59.2185	22.8497	2.78444	24.6917	1.17167	2.92624	1.10349	0.724143	1.99566	0.957654
ENSG00000047056	WDR37	6.5851	3.35981	6.44023	4.08191	7.8413	4.7367	7.92183	6.3111	4.30658	7.27448	7.9038	7.0149	4.34087	7.21429	7.30165	7.47453	7.40798	6.46348	6.61097	6.89026	6.46745
ENSG00000047188	YTHDC2	13.1001	11.0563	10.5164	7.91805	14.4119	9.55426	11.0436	13.5861	8.25692	14.045	17.6235	13.5568	13.3233	23.1586	11.8886	14.5392	15.9859	9.1743	10.1993	12.3354	12.2486
ENSG00000047230	CTPS2	9.56887	10.5726	11.4336	12.5515	8.32498	6.01637	9.33399	13.3145	11.501	12.3426	11.1057	8.6798	15.978	9.04706	10.255	7.86046	10.2671	6.23067	9.04125	8.03252	5.5634
ENSG00000047249	ATP6V1H	92.8169	30.117	51.3048	88.1318	59.3244	74.3178	66.1647	63.5941	77.3191	42.9494	54.0055	49.6025	57.7698	70.7637	39.5529	38.3006	41.3937	126.834	119.367	121.619	127.852
ENSG00000047315	POLR2B	36.5909	47.7221	48.2823	19.6452	81.6133	45.2856	53.2895	46.6192	28.7652	56.1748	55.0545	59.4444	55.9739	70.8605	64.7863	62.1355	55.3749	49.4673	52.2534	52.7058	50.8774
ENSG00000047346	FAM214A	18.9889	18.2237	25.3421	13.4688	19.8644	15.5933	17.5407	25.2033	16.2157	31.8207	31.4586	29.4403	25.6149	39.953	39.3202	32.0119	29.6905	18.6208	19.9778	22.0311	24.3675
ENSG00000047365	ARAP2	4.65109	3.19982	4.99891	1.03741	19.9648	4.83863	6.36106	6.33438	2.69024	8.84678	5.84166	6.75208	15.6743	10.8292	6.33202	10.3083	10.2125	4.36646	5.35004	5.81311	6.85879
ENSG00000047410	TPR	37.8533	32.9923	45.135	33.2095	48.5239	34.4397	36.2908	36.8652	31.7992	44.6067	40.8042	41.5217	35.8567	37.9718	29.2788	43.1372	45.0978	29.4965	29.2571	32.0063	28.2516
ENSG00000047457	CP	1549.65	2455.19	1581.06	1353.58	25.4968	677.023	714.348	323.671	1319.4	321.834	154.382	193.254	5.19831	368.735	1.48944	89.439	147.574	2.03789	3.79271	8.90723	5.86637
ENSG00000047578	KIAA0556	8.61903	5.08574	9.03127	10.6946	6.70912	7.97329	6.92977	3.9584	9.89467	5.019	10.8105	7.16856	3.45045	4.02762	3.01478	6.70851	4.28902	8.33281	9.47713	9.54594	6.70296
ENSG00000047579	DTNBP1	25.737	9.46406	16.765	14.2586	32.8131	22.7415	27.7507	23.7575	12.6216	22.0757	29.2352	18.3373	23.8483	16.5496	32.5547	19.5113	15.3655	20.8271	14.3595	22.0846	15.8352
ENSG00000047597	XK	0.0488272	1.01696	0.555756	0.344217	0.40867	0.145762	0.034592	0.0737376	0.467794	0.026252	0.0299618	0.207522	0.0226093	0.0147394	0.149338	0.0495447	0.0372958	0.402816	0.517546	0.262373	0.403746
ENSG00000047617	ANO2	0.542394	0.588391	0.908963	0.216065	1.65117	1.22798	2.61329	2.4487	0.674951	3.77333	2.03276	1.12388	1.61972	3.15588	1.86895	2.14045	1.1317	0.148422	0.634272	0.213473	0.250752
ENSG00000047621	C12orf4	8.6047	9.21177	10.8113	2.56283	13.7363	7.54278	10.3719	7.91922	5.59199	7.26773	5.88018	8.68747	9.18528	9.82517	8.18456	8.52447	8.68527	4.3546	5.09367	4.77711	4.56291
ENSG00000047634	SCML1	3.73713	11.1965	6.40654	5.88541	12.1733	4.98077	8.99743	14.6291	4.60038	9.59274	7.44687	10.4861	3.65042	10.2112	12.4292	8.81475	12.3106	10.9416	10.8203	10.9064	12.1034
ENSG00000047644	WWC3	15.3259	6.95354	7.26825	24.8304	8.86771	9.39901	7.19519	7.22453	27.0517	6.22032	9.56206	6.23765	4.90939	4.88958	5.8739	7.60524	7.32369	2.96228	3.89819	4.23269	3.2556
ENSG00000047648	ARHGAP6	2.50319	1.71122	3.45444	0.646835	2.06243	3.83115	3.60451	4.85616	1.27638	9.31843	5.14452	5.27473	2.9415	4.87	4.63777	3.54665	7.62481	4.54827	6.86115	5.42923	3.54886
ENSG00000047662	FAM184B	0.0185271	0.0163184	0.0128914	0	0.0295311	0.0113606	0.00674019	0.0182861	0	0.00767274	0.017514	0.00735185	0.00587383	0.00287194	0.0255497	0.0144805	0	0.141091	0.130722	0.329691	0.22744
ENSG00000047849	MAP4	34.1359	41.1591	41.6407	40.7579	40.3881	37.8383	32.0769	24.6134	44.4113	30.1395	31.2231	38.2953	27.1385	37.954	21.1669	19.3551	28.5073	32.4337	34.6316	44.541	32.7621
ENSG00000047932	GOPC	6.77682	6.38688	8.21915	4.28038	12.8685	7.41999	8.53664	7.51085	4.36508	8.95843	9.02473	7.4142	15.1371	14.0802	13.7919	14.4602	15.7863	9.08906	9.93709	9.39656	10.1407
ENSG00000047936	ROS1	0.00534351	0.113328	0	0	0.0759475	0	0	0	0	0	0	0.00653894	0	0	0	0	0	0.0531544	0.240098	0.0742596	0.0859279
ENSG00000048028	USP28	7.73515	9.07688	11.8141	7.81323	21.848	9.83379	13.3065	9.25413	10.6407	13.6365	13.0302	14.6317	18.0219	12.8259	10.8327	11.7689	14.657	11.2931	11.9593	11.5702	10.5676
ENSG00000048052	HDAC9	1.8051	1.98276	2.88866	0.47455	9.02087	4.24101	1.81428	1.54508	1.75651	5.5228	2.59239	7.55364	4.46711	7.00449	2.42817	2.22511	3.48521	0.897269	2.01153	2.99545	2.35744
ENSG00000048140	TSPAN17	18.8397	23.7588	18.1337	18.0593	30.1986	17.309	15.3002	14.5593	18.6601	7.83975	13.5237	11.2453	6.92732	11.4564	9.44461	9.10098	7.45239	10.6469	11.4202	14.0833	11.0814
ENSG00000048162	NOP16	50.8939	49.3809	47.7777	65.3449	42.6232	36.9972	45.2158	20.3864	41.8062	15.9034	33.251	26.5766	17.9827	17.089	27.6669	17.2634	16.7314	28.4185	19.0693	40.826	17.398
ENSG00000048342	CC2D2A	6.39579	7.16427	21.2225	8.24388	4.31057	40.3031	20.6343	22.7302	9.4674	16.93	20.9696	16.7473	24.0159	26.2423	26.7437	18.5058	26.7473	27.6421	35.4279	28.3103	29.9394
ENSG00000048392	RRM2B	30.5798	35.8619	39.7959	101.03	53.1106	46.3889	58.2079	62.5816	130.524	41.9535	79.1892	30.0513	94.0419	132.454	46.8505	53.2353	62.7894	35.7859	58.2044	49.1811	59.9129
ENSG00000048405	ZNF800	6.15344	6.51612	6.07484	3.34868	9.17682	4.84075	7.50875	5.26887	5.52279	6.89232	6.7308	6.11527	6.42308	8.75131	5.83687	8.15626	8.82412	5.19619	5.01005	7.2983	5.2367
ENSG00000048462	TNFRSF17	0.0835779	0.0966111	1.94707	0.909702	1.31365	0	0.0310365	0.180113	0.658731	0.106723	0.0806497	0.862061	0.218911	0.277237	0.21084	0.368896	0.110384	0.0303422	0.137512	0.144127	1.12568
ENSG00000048471	SNX29	15.7209	7.776	6.59447	25.3795	4.43585	16.7099	12.5767	12.6674	29.9368	9.53222	26.3797	8.49004	8.22832	12.1819	6.82452	10.0675	10.6156	19.1483	12.1497	14.1921	11.9329
ENSG00000048540	LMO3	0.00406488	0.0425928	0.268832	0.00585448	0	0.0187016	0.0558778	0	0.203523	0.279606	0.232489	0.0801817	0	0.136912	0.0230513	0.00489797	0	1.04076	6.06298	1.41563	1.63663
ENSG00000048544	MRPS10	11.2291	8.89578	13.2304	7.78006	14.1682	8.40895	7.76853	11.7064	6.43038	7.24735	7.53087	8.85929	12.2999	13.0331	14.5725	10.4474	9.9185	12.8413	11.3315	13.8311	14.8844
ENSG00000048545	GUCA1A	0	6.06729e-09	0.0189859	3.30293e-06	0.0307978	0	0	0	0	4.76986e-06	0	0	0.0630843	0	0	0	0.0356754	0	0	0	0
ENSG00000048649	RSF1	11.3042	3.68793	10.2091	6.23492	7.87553	14.3709	14.332	8.80254	10.0767	14.9225	11.1162	15.4088	14.5364	16.3602	12.0262	15.0854	15.714	10.3638	7.7193	9.64631	8.80901
ENSG00000048707	VPS13D	9.87507	11.2874	12.5428	8.11752	13.3549	10.3185	16.0799	9.59484	6.02434	20.3482	11.9728	13.7935	13.9044	13.2978	13.5729	11.5498	11.4152	19.3904	21.1496	25.8658	16.7863
ENSG00000048740	CELF2	14.0476	2.22439	6.31332	2.79411	25.5038	11.8908	4.7928	3.91084	4.60929	9.94799	3.21663	21.1641	4.65371	12.0763	3.91842	8.36637	11.203	1.64001	1.39278	2.39899	2.84686
ENSG00000048828	FAM120A	27.5079	20.091	30.838	37.8371	38.2379	52.1598	44.1053	29.8825	56.4427	34.4804	39.3333	40.8612	26.4066	29.8346	18.299	26.5303	30.3278	34.2355	32.1125	33.8376	26.6179
ENSG00000048991	R3HDM1	11.3968	16.1983	15.0589	6.6893	23.1167	10.5392	8.60211	11.0012	12.9316	8.99797	11.0925	11.4259	12.7499	9.58016	10.6937	12.9775	7.85899	11.2891	9.84402	8.2732	14.1156
ENSG00000049089	COL9A2	0.348161	1.64051	7.93286	1.93638	0.56181	2.86646	0.184422	0.315174	1.10129	0.576356	2.41657	3.15893	0.241076	0.27041	0.320346	1.25235	0.724946	4.15446	7.82067	5.02154	3.2166
ENSG00000049130	KITLG	10.9044	3.22351	4.5595	0.896921	0.728204	3.60587	2.90696	3.03393	3.1723	8.67749	7.32021	4.17592	7.36926	5.60885	36.5028	10.7258	12.3882	11.209	13.1035	19.2245	15.4557
ENSG00000049167	ERCC8	2.93917	8.31709	3.18367	2.98934	7.60822	2.61635	6.04596	4.00853	4.97563	5.54449	5.90747	5.23435	7.58805	5.39139	10.2173	7.15857	6.58288	5.72281	5.49338	6.45241	5.44637
ENSG00000049192	ADAMTS6	0.422367	0.474993	0.899512	0.106797	0.966885	0.680238	1.16648	0.45608	0.128936	1.12557	0.362257	0.712432	0.597909	0.811537	0.888316	0.562155	1.17961	0.561452	1.19452	0.650441	0.238567
ENSG00000049239	H6PD	11.3453	13.0296	7.92764	18.2735	12.4013	11.1573	21.0132	7.5698	17.9211	15.2184	10.4653	13.1827	6.77665	13.5519	7.70198	6.88529	13.0768	6.24669	6.42768	8.23818	4.65021
ENSG00000049245	VAMP3	92.5355	72.9074	87.0653	67.2304	123.798	140.278	127.744	68.3918	76.8347	85.1798	107.818	118.851	60.9173	119.398	146.547	86.5448	95.5198	87.9462	74.1143	103.477	83.9667
ENSG00000049246	PER3	1.72107	1.43643	6.10181	2.58059	4.81802	8.37272	19.7204	12.951	4.25283	19.89	17.2019	11.3403	12.2087	10.2181	13.6192	10.6255	13.2219	5.14524	15.5418	10.5001	9.18371
ENSG00000049247	UTS2	0.332829	0	0.368361	0.0132481	0.367505	0.314212	0	0.0377105	0.173949	0.150837	0.134328	0.381894	0.0542257	0.674402	0.153584	0.13368	0.0750959	0	0.073768	0	0.299748
ENSG00000049249	TNFRSF9	2.10735	3.19955	2.35262	0.657275	16.2803	1.6146	0.142566	0.516799	0.99488	0.221953	0.555686	2.44872	0.290325	3.00538	0.0741731	0.717623	0.596741	0.0558019	0.0185877	0.0901668	0.319789
ENSG00000049283	EPN3	0.026592	0.0203156	0.0275214	0.150883	0.037993	0.00990998	0.00786894	0.0557491	0.681733	0	0.010212	0	0	0	0.00471129	0.00400525	0.114795	1.93421	3.97967	1.53068	1.96206
ENSG00000049319	SRD5A2	0.343474	0.420309	0.0914666	0.00853018	0.105994	0.188016	0.0133888	0.00772459	0	0.0226611	0.00863151	0.03257	0.0347381	0.220721	0.0336329	0.0357058	0.0214887	0.221021	0.500556	0.259004	0.718467
ENSG00000049323	LTBP1	4.93224	4.07567	6.97458	3.40794	12.8526	4.05655	10.3156	10.34	6.11396	6.78886	10.8226	8.10566	2.50228	1.37924	12.4961	2.93403	3.85615	5.15721	9.38156	4.29413	3.88487
ENSG00000049449	RCN1	224.556	147.325	205.06	150.357	232.116	207.596	95.1007	88.3108	156.522	116.232	66.6968	144.117	109.436	76.629	95.5742	65.8045	84.0107	24.148	48.5754	57.8853	33.1904
ENSG00000049540	ELN	0.320664	0.340668	4.62719	1.63553	0.0649112	3.03521	9.75443	1.53181	2.62417	14.7509	4.29978	7.99553	2.19595	2.10177	7.2096	1.43376	4.11823	3.02104	8.93449	5.99646	1.79487
ENSG00000049541	RFC2	29.6846	38.0656	38.565	26.9606	52.5413	40.0044	37.8487	24.3371	30.9255	46.6825	29.7289	32.7727	29.6394	18.5172	38.4914	31.6173	25.4405	11.5026	14.0256	13.0996	10.7692
ENSG00000049618	ARID1B	5.72294	3.01627	4.74892	4.98766	5.90728	5.02731	9.20285	4.68668	4.71704	8.29887	6.52992	8.33732	6.25129	5.23932	4.89346	7.27495	7.78535	7.57303	7.35728	7.49183	6.72327
ENSG00000049656	CLPTM1L	132.27	253.58	110.856	242.934	225.295	256.678	205.562	185.748	245.683	148.818	189.822	121.18	145.672	98.3112	304.781	126.377	133.45	189.383	115.373	172.801	140.064
ENSG00000049759	NEDD4L	27.7253	87.5969	34.8597	61.9497	9.56475	50.7736	50.2429	77.3026	125.063	32.5835	73.3047	27.4829	39.6433	63.8058	42.4861	24.3444	28.8493	106.176	115.667	90.7268	77.2882
ENSG00000049768	FOXP3	0.888072	0.260147	2.2663	0.221347	0.609046	0.725318	0.120565	0.259125	0.264316	0.0324272	0.259487	1.19047	0.0910377	0.142439	0.0615982	0.209725	0.135158	0.0936229	0.0694647	0.103491	0.178701
ENSG00000049769	PPP1R3F	3.83032	2.43585	3.3311	1.49206	1.46953	4.03309	2.0036	1.95699	2.02153	1.89126	4.27351	2.39441	1.14716	0.788201	2.84953	1.80524	1.05301	2.37175	2.34674	3.10755	1.86017
ENSG00000049860	HEXB	337.95	196.942	135.205	250.72	304.172	175.468	157.729	158.837	249.448	162.537	158.289	168.44	268.55	227.637	300.336	241.893	172.779	145.356	133.73	145.452	175.37
ENSG00000049883	PTCD2	3.33314	4.77117	3.6994	4.94735	4.96843	3.95369	3.46379	4.31786	5.77333	4.57031	6.38776	3.87221	4.889	3.72793	8.35353	4.38162	4.70019	4.67867	4.84538	3.91774	4.65139
ENSG00000050030	KIAA2022	0.168067	0.722457	0.00287419	0	0.00235146	0.208658	0.0125229	0.00291211	0.00327774	0.01283	0.754956	0.154811	0	0.181146	0.129751	1.50886	0.00405053	0.40999	0.731608	0.472187	0.455875
ENSG00000050130	JKAMP	34.6276	22.6906	33.1574	27.5466	74.0096	23.6578	43.8741	39.4332	29.4138	37.4698	48.0962	28.8432	62.5728	55.8363	72.4221	56.1738	49.3099	48.149	40.6183	46.876	50.5189
ENSG00000050165	DKK3	12.8951	6.22995	32.9169	5.29229	153.951	22.7783	45.6818	18.9803	14.5102	19.3189	37.8409	42.9602	9.85	28.6909	92.885	30.0036	40.4182	12.8996	20.106	27.5246	11.4233
ENSG00000050327	ARHGEF5	6.81612	8.91871	4.11091	4.10523	9.22362	6.51314	6.58089	3.52819	5.22114	7.11661	3.58476	3.3805	2.60229	3.814	2.52592	5.80244	5.90832	7.28032	5.67384	9.3864	4.28844
ENSG00000050344	NFE2L3	10.4334	20.1839	31.0576	29.1682	61.7235	17.9546	3.3956	8.76366	27.7291	16.628	7.98344	17.0488	15.5741	8.01438	11.4477	10.935	15.4135	3.78186	4.38704	4.39249	2.32728
ENSG00000050393	MCUR1	20.466	10.3519	21.4243	10.5244	26.1212	14.6796	13.1583	15.1146	8.63135	14.9292	15.2028	10.783	30.1782	18.8897	14.8244	15.0254	13.0979	38.5588	29.909	25.893	40.154
ENSG00000050405	LIMA1	12.6859	17.2197	34.6913	40.9306	22.7886	46.1857	46.453	39.4577	34.6263	57.4426	52.4144	69.8556	59.7944	75.1798	42.8053	38.1244	49.5563	33.2412	46.0727	51.0512	37.7074
ENSG00000050426	LETMD1	48.7109	93.1047	68.985	143.463	51.6723	63.7627	68.581	70.2814	121.978	91.2531	78.6246	91.3874	84.6204	62.1367	74.9342	82.1142	77.948	56.776	73.9615	54.174	54.3647
ENSG00000050438	SLC4A8	2.18352	2.06327	1.56788	0.83772	4.21799	1.58208	1.19225	1.77344	0.911601	1.20533	1.15987	2.78138	0.762621	1.44007	0.244312	1.49627	0.863687	2.22062	5.94659	1.08788	1.789
ENSG00000050555	LAMC3	2.20448	0.590341	1.25606	0.608299	1.37965	0.128104	0.670027	0.0561121	0.823914	1.5062	8.22395	1.29481	0.110629	0.153973	4.09786	1.02823	0.440753	2.44934	2.08468	3.75193	1.92357
ENSG00000050628	PTGER3	23.9868	0.148902	6.75058	2.4452	0.0763176	32.5368	1.38646	0.345291	5.95916	31.1746	3.49933	0.863336	53.5342	35.8295	31.9633	1.98185	2.8586	28.9262	65.8468	23.2672	32.1988
ENSG00000050730	TNIP3	1.32686	8.25296	1.43974	0.22101	5.9464	1.83139	0.138862	0.208977	0.35845	0.233168	0.11024	0.984397	0.255707	0.375878	0.183138	0.139948	0.408578	0.0377966	0.058378	0.0632291	0.102031
ENSG00000050748	MAPK9	14.0658	17.9005	12.3149	18.2904	22.9744	19.2191	20.4783	18.6519	20.8039	13.5188	20.3997	16.8338	16.553	21.9802	25.8781	17.1391	15.2796	13.4022	18.213	14.9618	14.1798
ENSG00000050767	COL23A1	18.4001	38.3284	24.8206	62.4596	0.854589	53.4114	133.785	64.2609	81.9314	33.5809	122.863	40.4577	28.8827	9.28125	27.5448	47.836	48.1978	0.981847	1.158	1.77353	0.517858
ENSG00000050820	BCAR1	22.1257	36.9533	10.5487	8.59827	7.1774	19.0416	16.4345	14.5279	11.0438	5.93563	33.971	9.26722	5.25775	4.22099	5.23559	10.4366	10.4403	17.0279	16.7	26.7006	11.4131
ENSG00000051009	FAM160A2	12.6089	16.7218	36.4655	30.4832	13.9756	22.4161	41.4025	31.5224	25.399	22.2847	39.9563	32.0932	18.3238	24.3857	19.7385	26.0039	26.7432	32.4327	24.7687	33.6674	23.4853
ENSG00000051108	HERPUD1	451.686	179.17	251.875	169.892	295.812	434.656	280.571	153.213	182.754	415.809	410.318	643.362	350.944	452.58	465.854	331.28	358.92	950.721	301.935	355.192	360.89
ENSG00000051128	HOMER3	50.6033	26.0826	19.1613	17.4189	34.7105	52.3485	20.9034	30.7205	19.7576	14.8815	19.9878	17.7864	14.3668	7.52727	14.2974	13.7506	14.7545	16.3225	17.6928	29.9951	15.0949
ENSG00000051180	RAD51	12.8819	5.3357	10.0019	4.03064	11.6075	6.58185	1.47158	0.330525	6.25294	1.66644	2.11239	5.31317	5.59061	2.65885	1.87475	2.80075	5.0907	0.592996	0.727182	0.677304	0.693845
ENSG00000051341	POLQ	1.50174	1.0399	1.62799	0.236402	5.26	0.72499	0.144689	0.190428	0.692475	0.182006	0.839635	0.682697	0.416244	1.23261	0.285975	0.590052	0.889372	0.180255	0.0558716	0.120436	0.0867064
ENSG00000051382	PIK3CB	8.60006	15.743	16.2713	14.5833	19.5266	21.3892	41.8998	9.65143	17.1581	25.8495	20.7619	23.3248	34.2722	29.9555	15.4392	21.8882	34.3152	21.7256	24.5049	21.876	20.2132
ENSG00000051523	CYBA	667.857	142.219	452.301	151.905	363.671	534.478	221.081	139.687	156.686	129.373	185.321	297.182	68.1075	38.8965	143.542	89.6148	74.3389	124.123	98.3999	202.687	89.1802
ENSG00000051596	THOC3	36.0445	43.5834	25.5608	33.9272	63.583	40.3839	40.2058	24.025	35.0311	33.0704	35.6738	30.2569	43.7229	27.7689	41.2197	24.43	31.7952	29.3139	22.8916	25.1563	24.603
ENSG00000051620	HEBP2	48.2635	122.082	38.2201	45.6567	80.8788	40.3983	58.6113	35.581	33.6275	48.4213	20.9967	36.5048	66.1996	76.4674	69.9964	47.7199	39.6504	44.5997	51.2236	53.8914	50.9748
ENSG00000051825	MPHOSPH9	20.1531	28.8071	28.926	32.1549	29.682	22.5944	12.6815	18.2294	32.6984	25.4946	17.0541	23.8121	20.5886	20.9902	14.7013	19.2557	22.5212	17.012	15.5545	14.585	16.3967
ENSG00000052126	PLEKHA5	79.8144	38.9708	49.709	53.4988	10.6901	71.7572	14.0386	11.3378	48.9825	25.2067	57.704	12.2095	45.1503	20.3829	17.7461	15.7071	18.7063	31.57	25.5618	29.8783	38.5119
ENSG00000052344	PRSS8	1.92998	0.430483	3.26824	37.7041	1.64641	45.112	10.6397	13.3996	45.5834	4.5402	21.3928	11.6492	6.84645	6.30309	8.04309	5.29248	9.21415	32.042	48.1326	37.1372	21.7752
ENSG00000052723	SIKE1	26.6927	21.6978	21.8753	19.5544	28.4682	28.9321	22.6274	17.6063	20.8504	18.2452	27.1837	20.742	19.9872	22.1947	18.0421	19.8204	21.8087	21.0154	16.8789	21.2865	15.3036
ENSG00000052749	RRP12	8.16353	6.45557	5.8845	7.08865	5.77808	5.72343	4.15418	1.87756	6.51289	2.48109	3.68172	4.09327	6.4149	1.3133	1.42983	2.49202	1.55669	4.97428	5.20736	4.91727	1.9761
ENSG00000052795	FNIP2	12.3759	5.70007	4.5969	4.23754	5.38263	10.5447	17.4474	9.64011	6.48742	14.8122	10.9421	13.0273	17.4853	42.5744	31.7715	27.6292	22.4941	25.2533	28.0812	29.0961	25.1251
ENSG00000052802	MSMO1	8.74813	19.315	32.6443	17.7989	19.8971	14.2997	17.4773	16.4652	21.456	12.8816	16.6498	13.4853	25.1422	23.1427	24.0969	19.5335	17.8544	46.0527	30.3086	43.4497	36.7966
ENSG00000052841	TTC17	40.7998	34.7966	73.8871	38.6668	71.432	51.1082	62.15	63.5607	35.3182	64.8895	53.7336	65.0103	61.2818	50.0128	46.9991	75.1698	71.5487	43.4471	46.483	46.238	50.0382
ENSG00000052850	ALX4	0.0162247	0.0512563	0.190952	0	0	0	0	0	0.0136101	0.00591933	0.0168895	0.0127615	0	0	0	0	0	0.00216255	0.0345768	0.0048294	0
ENSG00000053108	FSTL4	0.378654	0.0518076	0.0107983	0.22533	0.0403859	0.28543	0.110995	0.0529554	0.064416	0.261629	1.81066	0.334637	0.0438575	0.00849234	0.0946616	0.167251	0.31776	3.62693	2.35394	2.45325	2.05634
ENSG00000053254	FOXN3	6.74323	7.63591	7.23693	11.0766	15.7577	12.0316	15.8637	11.7908	13.2012	16.585	9.47712	15.284	12.7535	15.8066	10.5652	22.6103	15.117	7.67276	6.73095	7.7384	7.564
ENSG00000053328	METTL24	0.261884	0.0980506	0.415697	0.606659	0.0591468	0.637103	1.41746	1.99603	0.329782	1.68949	2.37896	0.309219	3.35581	2.95945	2.14138	1.74256	2.80514	2.46573	1.11709	2.08393	1.55067
ENSG00000053371	AKR7A2	42.1725	23.8056	24.8985	76.8624	22.9469	73.0537	63.0673	20.6724	61.2373	39.3254	70.6762	37.5647	34.5886	36.2125	42.2738	46.1799	27.3828	101.102	73.1123	75.6027	60.5657
ENSG00000053372	MRTO4	21.7491	32.4656	28.8536	24.3115	39.1844	24.2509	25.3056	11.2373	22.083	20.5103	22.3394	26.2399	13.6238	12.352	18.2346	9.37028	12.0659	10.6569	15.1445	16.391	8.07935
ENSG00000053438	NNAT	0	0	0.0164563	0	0.0134633	0	0.0143401	0.0166734	0	0	0	0	0	0.0366611	0.0543581	0.169444	0	0.0238552	0.0317849	0	0.0198858
ENSG00000053501	USE1	26.8426	29.7529	39.0102	27.1673	10.484	24.9023	25.055	27.8157	31.5955	20.3344	28.0548	23.7156	12.8103	12.9889	32.2279	15.7145	15.0405	19.3396	18.0884	19.4051	13.088
ENSG00000053524	MCF2L2	0.353952	1.2009	0.346704	0.565914	0.587995	0.146519	0.291521	0.347012	0.551535	0.232153	0.748777	0.721561	0.0511016	0.31549	0.193186	0.4492	0.166776	0.0919971	0.534698	0.376086	0.327056
ENSG00000053702	NRIP2	0.375057	0.448125	1.84543	0.768273	0.0594674	1.53106	3.10774	2.14227	1.24972	3.85381	10.8557	2.45105	1.88061	0.863345	11.0308	0.397938	1.14452	2.77092	1.7437	3.25355	2.57449
ENSG00000053747	LAMA3	31.5515	38.722	6.65495	9.94998	15.4428	8.779	2.87178	1.26626	13.4466	8.11124	9.99454	4.47888	6.22969	3.50825	3.55952	1.8918	4.48426	1.71631	2.42367	4.57373	2.19959
ENSG00000053770	AP5M1	8.86628	8.31374	9.67516	9.75794	20.2566	9.62316	15.8065	12.0716	11.0185	12.5602	17.1111	11.0212	18.0474	25.1697	18.2252	18.8508	20.1987	31.077	31.0353	28.5527	27.4957
ENSG00000053900	ANAPC4	10.3891	17.1802	18.0705	4.7853	35.1549	12.2752	18.3462	17.3412	9.03716	23.0886	16.3949	13.407	22.1502	23.2956	21.0982	26.3823	31.3685	15.0606	16.4725	17.9441	17.7944
ENSG00000053918	KCNQ1	6.75443	1.32825	1.9968	1.00944	2.33076	6.70144	2.78555	3.07038	1.60315	2.32875	4.46312	3.66142	0.722684	0.838839	2.83868	0.926004	1.06972	5.83783	13.0146	7.2408	4.1802
ENSG00000054116	TRAPPC3	71.0785	52.6635	49.3485	62.5456	74.0932	91.4539	42.174	40.6958	55.3295	49.7915	56.9397	56.1869	48.3315	67.4527	77.0806	56.6155	52.9942	58.183	58.5011	61.5791	51.5764
ENSG00000054118	THRAP3	35.378	35.4162	34.8166	23.1348	42.5903	33.9046	43.4352	26.5236	31.1265	39.4531	34.5312	33.613	31.9259	35.5202	26.1175	34.455	40.7014	28.8769	30.0204	32.8303	25.3636
ENSG00000054148	PHPT1	90.2528	183.063	199.384	239.803	75.1755	179.248	145.33	178.947	234.184	112.708	169.806	139.29	48.756	28.166	86.3744	69.3604	70.0493	84.9521	96.9308	83.1006	65.9366
ENSG00000054179	ENTPD2	0.952447	4.23708	1.7598	14.2931	1.45271	13.3691	5.38584	3.03205	10.3474	0.526855	8.28126	2.92267	1.89511	1.45471	2.59322	4.01272	4.05844	4.40781	2.82378	5.66081	3.24324
ENSG00000054219	LY75	3.67676	0.735017	3.35673	4.23538	28.645	2.31363	3.31815	4.05169	7.6518	5.16988	5.77115	7.75202	2.51453	9.92614	1.93854	4.16776	3.11767	3.2923	5.32487	3.45314	2.92783
ENSG00000054267	ARID4B	9.86021	7.42416	8.93996	8.56055	15.2745	9.42543	14.806	12.9894	8.8201	19.5493	12.9824	18.6515	8.30277	19.1176	17.4809	17.4041	19.6571	11.4969	11.0623	12.6727	10.7334
ENSG00000054277	OPN3	58.4326	25.8863	18.9094	18.0146	21.5684	31.7708	13.6338	20.2915	14.6049	13.1333	10.1549	10.3831	7.88841	15.79	8.41549	19.1405	19.1002	10.1159	8.49234	11.6661	11.7123
ENSG00000054282	SDCCAG8	37.0027	27.2835	35.3591	52.5588	54.7753	33.3505	42.6417	30.5826	55.1922	50.6422	31.519	50.7955	26.9959	46.8068	41.1897	48.6534	43.2687	33.7503	37.4855	35.345	29.4276
ENSG00000054356	PTPRN	29.7895	65.0294	0.0195536	0.8884	10.1156	0.119866	0.452261	0.272791	12.082	0.0986112	0.0705045	1.83535	0.0277814	0.102511	0.123894	0.0310385	0.099173	0.0241033	0.0320708	0	0.0401853
ENSG00000054392	HHAT	1.93581	4.32916	2.19166	2.24629	2.28607	3.93541	5.41993	7.08639	2.74258	4.43003	6.94111	3.60592	2.34226	4.25801	4.64736	4.92546	6.56326	3.13075	6.99687	4.49557	2.57221
ENSG00000054523	KIF1B	6.67492	7.71408	6.42618	5.1366	11.0853	5.97115	9.3396	5.10912	5.1642	8.03935	10.3763	5.89609	10.0979	12.2911	5.48113	9.09574	8.9745	11.0138	11.6028	11.7737	10.3652
ENSG00000054598	FOXC1	0.519214	0.784224	4.32396	0.724969	0.586461	1.27016	3.78125	4.46887	0.855297	3.74264	1.23322	2.45136	2.438	6.33098	1.48025	2.13477	1.43323	5.16422	10.6649	7.30859	6.63078
ENSG00000054611	TBC1D22A	14.3676	9.73588	10.5267	15.5131	11.0939	15.3001	11.7904	9.06985	14.7714	11.4133	8.64463	11.9478	5.52938	5.53573	9.23627	6.3707	7.13934	7.27026	7.00394	7.44743	5.7133
ENSG00000054690	PLEKHH1	2.9566	14.9128	5.5789	7.92741	12.96	4.57244	20.9608	14.0419	7.166	23.0521	20.5683	9.36646	19.8347	25.3297	11.5096	13.4103	26.1258	17.4591	19.13	19.888	12.2335
ENSG00000054793	ATP9A	4.00193	6.619	5.03923	8.43096	1.57777	4.98515	10.4392	9.28866	9.19427	4.49354	3.76728	1.93608	5.91548	6.02153	4.4679	2.94012	6.26827	4.00558	6.95441	7.00922	4.35554
ENSG00000054796	SPO11	0	0	0	0	0	0	0	0	0	0	0	0	0	0	0	0	0	0	0	0	0
ENSG00000054803	CBLN4	0.250682	0.737379	1.08542	0.0787738	0.484807	9.80313	0.0460138	0.0178336	1.44523	0.267721	0.491542	0.384787	0.00668323	0.111101	0.245483	1.1643	0.0275614	0.131829	0.124655	0.00949675	0.0283595
ENSG00000054938	CHRDL2	39.521	4.34682	1.16579	4.18082	0.573635	1.38185	0.537465	2.43435	1.35942	0.463684	0.0184471	0.84638	0	0.130169	0	0	0.109791	2.55283	5.52992	2.57993	2.17727
ENSG00000054965	FAM168A	7.32976	6.84643	8.2166	6.8627	7.2683	7.01508	9.97486	7.76275	8.38402	11.1012	10.6283	10.5231	7.50289	9.78799	6.00359	9.11052	9.32251	8.1216	8.60553	8.24694	7.19379
ENSG00000054967	RELT	12.8138	3.04294	5.55182	2.41408	6.82577	7.26767	3.41218	2.72139	3.64382	2.14271	2.48762	6.25367	1.16416	1.17741	0.747657	2.74894	1.73847	0.661059	0.436784	0.850868	1.44457
ENSG00000054983	GALC	30.4918	15.2683	20.3359	17.9181	58.4898	18.8193	33.7982	25.9364	22.4754	41.2631	29.4365	24.6075	33.3799	29.9108	30.51	37.1441	25.0582	17.3221	18.9136	20.0855	19.1155
ENSG00000055044	NOP58	32.9902	52.9951	45.1239	42.0849	45.6052	25.4127	34.2954	36.5372	37.5011	25.9918	33.1254	28.7427	47.4124	35.4898	39.389	50.1543	30.6159	25.6659	35.2142	29.3534	29.8324
ENSG00000055070	SZRD1	61.3953	26.1768	37.2807	36.0273	45.0236	63.1758	52.3797	25.6393	34.0138	38.2668	42.7543	45.5628	20.3273	24.6462	44.8504	26.9797	26.7963	30.3843	34.4533	33.5085	24.9748
ENSG00000055118	KCNH2	3.33397	0.119796	1.49422	5.94731	0.0304026	1.71777	0.0809352	0.0724688	12.89	0.110449	0.629436	0.614367	0.00615297	0.0165481	0.0523322	0.114354	0.0599597	0.371062	0.142916	0.646668	0.175387
ENSG00000055130	CUL1	16.5451	11.9888	17.2468	10.4987	24.7849	17.3083	16.2603	14.6859	13.2969	19.7049	14.9429	18.8497	18.1316	17.8956	17.9167	20.7748	16.2822	14.0986	14.4345	15.3537	14.7089
ENSG00000055147	FAM114A2	16.2231	27.0224	16.7435	11.9277	25.6159	15.6399	26.2242	15.8658	16.8167	21.9221	23.8923	17.6941	21.3023	21.3788	23.3081	17.7473	16.9776	14.2001	15.1944	7.31494	12.3294
ENSG00000055163	CYFIP2	9.9589	35.145	35.037	94.2154	21.381	53.9947	77.392	72.4807	89.1984	48.8584	47.8311	41.886	44.8082	133.614	62.4518	45.0456	63.2626	115.026	271.602	91.142	85.6354
ENSG00000055208	TAB2	10.8025	6.68684	11.7344	10.9544	31.2534	13.0488	11.7979	9.45179	10.7996	18.7114	9.74737	19.6314	18.2553	23.8099	14.0484	20.6944	22.4602	20.2982	18.2977	20.101	21.3868
ENSG00000055211	GINM1	22.2656	15.5622	23.2713	23.4328	28.0251	44.1086	32.9678	24.5949	19.4341	30.4734	23.1431	26.3128	50.1588	56.967	49.439	37.5685	46.7918	59.7532	58.9737	59.6876	67.9917
ENSG00000055332	EIF2AK2	7.60816	7.98583	9.11309	4.65811	19.4942	6.63276	14.9569	7.94962	9.02765	9.90877	8.41741	6.76117	9.31865	10.3403	6.54979	8.08524	8.22103	5.55141	6.23091	6.30957	5.79745
ENSG00000055483	USP36	47.3836	39.4984	16.6818	20.7066	19.0994	21.7292	30.6667	19.41	18.3026	27.7418	17.7568	20.958	18.5826	19.0205	11.1941	24.5988	24.8609	20.4463	26.9193	23.7531	22.5272
ENSG00000055609	KMT2C	10.0056	8.75824	9.79126	8.99676	10.8736	8.48568	11.5224	8.9671	9.98118	16.4248	12.8012	10.3903	12.6196	11.4457	7.5564	14.234	11.9984	10.6277	10.3037	9.73184	9.3388
ENSG00000055732	MCOLN3	0.0496534	6.90461	0.470599	0.0844308	0.339992	0.515612	1.15438	0.218473	0.296315	0.196963	0.75972	0.41709	0.304393	0.700271	10.1076	0.727093	5.53706	11.6035	7.73948	15.8102	10.063
ENSG00000055813	CCDC85A	0.106431	0.274332	0.464333	0.960207	0.056045	0.565008	1.06189	1.14658	1.54242	0.869028	1.18835	2.07781	0.2	0.314741	1.64431	0.563564	0.432157	0.137812	0.223463	0.210961	0.183843
ENSG00000055917	PUM2	15.3051	17.8718	11.6911	15.3516	24.3535	20.3086	23.9494	22.9421	19.4554	23.999	17.6643	22.8114	24.8101	28.0046	26.503	26.2208	28.9983	20.0126	20.5885	20.8876	22.1372
ENSG00000055950	MRPL43	55.1374	24.7902	28.5438	34.9748	41.24	70.7521	44.5154	23.4746	41.2928	37.3719	45.8777	43.6636	29.5582	24.2874	39.8615	27.7427	24.1673	38.3861	41.4397	44.5374	38.9657
ENSG00000055955	ITIH4	71.8933	121.445	12.0642	2.68952	21.66	13.4809	5.89541	2.918	3.14818	8.69766	6.78933	16.0801	4.40118	4.18779	2.82569	5.70975	6.3661	20.0818	13.8515	7.41607	15.6566
ENSG00000055957	ITIH1	1.28202	0.0313055	0.311841	0.981281	0.146261	11.0309	0.0302552	0.0266718	0.245736	0.129438	0.029804	0.33273	0	0.0266447	0.052865	0.223027	0.118958	0	0	0.0280998	0.0636231
ENSG00000056050	C4orf27	9.76877	17.1063	13.9534	2.76365	23.5156	12.6716	18.3185	17.5059	8.33337	19.5532	19.9492	15.1528	20.6962	21.5538	29.3626	16.9002	16.2827	14.8347	20.158	15.9926	16.7643
ENSG00000056097	ZFR	25.1349	30.754	20.3253	29.62	31.9326	32.6076	25.8073	26.4047	26.7632	29.147	30.9917	26.9927	33.8851	31.9023	31.6954	30.6385	33.2942	25.5448	29.7869	26.4942	29.6388
ENSG00000056277	ZNF280C	0.688076	0.770673	1.00156	0.812733	1.50041	0.486395	0.707265	0.976963	0.924177	1.24664	1.08759	0.837792	1.08495	0.928311	0.838133	1.26717	1.13911	0.570697	0.720881	0.826359	0.774722
ENSG00000056291	NPFFR2	0.039856	0	0.136818	0	0	0.15841	0	0.0247265	0	0	0	0	0.0123685	0	0	0	0.0321339	0	0.0495472	0.255672	0.0776142
ENSG00000056487	PHF21B	0.00394668	1.37294	0.0536719	0.00568424	0.105392	0	0	0	0.0539768	0	0.270428	0	0	0	0	0.0491756	0	1.01885	2.68976	0.805933	0.752432
ENSG00000056558	TRAF1	4.7738	5.90319	8.69403	5.45366	10.8332	5.02185	2.17858	5.5365	4.53578	5.02093	5.32358	7.81514	3.2801	3.12063	2.99561	5.96793	4.32445	5.17154	4.19252	6.51486	7.02718
ENSG00000056586	RC3H2	6.78315	5.07986	8.37043	4.51359	16.5688	8.81931	10.229	8.97069	5.01435	14.0529	10.4845	12.9521	11.6186	14.8527	10.7615	12.5335	12.1023	8.56163	10.2321	11.863	11.9374
ENSG00000056661	PCGF2	9.49004	21.1846	19.1059	23.7443	14.5642	22.5229	23.7713	18.6175	15.7984	23.6887	34.668	24.5342	16.1112	11.4074	21.9577	21.9836	22.7637	45.8794	31.7463	39.4822	31.371
ENSG00000056678	KIFC1	0	0	0	0	0	0	0	0	0	0	0	0	0	0	0	0	0	0	0	0	0
ENSG00000056736	IL17RB	15.373	8.33125	4.96966	8.38038	0.222828	83.2455	6.07949	37.1895	9.01554	6.90083	19.7136	5.85932	41.157	18.6967	9.51653	7.63324	24.6312	94.9859	60.2411	75.2813	73.3356
ENSG00000056972	TRAF3IP2	55.235	20.6104	24.8609	22.208	23.5256	40.514	33.8875	24.8283	22.7583	34.16	38.1365	27.6057	31.9101	13.7312	25.6591	22.6001	20.1977	5.10087	9.12299	8.51383	7.8763
ENSG00000056998	GYG2	0.232967	4.26375	1.0807	0.329755	0.127387	0.546807	0.217794	0.0316218	0.103999	0.0310614	0.00707328	0.235637	0.0518972	0	0.0999878	0.134518	0.309757	1.40514	2.12185	1.28827	1.12361
ENSG00000057019	DCBLD2	6.03804	11.5794	10.2977	3.80409	26.3754	7.20154	7.59801	5.17171	6.34081	5.70978	4.5647	9.74084	4.48901	9.44342	4.16694	8.51851	11.8052	7.99051	9.87826	11.416	6.89274
ENSG00000057149	SERPINB3	0	0.0111857	0	0	0.0404865	0.0109021	0	0.00532759	0	0	0.014006	0	0	0	0	0	0	0.111999	0.0406256	0.0951206	0.217026
ENSG00000057252	SOAT1	50.8167	21.499	22.1387	37.6221	53.9078	32.2145	25.9743	15.9107	61.1964	20.5545	12.739	34.5593	22.1343	26.5076	16.4507	31.0111	20.9637	12.7167	12.0937	15.278	11.112
ENSG00000057294	PKP2	1.75034	17.5195	4.87834	30.8957	3.80221	4.91933	5.4534	3.29241	32.8546	5.9815	3.67394	5.98631	9.24878	9.18306	4.44116	9.38537	6.2841	15.6774	6.51776	10.9381	6.98862
ENSG00000057468	MSH4	0.113338	0.434828	0.237756	0.0846409	0.176831	0.166666	0.268394	0.350389	0.0677843	0.219766	0.122352	0.123263	0.258516	0.0902846	0.148741	0.0657542	0.248759	0.0352487	0.0469656	0.00874635	0.019589
ENSG00000057593	F7	0.104917	0.0476244	0.0375159	0.00839463	0	0.132143	0.223112	0.0472507	0.0531832	0.00564977	0.105245	0.0654237	0.0648787	0.00835741	0.0596416	0.0210697	0.0140683	0.0652231	0.144894	0.182135	0.112053
ENSG00000057608	GDI2	92.7367	43.876	111.142	92.5866	158.291	111.213	118.663	121.479	96.7194	112.235	122.369	115.82	132.186	159.636	167.284	103.242	94.8015	99.5786	85.5169	107.226	93.2811
ENSG00000057657	PRDM1	7.44957	3.38588	8.63413	0.955784	13.884	7.64277	11.3082	8.46877	2.09981	21.1845	7.01542	18.3718	6.1438	6.10319	4.36577	4.98112	8.91429	0.965082	0.902767	1.45651	2.15824
ENSG00000057663	ATG5	9.70312	5.11783	9.70601	6.71821	15.3399	7.52728	7.51516	9.66075	5.47498	7.95782	6.69451	7.04612	12.197	11.9336	14.3086	11.9177	10.5848	9.21607	9.20043	10.1411	11.8398
ENSG00000057704	TMCC3	4.67358	2.74233	3.26781	1.06213	2.36438	7.02348	12.8941	8.23204	2.21195	22.3697	11.5747	8.20717	11.1111	11.5975	18.4461	4.9053	9.69014	6.01442	3.53569	5.02023	5.96572
ENSG00000057757	PITHD1	33.4501	18.9616	28.063	21.1341	31.3529	29.2086	23.4492	20.6693	18.2116	21.5246	22.5034	22.3753	30.7668	29.3135	26.557	24.2331	25.6595	25.0444	22.1332	26.0339	24.2239
ENSG00000057935	MTA3	18.171	21.7727	23.7258	24.3946	14.9686	19.169	19.5448	19.8589	23.4852	20.3871	15.4146	18.2434	16.9264	21.631	23.451	19.7074	22.4612	18.5139	20.8092	21.7373	21.1561
ENSG00000058056	USP13	3.1159	1.69338	1.72396	2.22614	1.63606	1.94806	2.04162	1.54465	3.85604	2.78449	2.94875	2.95564	4.05929	3.55659	3.84234	2.41578	3.11282	2.24543	4.25422	3.04419	1.44853
ENSG00000058063	ATP11B	13.0294	8.82936	9.55013	11.3866	16.3803	10.1107	12.9729	7.84249	15.6396	11.9077	10.4058	8.24839	15.6335	20.7048	9.45541	15.5817	18.9334	10.5304	7.35173	10.9023	10.8904
ENSG00000058085	LAMC2	2.38694	6.95864	6.23274	9.69675	16.1122	1.95103	3.64359	2.05656	7.46938	2.58464	2.28746	5.35967	4.40555	2.69966	1.23427	5.5086	8.99545	6.05601	9.90622	27.0741	10.4211
ENSG00000058091	CDK14	5.7996	11.0803	5.9701	15.4033	11.6272	16.722	19.4161	2.5904	20.3437	30.4017	20.3225	25.2425	24.4378	12.3224	8.87155	35.476	11.746	23.7254	13.1175	18.9096	28.1045
ENSG00000058262	SEC61A1	219.885	223.949	125.837	115.854	208.581	116.565	82.9112	50.3045	136.649	68.5822	93.9295	91.9811	54.7881	85.1701	57.3987	68.379	61.8904	91.7081	80.4725	92.9128	82.5875
ENSG00000058272	PPP1R12A	26.697	20.3961	23.2376	16.2176	34.8097	27.1919	30.1277	17.804	20.2162	41.5831	33.7878	35.7036	29.9662	42.1179	22.1046	30.3535	33.78	21.2859	25.6248	28.5224	22.0055
ENSG00000058335	RASGRF1	0.721215	0.175222	0.757759	0.278646	0.198705	0.454293	0.60525	0.133524	0.58295	0.0797402	0.394868	0.230095	0.128869	0.160476	0.249552	0.430334	0.303021	9.32935	0.409312	2.60416	3.30513
ENSG00000058404	CAMK2B	0.263239	0.0693207	0.115569	0.858825	0.475702	0.440909	0.0525702	0.0795367	0.436916	0.446573	3.35761	0.293126	0.0381068	0.0592091	0.1235	0.179701	0.160171	1.48086	0.725124	0.881318	0.642132
ENSG00000058453	CROCC	6.6339	6.22332	9.61257	10.4594	4.64849	7.74348	10.3888	6.45228	9.47442	5.1228	10.2146	10.641	2.0146	1.4381	2.49671	4.30828	4.59052	4.70878	5.44496	6.35133	5.89721
ENSG00000058600	POLR3E	20.4318	18.9676	21.617	40.3892	18.9632	21.7408	21.4896	19.5429	43.4872	21.1641	26.1791	20.6528	21.5214	11.015	16.1959	23.6029	15.9432	28.4595	24.0471	26.4555	24.9841
ENSG00000058668	ATP2B4	24.738	0	31.0897	24.3581	0	16.0787	0	20.9342	37.6806	27.7744	27.4174	29.8744	11.8083	25.9299	19.6775	21.4681	22.8707	11.0115	9.30369	13.4656	10.001
ENSG00000058673	ZC3H11A	29.5801	30.9437	40.8	23.1458	46.4364	27.4801	31.8067	36.2771	27.863	33.7053	37.7105	31.7666	31.7192	46.7896	46.7397	57.1835	47.5044	35.3188	37.9171	34.801	36.5098
ENSG00000058729	RIOK2	25.0676	16.0376	29.2445	15.6348	26.6048	15.8495	23.3749	24.6293	18.6138	19.596	31.1475	18.8975	24.1615	31.8647	47.4157	20.3346	21.8419	18.0498	16.1314	18.1412	13.9475
ENSG00000058799	YIPF1	29.3019	22.523	18.9309	11.2341	34.9092	23.0582	26.7429	16.4571	11.1441	17.4702	15.5973	15.9244	17.183	18.8896	18.3663	17.4416	13.0862	19.3952	15.7868	18.9008	18.2185
ENSG00000058804	NDC1	4.14072	6.56567	7.01698	3.99255	8.68633	4.35261	3.42562	3.95693	5.07216	4.10477	4.58951	4.19215	7.36612	6.94471	7.83122	5.88232	5.29798	4.36362	5.51414	4.98385	4.32343
ENSG00000058866	DGKG	5.42925	3.44807	1.13265	3.3895	4.82678	2.94713	0.971936	0.363039	5.66336	0.65487	0.534994	3.17511	0.874119	1.24119	0.570737	0.865421	0.538762	4.37102	0.844949	2.87884	2.38368
ENSG00000059122	FLYWCH1	21.9999	5.60107	15.3216	25.0382	13.6254	22.1877	13.2581	13.8335	29.4627	13.3155	17.569	13.6703	4.45943	3.42644	11.0991	9.57239	7.08254	14.5134	8.0575	16.7149	6.87764
ENSG00000059145	UNKL	36.7006	8.87107	26.6452	35.0427	13.2724	20.1437	30.1215	19.034	40.8432	18.7192	33.3673	32.1695	4.87192	4.40147	16.5599	12.4958	11.6458	9.64603	14.7088	10.8753	20.4698
ENSG00000059377	TBXAS1	57.8292	28.3695	36.0343	16.2528	69.6283	49.6401	39.5645	42.1424	29.2201	52.568	27.4267	71.6286	27.3322	63.5421	31.0115	57.0996	31.6182	11.0753	6.5432	11.525	8.90461
ENSG00000059378	PARP12	19.78	29.8694	34.7261	23.4237	79.6045	20.0975	27.5222	24.9583	22.0574	43.0798	26.9634	41.097	28.5776	29.7672	15.6277	34.4418	28.0383	10.462	13.5245	13.1701	17.2873
ENSG00000059573	ALDH18A1	44.9955	47.4634	28.3539	58.7579	44.5251	45.5789	27.5914	15.7113	46.639	35.7194	21.0329	23.7228	34.5622	21.2536	18.4403	16.2833	16.2546	16.738	21.0434	24.5843	17.5934
ENSG00000059588	TARBP1	15.491	32.8684	26.0962	22.4157	36.2613	11.4841	12.1883	25.1561	20.2991	35.0845	28.0082	29.9612	26.6042	28.7053	22.6804	34.8335	27.5235	15.627	25.313	17.9461	19.5328
ENSG00000059691	PET112	14.1719	12.891	15.3081	14.3482	15.9928	28.7461	23.9137	17.676	16.2861	21.9672	21.1077	19.4722	29.7422	22.6775	22.3389	18.149	22.2001	34.8654	38.2963	27.8797	28.6392
ENSG00000059728	MXD1	27.257	14.8635	6.44486	3.91565	7.03992	7.11616	15.0515	5.89062	4.68813	6.84417	8.37571	5.90132	5.11275	5.97246	5.61341	3.95974	5.84508	5.34978	6.02845	5.65776	6.35991
ENSG00000059758	CDK17	15.6093	14.2126	15.5302	20.7006	21.5497	22.6795	28.8911	19.5385	19.4546	28.0634	28.1546	29.0058	22.4175	26.5901	22.1617	23.7111	23.3659	11.8274	12.1969	16.8019	13.1672
ENSG00000059769	DNAJC25	3.61814	5.64394	5.41261	2.87454	6.56456	3.27643	4.58279	7.93098	3.02401	3.47057	10.0087	2.82574	7.30553	0	13.5767	11.8092	13.4401	8.1121	14.7494	12.5102	20.5364
ENSG00000059804	SLC2A3	81.2291	109.445	40.414	22.2237	92.0276	54.445	177.006	68.153	29.0897	173.461	26.7708	64.9953	20.1727	27.1453	57.2708	49.5146	71.4545	9.28014	13.9872	7.22937	24.4949
ENSG00000059915	PSD	0.381272	0.674422	0.690255	1.0865	0.399625	0.323477	0.345443	0.279997	1.27046	0.433617	0.520321	0.199474	0.149082	0.0656222	0.276437	0.210031	0.221992	0.425233	0.689588	0.46166	0.207511
ENSG00000060069	CTDP1	4.9053	3.71859	4.34757	2.48485	4.7196	4.47375	4.38409	2.86925	2.96222	3.37642	3.29919	4.11882	1.4212	1.62986	1.94045	3.03217	1.14887	3.60498	3.27908	4.44578	3.23426
ENSG00000060138	YBX3	561.038	680.114	828.8	680.178	243.278	841.256	860.978	720.353	573.032	576.943	374.809	506.452	550.598	453.41	422.907	475.915	548.735	285.744	190.729	343.941	174.709
ENSG00000060140	STYK1	0.853632	1.01547	0.519376	0.0265307	2.45235	0.0940391	0.176021	0.0961007	0.307368	0.313753	0.0268459	1.02867	0.0270106	0.480024	0.351795	0.146454	0.0974186	0.0775701	0.291984	0.140334	0.472815
ENSG00000060237	WNK1	74.4927	59.9358	61.6072	68.0047	89.6691	81.6733	50.9731	31.447	72.7732	80.3985	53.5032	85.8048	45.2816	56.3281	24.8418	48.9023	63.0635	189.032	182.582	137.145	118.623
ENSG00000060303	RPS17P5	2.98347	2.76579	3.38099	3.28681	3.14202	1.82879	1.84358	2.79891	2.75846	2.93411	1.47985	2.64169	1.15124	1.85377	3.33098	2.79396	2.54474	1.58715	1.24932	1.38505	2.01105
ENSG00000060339	CCAR1	60.6133	47.1981	65.1573	44.7821	65.6758	51.7213	48.5106	38.7455	47.4251	63.6622	60.151	60.3828	64.5885	70.2532	46.3889	72.9028	65.8672	56.5597	58.0476	68.886	61.9838
ENSG00000060491	OGFR	23.5668	10.7071	18.187	16.8368	29.0427	22.808	22.1602	12.8506	19.3351	18.9879	15.7139	22.9758	13.853	12.5332	13.6713	14.9614	13.733	12.3547	8.73657	13.4044	12.8641
ENSG00000060558	GNA15	17.9485	1.39579	3.41335	0.854008	6.08328	6.99101	2.54843	0.764683	1.08562	2.26296	1.0098	3.27694	0.537305	0.936199	0.953743	1.38882	0.918559	0.217565	0.132522	0.430362	0.642543
ENSG00000060566	CREB3L3	16.2801	3.83526	0.31204	5.30211	0	19.6188	0.714382	0.765516	10.6214	0.0869983	4.55547	1.04189	1.76402	2.02198	0.563863	6.18999	1.23011	1.83277	0.705274	0.218404	2.49121
ENSG00000060642	PIGV	6.73159	7.44167	8.13696	11.8305	7.8809	13.8892	15.8708	12.2813	14.7801	13.1815	17.9202	14.8917	14.9088	9.92909	12.8061	13.5593	13.7297	16.2774	15.6939	10.9089	10.5939
ENSG00000060656	PTPRU	15.3052	27.2625	5.46989	22.8694	10.8004	25.351	21.1267	8.90347	21.8163	11.8323	17.9026	13.528	7.31007	3.44561	9.71507	3.68632	2.6887	2.27848	3.39392	1.99271	0.866151
ENSG00000060688	SNRNP40	25.7795	30.5768	27.6757	11.4475	39.6641	19.3918	14.9816	12.1159	8.47645	21.0211	21.106	21.6222	23.2168	21.1925	21.6071	22.1083	15.4101	15.8655	19.4025	18.5422	14.2214
ENSG00000060709	RIMBP2	0.181519	0.00978363	0.00541126	0	0.0865035	0.176749	0.0591772	0.00274083	0	0.234302	0.083857	0.818892	0.0238257	0.262863	0.035743	0.0195482	0.154765	1.32991	2.81156	2.20358	1.82564
ENSG00000060718	COL11A1	0.261554	1.06514	51.6383	0.031992	1.09735	0	0.58854	1.21926	0.199123	0.241169	0.0654101	0.851773	0	0.57921	0.312116	0.136005	0.265824	0.247052	0.137314	0.25952	0.177646
ENSG00000060749	QSER1	9.41311	4.416	8.71443	11.6559	14.401	7.54447	11.3295	7.40521	10.3777	11.1866	9.35054	10.2267	9.08627	10.4357	5.15611	9.49117	7.23644	6.36127	6.5569	8.67351	5.4528
ENSG00000060762	MPC1	29.5011	21.3749	28.3633	30.5461	47.9545	55.242	85.5544	26.4654	24.835	53.943	41.5658	85.1664	73.7203	0	101.065	90.3386	53.6959	152.273	337.53	131.57	157.631
ENSG00000060971	ACAA1	52.9677	33.2817	41.4353	62.6877	41.7589	95.6239	55.1496	34.055	49.7309	47.5568	46.5274	50.8045	33.7036	35.2938	42.835	43.217	39.5505	342.312	230.887	226.042	262.934
ENSG00000060982	BCAT1	7.06908	4.65113	4.79189	0.442733	21.4712	3.1176	3.75174	3.69475	1.07075	5.54221	1.73016	4.17854	3.58483	7.09823	2.38699	6.6959	4.53115	0.574971	0.720964	1.19327	1.11979
ENSG00000061273	HDAC7	28.1631	28.6001	39.0754	18.5713	37.0168	41.8497	39.9063	34.1264	23.8718	54.5939	54.3905	53.412	15.407	18.5521	24.2548	35.4123	37.2622	15.6167	16.9578	29.8748	15.7203
ENSG00000061337	LZTS1	2.56663	0.92245	2.73826	0.785646	1.17064	0.729132	2.26808	1.42865	1.25324	3.04933	4.46093	3.56084	0.494979	0.705338	2.56878	0.89169	0.959731	0.410009	0.334492	1.02697	0.350064
ENSG00000061455	PRDM6	1.83857	4.02393	0.66539	1.13266	0.501362	0.250834	0.5404	0.706213	2.18259	0.641973	0.33925	0.54699	0.387949	0.294545	0.41318	0.384792	0.609293	1.05781	0.689173	0.481675	0.336024
ENSG00000061492	WNT8A	0	0.0115563	0.0356242	0	0.00971504	0.0112648	0	0	0	0.0483907	0.0289441	0.0238408	0	0	0	0	0.0157105	0.00860688	0	0.0135333	0
ENSG00000061656	SPAG4	172.125	117.223	56.6042	87.5531	40.9803	67.8281	81.5506	140.948	107.085	114.457	70.0561	64.0864	42.6102	39.7857	61.449	44.4272	47.6395	4.7097	3.10692	2.57721	2.53359
ENSG00000061676	NCKAP1	50.571	56.1629	82.9596	73.3884	27.4577	47.107	45.6209	87.5914	77.0766	34.6234	62.5524	33.0022	76.0963	72.7449	79.0622	87.818	59.963	68.2786	65.4662	70.9474	63.91
ENSG00000061794	MRPS35	24.2038	43.7612	36.9388	39.807	39.8546	34.6475	44.6877	37.5321	52.4889	30.5512	36.3681	29.427	64.4748	60.2893	51.3801	36.7719	39.1244	60.0729	72.622	56.7971	70.3727
ENSG00000061918	GUCY1B3	8.59043	13.9033	19.6396	10.7091	5.49774	18.1312	12.6652	9.56281	17.1105	15.3805	15.9036	10.5801	25.4573	11.7766	16.371	19.4232	13.7313	6.35989	8.59526	10.1573	7.8055
ENSG00000061936	SFSWAP	14.0456	21.5594	20.8127	21.2593	16.0896	26.8072	26.8821	26.3642	19.1868	24.6384	25.4368	28.2118	14.9217	12.3202	19.9962	21.2977	21.4276	16.1321	16.2887	18.9548	12.1169
ENSG00000061938	TNK2	20.8206	9.26365	20.1186	33.5363	23.0278	21.3725	15.6053	10.8719	37.2351	24.322	26.7022	31.7653	3.45062	3.76206	6.85545	9.53822	7.26089	5.01493	5.07975	7.83474	6.59753
ENSG00000061987	MON2	11.4757	21.9593	29.0757	13.9302	19.1963	9.39326	20.7081	42.7322	15.1685	26.0681	25.3466	19.2067	33.2592	39.6644	29.5579	51.0419	54.7688	21.7929	19.2315	22.4539	22.1909
ENSG00000062096	ARSF	0.171947	0.00869919	0.0288683	0.0861365	0.0157447	0.376925	0.440819	0.331495	0.164618	1.29295	0.945595	0.109761	1.63426	3.99378	0.148313	0.432922	0.0361638	2.40932	9.87817	2.6005	2.39302
ENSG00000062194	GPBP1	32.0746	34.6013	30.608	28.1699	49.131	52.323	49.1624	40.5623	30.7784	41.0259	55.7401	43.8134	49.8652	55.2386	88.3531	49.6985	60.4631	31.7318	39.4404	37.5592	37.9682
ENSG00000062282	DGAT2	1.74993	0.843418	1.46405	5.42741	2.66551	2.36429	0.828559	0.923751	7.18817	0.123279	0.743111	0.497301	1.93178	1.07757	0.932134	0.343864	0.249449	3.14467	2.84688	2.80065	3.5034
ENSG00000062370	ZNF112	1.5794	3.38627	2.33373	0.582249	1.28731	2.04743	2.85677	1.41892	1.4569	2.56272	3.63155	2.35395	4.13645	3.11985	3.93456	3.12895	3.61065	2.87063	3.18522	2.97749	2.18805
ENSG00000062485	CS	53.9046	73.7306	72.4648	87.8427	58.3293	60.1742	55.6055	65.4762	89.7189	47.002	56.0281	56.2269	54.3749	47.9993	34.4757	48.4701	47.7058	66.611	74.9019	74.4944	58.4437
ENSG00000062524	LTK	0.493406	0.536126	0.468577	0.367063	0.0502366	0.190874	0.0445379	0.214407	0.0967262	0.228583	0.195465	0.612384	0.0441254	0.0113953	0.172299	0.363615	0.302194	0.95554	0.347674	1.27833	0.811474
ENSG00000062582	MRPS24	63.6245	61.3327	63.4752	55.9217	59.2544	77.3757	55.6689	54.1256	58.3238	78.7882	58.3645	61.4223	44.4176	27.882	57.3659	48.7604	34.0513	46.4178	66.7123	49.0839	42.2063
ENSG00000062598	ELMO2	21.913	29.2272	20.9016	13.8901	24.8575	17.586	11.0353	9.75184	14.546	12.5992	13.9321	17.9451	16.3933	14.7539	8.76486	16.2331	10.9383	18.3697	15.5129	21.2495	14.2284
ENSG00000062650	WAPAL	21.6104	10.0756	11.2456	12.7754	25.1956	18.9539	20.1487	9.53701	12.7827	22.753	16.8301	21.9017	16.4825	23.8933	17.2857	17.4546	21.0557	16.4646	14.698	18.8182	15.7966
ENSG00000062716	VMP1	249.28	431.722	286.161	354.348	195.033	182.563	316.821	204.943	332.055	166.725	155.571	210.407	257.685	240.809	289.35	197.567	173.575	176.893	155.015	198.74	127.041
ENSG00000062725	APPBP2	4.62349	6.53014	7.54918	3.62614	9.07314	6.5032	13.6401	9.28721	5.51112	11.6876	10.8567	7.42832	11.33	13.4351	13.0371	11.3715	13.4307	10.7257	9.77701	13.5072	9.07407
ENSG00000062822	POLD1	14.3773	6.79834	10.7007	9.59219	10.6252	13.0021	8.79792	6.18337	11.4272	4.22018	7.95935	6.63208	2.37603	0.816417	2.55546	3.2121	3.41136	2.32837	3.25937	3.35589	2.13774
ENSG00000063015	SEZ6	0.111781	0.0247882	0	0	0.0340491	0	0.00950218	0.0451172	0	0.0713675	0	0	0	0	0	0	0	0.130629	0	0.133749	0.066258
ENSG00000063046	EIF4B	36.3317	70.588	69.1088	75.7204	57.3812	76.2738	105.548	129.245	79.1423	133.793	84.4013	85.8582	107.521	99.7193	123.503	86.3195	109.103	59.1168	56.8076	63.8524	70.3395
ENSG00000063127	SLC6A16	2.08441	5.29258	1.88136	0.0434488	1.55809	2.1134	0.276876	0.668689	0.0744017	0.755462	0.387789	3.25244	4.16204	2.00364	1.15467	0.351895	0.588386	2.52299	4.2066	1.75112	2.32892
ENSG00000063169	GLTSCR1	3.47265	5.78839	3.73404	2.6306	2.15608	2.43855	3.35215	1.66409	2.72302	2.04483	1.91473	3.85946	1.36969	1.14278	0.602828	2.56908	2.71164	1.81103	2.28511	1.64934	1.58805
ENSG00000063176	SPHK2	6.95455	4.09024	3.49534	4.70517	4.0436	6.77696	3.80322	2.28146	4.91942	1.7063	4.66865	5.11852	1.61244	1.22936	2.02345	4.08462	3.07901	22.3159	17.493	17.8613	14.3805
ENSG00000063177	RPL18	795.481	976.807	1170.97	1331.97	721.95	1004.82	1004.3	1300.19	1015.24	1341.41	908.879	987.649	596.763	440.469	1319.31	742.865	781.385	360.622	403.89	458.028	384.221
ENSG00000063180	CA11	6.76867	5.24742	11.4707	8.13462	8.7923	10.8197	6.43884	9.00046	7.49346	11.5264	18.8604	7.5501	7.26731	2.16103	7.06444	4.65019	4.92776	12.1965	17.3204	7.78369	12.6841
ENSG00000063241	ISOC2	53.9718	25.1892	53.4993	101.597	24.962	79.5746	58.9189	35.6755	101.444	25.159	53.6588	52.6931	23.908	14.9373	37.6432	32.9492	28.4866	68.906	53.9568	51.4288	58.6314
ENSG00000063244	U2AF2	78.9812	92.539	81.0972	66.7988	74.636	97.1119	71.2759	51.0974	65.8824	54.6735	80.8796	73.1802	28.2753	17.9161	41.0262	53.7953	44.3298	47.3171	55.2171	62.0329	46.7183
ENSG00000063245	EPN1	26.0648	16.0801	18.2468	33.6756	13.5239	34.5081	27.2492	15.8629	30.1403	12.399	21.263	20.722	5.19062	4.55239	11.2941	10.5271	10.2612	15.8439	21.2775	18.7992	12.7598
ENSG00000063322	MED29	27.3457	20.7431	17.921	20.4179	11.7607	37.3298	32.5887	18.6158	28.4722	16.9528	27.4395	22.4663	12.057	10.7211	20.6542	13.3298	12.9352	16.2803	20.7481	19.7225	14.041
ENSG00000063438	AHRR	0.581496	3.33054	1.94739	0.920904	0.556907	0.351662	0.157144	1.96669	0.499339	0.539777	0.778835	0.579052	0.140864	0.622396	0.642298	0.514163	0.203104	0.161876	0.155252	0.259983	0.162983
ENSG00000063515	GSC2	0	0	0	0	0	0	0	0	0	0	0	0	0	0	0	0	0	0	0	0	0
ENSG00000063587	ZNF275	2.78979	4.29437	3.11954	2.37381	4.29271	2.372	4.02527	2.01375	2.77512	2.7873	2.76846	3.63438	2.20613	3.10729	2.09852	2.70859	2.97713	4.3897	5.33655	5.17314	3.9661
ENSG00000063601	MTMR1	6.95209	10.0921	8.57612	5.59196	15.1685	9.35928	12.0249	9.65937	6.5897	10.5879	10.5887	12.2406	10.1409	14.0821	5.34882	10.5687	13.5357	6.5074	6.98525	7.31119	7.55861
ENSG00000063660	GPC1	32.2195	7.6495	12.1467	19.8148	1.97113	9.66237	11.1154	6.87513	13.2431	1.35278	7.08225	7.66364	0.319869	0.627951	2.86592	5.04849	2.92872	3.98346	6.20764	9.10438	2.80803
ENSG00000063761	ADCK1	2.71311	1.62277	2.25295	2.9923	3.08255	2.16945	1.23385	1.7727	2.89247	2.2082	1.79365	2.34862	2.71697	1.39852	1.31364	1.90606	2.05252	3.97221	3.94219	4.27248	3.38872
ENSG00000063854	HAGH	30.5088	24.4902	28.737	85.7565	22.5898	54.594	41.1833	40.2438	84.5821	30.9485	61.3767	32.2945	31.3223	20.9792	35.17	40.9527	26.0896	143.862	91.6473	104.252	125.963
ENSG00000063978	RNF4	23.4694	21.5554	19.9864	16.9669	20.326	29.5457	25.4694	15.2451	26.8896	21.4026	20.0715	24.323	19.1416	23.3467	28.0302	24.8185	23.5131	21.9898	17.3475	26.1136	16.7997
ENSG00000064012	CASP8	48.0485	64.8032	41.449	45.5269	80.3688	39.3871	44.0488	31.1455	72.6085	35.61	40.6881	56.2449	53.6382	52.1524	42.8116	61.1783	48.0251	20.8156	29.9525	32.4456	26.4738
ENSG00000064042	LIMCH1	4.93895	6.93513	7.25144	7.10707	0	16.8938	12.1325	13.2462	13.4537	23.4141	22.3741	17.9518	23.5541	31.6977	33.9425	23.6312	33.9818	23.8308	22.3625	22.2603	25.6752
ENSG00000064102	ASUN	24.4532	32.5794	26.2067	20.4871	33.6592	18.0393	20.4581	21.786	20.7349	23.4787	20.8002	21.346	34.6802	36.913	27.6541	25.2487	28.4536	19.4293	14.1181	18.5934	21.2703
ENSG00000064115	TM7SF3	109.929	400.465	141.405	710.975	92.2435	463.673	205.615	277.615	776.253	249.041	276.087	196.274	540.655	468.132	408.022	438.54	353.612	596.722	311.647	511.961	578.07
ENSG00000064195	DLX3	0.00535973	0.00623819	0.0551952	0	0.00564456	0.046215	0.0120243	0.00699038	0	0.0205319	0.0156222	0.049183	0.0157181	0	0	0.0258328	0.0129641	0.0190307	0.206559	0.0390864	0
ENSG00000064199	SPA17	7.02963	5.10774	12.1127	8.60666	7.46427	13.021	6.13554	7.9804	5.61948	5.69694	9.0147	6.7609	13.9703	10.085	14.3139	9.63509	7.72418	11.101	12.7398	11.6441	9.33056
ENSG00000064201	TSPAN32	2.76385	0.245539	3.2586	1.13723	5.07011	3.48413	1.76634	1.95322	0.959387	2.27178	4.0965	5.27192	1.50337	1.38703	2.17596	2.30953	1.89506	0.120824	0.214445	0.851456	1.44222
ENSG00000064205	WISP2	1.18337	3.11823	0.988338	6.48499	0.184337	0.182529	0.521843	0.624583	8.46526	0.226629	0	2.13114	0.0314262	0	0.138605	0.0310181	0.0693579	0.0161385	0.146546	0.046054	0.0343819
ENSG00000064218	DMRT3	0.461084	0.0982619	0	0	0.377271	0	0	0	0	0	0	0.0119186	0.00952244	0	0.00920449	0.0526545	0	0	0	0.0067656	0
ENSG00000064225	ST3GAL6	2.65552	15.0269	9.21739	8.63316	10.3866	11.0059	4.36196	9.20648	8.9998	9.21284	4.40491	10.3829	6.18071	12.164	4.96856	6.75965	7.59231	24.7079	19.0616	23.3299	17.738
ENSG00000064270	ATP2C2	0.327191	0.043398	0.0433412	0.390505	0.0954399	0.0797782	0.594623	0.019507	0.272617	0.197596	0	0.0182996	0.0104748	0.579696	0.132516	0.00600717	0.529874	6.50117	5.85264	7.84343	2.30175
ENSG00000064300	NGFR	0.8601	0.260744	0.458318	0.409081	0.130605	0.55819	2.5309	0.480017	1.17453	2.68979	5.2996	3.20844	0.310894	0.648186	3.30565	1.90404	1.95946	0.701709	0.323258	1.40034	0.653399
ENSG00000064309	CDON	20.8762	5.59808	16.7833	3.16932	0.88738	4.64793	16.0683	35.8232	2.09183	6.29033	18.4038	3.66135	5.8708	3.01403	5.62274	7.38282	16.0776	0.777223	0.889494	0.619228	1.02081
ENSG00000064313	TAF2	11.1221	12.5856	14.4372	20.1936	20.4161	14.9245	13.1094	10.4366	23.1082	14.4517	13.4807	13.4342	12.5396	13.7262	7.8534	8.02414	9.95241	12.1096	13.1667	12.2598	11.9862
ENSG00000064393	HIPK2	14.8106	24.2055	10.2319	11.6441	12.3958	13.8566	36.7728	38.8133	23.3945	39.8152	22.6841	17.6349	24.2701	38.4204	11.6983	48.3814	33.8317	16.798	13.4986	12.3044	11.9133
ENSG00000064419	TNPO3	11.1906	15.3877	12.8577	10.1707	15.093	15.3362	11.6711	10.2483	13.5171	13.6046	10.0098	10.9716	11.4952	10.8834	9.54088	14.5682	9.24605	12.4655	11.4893	12.5154	10.6671
ENSG00000064489	MEF2BNB-MEF2B	5.81195	2.91574	4.51792	0.839826	3.73362	5.50184	3.30096	2.97885	2.58872	3.56217	4.43616	4.25683	1.91871	0.845611	2.28198	3.23409	2.67876	2.7474	2.45341	2.03082	2.64942
ENSG00000064490	RFXANK	128.838	95.4816	124.568	56.2201	64.3971	121.647	64.2382	71.5602	67.265	66.4499	104.095	74.3548	47.6389	26.7173	70.9618	51.3115	56.9672	40.4811	57.1778	55.6643	36.3526
ENSG00000064545	TMEM161A	20.3093	22.0763	19.3537	30.5801	11.4865	21.1821	25.8713	19.3768	39.9983	17.6098	22.8212	17.8201	5.31351	3.66782	9.27702	10.8999	10.9532	14.684	12.1796	16.3565	9.94927
ENSG00000064547	LPAR2	22.1078	12.3175	14.5173	7.01581	18.1771	17.1363	5.19549	4.50679	8.95987	5.89547	3.30553	11.5522	2.69672	2.81855	2.59542	4.4112	4.95023	1.79464	2.32832	2.91249	1.95462
ENSG00000064601	CTSA	395.774	311.467	137.962	195.302	183.364	363.459	205.467	88.8359	230.188	107.844	96.0768	149.98	124.834	99.5081	62.4401	101.374	94.8146	359.799	169.821	306.646	303.897
ENSG00000064607	SUGP2	67.2631	98.4737	64.2611	31.0465	74.5595	48.7176	46.0811	49.086	30.6004	52.1118	57.2181	64.9315	61.6922	38.5724	30.8614	64.6449	53.5528	61.5417	49.5621	60.83	51.6453
ENSG00000064651	SLC12A2	2.2033	2.55485	2.81661	2.6335	4.16981	1.64166	3.05911	5.12101	2.24275	8.03606	5.77315	6.93154	5.5335	13.4642	7.2578	8.92737	5.42373	6.46325	5.6026	6.06971	4.55179
ENSG00000064652	SNX24	14.2148	15.745	16.7987	12.719	24.4698	13.235	10.8633	25.5889	13.2691	10.181	20.3785	13.7777	18.2189	25.2034	19.8667	15.8262	17.8542	18.8495	18.7677	22.1228	17.8505
ENSG00000064655	EYA2	1.70523	9.50529	0.506019	0.254733	0.886322	2.57784	1.04798	7.66851	0.632627	1.0986	0.249283	1.21665	1.47703	0.0979414	0.175477	2.92453	0.235292	5.39484	2.17781	3.58517	3.40186
ENSG00000064666	CNN2	39.3399	40.8943	35.3295	12.2647	38.6524	20.5992	11.0966	5.74015	8.59635	10.7605	10.4753	34.7418	8.29993	5.80788	7.30067	13.0724	16.4205	16.8297	37.3211	24.5138	17.1759
ENSG00000064687	ABCA7	6.90154	4.37193	11.5777	2.51767	6.92199	8.13323	3.94005	3.00847	1.66632	2.27014	5.03263	9.37463	2.09772	1.05656	1.77329	2.97103	2.7354	3.19471	3.38996	2.86702	3.83709
ENSG00000064692	SNCAIP	0.253291	0.240063	0.397547	0.0246107	0.124636	1.23473	0.78374	1.19414	0.118977	0.552331	0.727122	1.29149	0.473555	0.52183	2.52837	0.43593	1.38268	0.349349	1.71725	0.502267	0.587231
ENSG00000064703	DDX20	3.92102	3.40074	3.57657	2.62926	8.72611	3.41472	6.28539	3.52469	2.64135	3.35503	4.35746	4.30955	7.25059	5.29977	8.66793	6.25427	6.42207	5.11027	5.13074	6.54888	5.03828
ENSG00000064726	BTBD1	25.8223	29.382	22.0033	27.8631	48.8505	27.1563	26.6117	20.1994	34.3738	25.2742	23.6	26.1536	34.2017	37.102	28.9312	30.6147	27.2031	24.683	25.265	28.7582	26.5602
ENSG00000064763	FAR2	2.50877	2.32162	5.04402	2.51988	17.6999	12.0134	4.92637	4.31018	3.83504	8.49539	5.73587	11.1661	13.9517	11.1727	5.96658	8.24743	9.22715	1.70432	1.59604	2.16264	2.47407
ENSG00000064787	BCAS1	0.158563	0.546244	0.0433919	0.0093532	0.0705881	0.0428411	0.0215458	0.0246658	0.0140093	0.0482209	0.0275936	0.208219	0.0240878	0.014543	0.0268087	0.032548	3.00369	0.107316	1.58535	0.424741	0.144478
ENSG00000064835	POU1F1	0	0	0	0	0	0	0	0	0	0	0	0	0	0	0	0	0	0	0	0	0
ENSG00000064886	CHI3L2	194.713	14.0032	12.929	29.5491	34.5732	24.5403	4.44529	9.30489	13.2927	3.33451	3.55023	28.6826	3.30456	13.5951	1.46356	1.17294	6.40041	1.02947	1.13304	6.26101	2.2396
ENSG00000064932	SBNO2	43.9969	51.6959	36.947	17.4788	36.175	43.2294	48.5622	17.5379	21.915	21.7151	21.8692	24.7749	9.18703	7.9364	6.76059	15.7657	17.8438	10.4953	9.27966	23.3373	7.81189
ENSG00000064933	PMS1	12.5327	19.7792	24.5344	11.2219	16.9871	8.92036	12.9403	23.3743	13.2474	12.0007	17.1797	15.6572	22.7525	18.5722	18.9503	25.1149	19.6273	8.22939	12.4824	10.6247	11.2195
ENSG00000064961	HMG20B	44.0167	29.0237	51.9495	33.7269	47.9171	48.6004	39.8404	30.1693	27.9433	36.6557	38.7643	48.6695	21.0303	21.5746	35.1946	36.4412	27.7603	33.4844	34.5031	40.986	32.0103
ENSG00000064989	CALCRL	7.50065	10.0379	29.703	1.02254	6.72299	15.6294	32.3867	34.7971	7.07702	63.3952	24.4298	39.3046	24.3743	49.1349	57.1522	19.1477	33.9009	9.4017	6.89258	11.919	7.92747
ENSG00000064995	TAF11	17.5663	13.0321	21.7941	10.01	24.6675	18.342	22.715	18.433	10.5484	21.9906	23.4143	23.4989	22.903	24.5669	26.7997	21.3728	21.6163	14.6557	15.7024	16.9567	15.1173
ENSG00000064999	ANKS1A	7.30045	2.37175	4.22311	3.90076	5.59853	5.99632	6.93102	5.74463	4.00118	6.47068	7.62488	8.46071	5.48053	4.78453	7.07813	8.08531	9.73624	8.54313	5.17492	9.03309	4.70563
ENSG00000065000	AP3D1	34.1269	46.5182	35.7319	23.1184	33.8678	38.3685	35.2897	22.7303	32.8213	22.8406	33.9444	26.6256	25.4915	18.1656	15.7445	24.2525	21.821	47.0871	31.3092	42.6278	24.4195
ENSG00000065029	ZNF76	25.5647	11.4181	19.3911	14.0467	19.3384	26.9181	26.3259	22.2642	12.6717	31.3435	30.1138	24.574	13.9645	11.1404	20.9315	19.8292	17.9752	24.6195	20.9189	23.0406	21.6946
ENSG00000065054	SLC9A3R2	26.0138	4.62826	28.7486	11.338	23.7344	49.945	35.9345	35.4742	14.0253	48.5025	41.4231	86.0119	5.47885	9.45022	43.2902	11.9433	24.9071	15.2665	18.8869	27.0658	13.2589
ENSG00000065057	NTHL1	12.9519	3.35333	8.50262	0	4.9391	0	4.42328	5.32715	13.6389	3.97665	0	6.96817	2.30857	1.16711	7.16083	2.56775	3.5594	3.76905	4.30159	4.67069	2.24608
ENSG00000065060	UHRF1BP1	3.23524	3.6307	4.01674	1.60072	4.22642	2.60805	2.61948	2.48561	1.89627	3.00854	2.10553	3.50119	3.219	3.54315	1.74241	2.59328	2.45414	3.38421	2.46468	2.76359	2.65015
ENSG00000065135	GNAI3	26.4259	20.9549	22.9334	12.29	37.4753	21.6672	21.281	16.8811	12.7404	16.4346	17.5152	18.3403	30.3862	32.8879	30.3062	23.6699	26.3879	16.055	17.3519	22.7221	19.0147
ENSG00000065150	IPO5	24.0921	39.332	30.7419	24.6746	60.8248	30.7609	42.4032	51.8463	26.2223	62.5191	48.2377	45.8328	61.8744	36.2822	57.8087	48.169	45.8371	39.1323	37.8801	40.2729	32.5102
ENSG00000065154	OAT	55.4152	17.9055	28.3905	22.3953	47.9515	32.0069	26.6824	15.5982	29.6367	27.6957	29.5248	25.1366	46.245	29.5565	29.8197	27.3576	17.8905	66.1575	80.6564	57.4983	59.8421
ENSG00000065183	WDR3	6.01553	9.86894	10.5946	7.69879	13.6443	8.29208	10.4658	5.27633	6.89673	9.10225	8.14547	9.29085	8.37348	8.73237	8.27946	8.77363	9.27439	6.25263	7.29375	6.87212	4.48642
ENSG00000065243	PKN2	17.9822	14.5054	17.4873	13.5697	25.5003	18.136	26.4805	21.4171	16.4861	28.3381	32.5255	26.6845	28.1534	33.1923	21.3845	30.0509	27.278	19.8224	22.9182	22.674	21.8117
ENSG00000065268	WDR18	15.3437	14.0212	17.4142	10.008	7.32479	18.037	12.3238	10.5361	8.89852	10.2251	19.0644	11.531	6.84223	6.198	11.9839	7.69543	10.4031	17.6154	13.14	15.1333	9.22207
ENSG00000065308	TRAM2	15.5504	6.15549	8.2175	3.81179	26.8969	2.67203	5.29182	4.35864	4.27038	3.81918	5.3673	6.72837	2.38816	4.29726	2.91909	2.84377	3.40387	4.15555	3.57888	4.19542	3.47633
ENSG00000065320	NTN1	0.274456	0.992367	0.318546	0.986607	1.04601	0.538474	0.277582	0.299275	0.776083	0.109156	0.704893	0.206432	0.102255	0.0677353	0.0956521	0.290044	0.136033	0.810201	0.419499	0.578893	0.342939
ENSG00000065325	GLP2R	0.176275	0.185442	0.103393	0	0.417491	0.0451586	0.0972396	0.312308	0.0112428	0	0.0128662	0.58569	0	0.0168784	0.0217099	0.0319135	0.0743707	0	0.0146335	0.00306582	0.00457763
ENSG00000065328	MCM10	1.2221	0.791199	1.18065	0.383912	4.95763	0.608531	0.468184	0.180315	0.675617	0.291795	0.590363	0.557416	1.32413	0.455432	0.510873	0.346537	0.881436	0.0897129	0.0651381	0.0464542	0.214844
ENSG00000065357	DGKA	44.4482	28.0544	39.8668	61.9599	72.8702	24.2988	19.3204	20.1808	51.9011	38.2835	18.507	79.1349	14.7755	23.2989	19.0011	22.9475	26.6139	8.41327	9.01181	13.9383	33.2903
ENSG00000065361	ERBB3	58.5081	44.9144	13.7878	103.581	0.9701	219.129	175.068	55.65	113.954	66.3381	53.6816	69.0252	91.4319	97.0812	66.9625	147.358	74.9261	101.866	64.7352	87.2305	84.7532
ENSG00000065371	ROPN1	0.0804105	0.0127601	0	0	0.0559063	0	0	0	0	0.00481124	0.0195273	0	0	0	0	0.0330254	0.019347	0.045814	0.0498096	0	0.0208426
ENSG00000065413	ANKRD44	27.5807	11.1561	18.6633	8.95236	51.9461	16.7805	11.5507	9.40432	11.3469	22.1211	22.4682	51.1396	27.3206	36.3365	14.4111	30.3724	29.8528	11.4965	8.67701	13.4822	17.8189
ENSG00000065427	KARS	88.9036	44.0538	116.918	41.3825	118.908	80.6004	81.95	59.5724	43.5461	82.2373	99.7444	77.4505	77.2111	72.5591	103.057	67.8901	56.9224	56.4371	68.3381	61.1408	58.8962
ENSG00000065457	ADAT1	28.4044	35.2709	28.6838	13.8947	38.9268	23.2482	19.9444	14.753	17.1729	20.2967	37.0918	26.4273	35.1406	21.4249	14.4138	21.2305	19.3966	25.9697	33.0866	28.2713	20.9451
ENSG00000065485	PDIA5	121.402	59.8339	59.5282	207.598	39.0581	118.923	54.8105	54.4203	189.253	43.5361	80.4885	42.9102	32.7833	37.8683	46.0675	73.4777	98.8706	14.9868	16.4519	20.2316	22.2573
ENSG00000065491	TBC1D22B	6.43071	4.08215	5.70319	3.47747	5.09389	8.39373	6.15137	4.63612	2.94211	5.07805	5.53115	5.64765	8.53855	7.76698	4.45664	6.53646	7.35744	6.4159	5.12032	7.38592	5.7687
ENSG00000065518	NDUFB4	416.638	230.911	310.621	246.606	235.886	384.843	257.541	194.604	262.466	244.679	292.041	283.574	155.664	232.351	191.061	193.24	222.959	304.655	306.579	262.053	293.928
ENSG00000065526	SPEN	10.8395	9.72347	13.6548	7.88986	10.4657	13.5554	17.3197	6.11136	7.10227	11.131	16.1159	13.0685	5.36805	10.2799	4.28305	10.2934	11.441	13.6599	12.6588	14.5107	9.27728
ENSG00000065534	MYLK	31.9899	15.1299	57.8639	79.3302	75.4591	81.5155	82.3919	31.7425	91.1786	108.057	81.9721	166.768	47.2627	116.234	92.8393	43.8554	118.884	88.3318	102.802	125.122	96.765
ENSG00000065548	ZC3H15	36.9355	53.5903	71.7889	38.3906	40.4187	46.1298	38.2086	56.927	52.8474	27.8746	40.8189	34.1292	54.4171	54.3063	54.8385	61.5047	40.2996	57.1044	47.556	53.4875	56.2516
ENSG00000065559	MAP2K4	6.37937	7.79644	4.53118	8.20854	10.9041	12.4053	7.69271	6.21572	8.54191	7.69955	8.54993	7.83626	11.9893	13.9413	12.3469	9.90887	8.65011	11.3108	10.9003	11.6096	10.5667
ENSG00000065600	TMEM206	10.8223	3.83769	4.23679	13.9706	14.3962	8.099	4.34883	3.17809	17.7875	3.74514	2.89552	7.28821	3.53866	4.9081	3.66893	5.15861	4.07625	20.2537	9.52512	11.2438	13.2087
ENSG00000065609	SNAP91	0.151855	0.00415413	0	0	0	3.75623	0	0	0.172401	0	0.0104036	0.00655037	0	0	0	0	0	0.0478504	0.0890296	0.0764972	0.0619496
ENSG00000065613	SLK	6.64983	7.47926	6.2665	4.92386	11.0496	11.3392	15.386	8.93049	7.07456	17.3506	17.1551	14.7882	20.7653	21.2097	17.0873	20.1559	21.6688	14.7001	15.4119	15.5929	15.7197
ENSG00000065615	CYB5R4	16.7212	7.88704	11.7734	5.48884	34.1149	14.7894	15.1913	10.8064	7.12429	13.1789	10.2485	15.8598	11.4424	17.3186	16.2069	12.1838	8.32704	9.79931	10.1315	11.4095	9.32208
ENSG00000065618	COL17A1	0.384787	0.0056623	0.684496	0.537592	0.0401163	2.3063	0.189538	0.0967387	0.636851	0.245623	0.0177261	0.0700185	0.143511	0.156069	0.218323	0.185344	0.0901737	0.00453905	0.48472	0.318416	0.122404
ENSG00000065621	GSTO2	6.3884	1.89981	1.14232	5.45655	2.56788	2.04247	1.87697	0.459485	2.57096	0.767633	6.40893	4.63017	13.6761	0.15026	12.0861	22.6169	24.4577	18.0107	29.6754	19.4516	15.8396
ENSG00000065665	SEC61A2	2.65092	4.03624	5.83701	2.78539	7.98374	2.8057	3.43136	4.40017	2.83591	5.21229	3.26184	3.60032	3.25552	3.71947	3.00342	4.94895	3.7429	3.15487	3.41808	5.20697	5.91031
ENSG00000065675	PRKCQ	0.940715	0.893782	0.967008	0.150215	3.6914	0.922414	1.53063	2.45167	0.246414	1.86315	2.28027	1.93673	2.63626	1.56519	5.84315	0.75797	0.609718	1.307	6.50358	1.97899	1.45375
ENSG00000065717	TLE2	3.48124	4.14783	6.67	2.64474	4.03317	3.72807	5.90992	8.63068	1.87854	5.00376	10.0185	6.41688	2.23961	0.899013	5.4474	14.8392	4.7103	13.5615	13.0081	17.6763	11.2193
ENSG00000065802	ASB1	12.3324	17.5178	13.8015	6.98221	9.74539	9.55864	12.1603	9.28487	5.897	4.69894	12.3978	9.71974	6.96699	7.90681	8.1014	9.59094	7.57826	10.2857	10.6669	12.8738	10.0093
ENSG00000065809	FAM107B	65.2156	43.1101	66.1475	148.324	68.0161	113.666	46.0345	58.9051	113.017	35.5313	80.3943	77.5538	47.8792	50.2113	59.9078	43.8056	72.0016	108.708	70.6982	96.0314	76.6353
ENSG00000065833	ME1	16.3366	1.73428	4.95715	5.54214	11.8764	4.01401	3.11243	7.37046	5.68419	3.10329	0.882151	4.83221	1.59181	4.24542	2.61094	2.28265	2.14205	1.8492	1.70257	3.07056	4.23983
ENSG00000065882	TBC1D1	43.8115	38.1025	38.9243	34.8881	104.678	53.2104	69.8006	43.2886	37.6082	70.8287	61.9085	60.0971	75.8348	94.5066	84.1007	45.3891	89.8309	136.199	132.655	145.441	128.086
ENSG00000065883	CDK13	10.0141	13.1856	14.8769	6.93142	17.1782	7.87373	10.0612	14.0793	9.1952	16.0951	12.2857	13.0347	17.4696	16.1371	12.7574	20.0669	18.1498	10.4962	10.7724	12.1066	12.9603
ENSG00000065911	MTHFD2	18.2843	62.5679	26.9266	14.7178	76.8088	9.47534	11.1163	4.17861	14.0759	16.9699	6.28962	24.387	28.0545	20.0557	16.3781	14.8165	15.9498	8.33433	3.26915	12.906	7.46311
ENSG00000065923	SLC9A7	0.770638	4.37461	1.9768	2.45895	2.71408	1.26976	1.27764	1.56101	2.95212	1.9765	3.15446	4.04036	2.0224	1.28238	1.27878	1.97974	2.52947	1.78393	2.97131	2.04417	1.76777
ENSG00000065970	FOXJ2	3.94501	4.66794	5.72191	4.00352	7.25192	5.03983	7.71489	6.039	4.67892	8.25552	8.82316	6.45807	4.93742	5.27757	4.26345	5.3775	6.1912	3.68285	3.70807	4.46332	4.2144
ENSG00000065978	YBX1	174.176	93.7593	134.91	112.244	160.559	155.28	94.2862	124.276	99.9361	111.761	83.1034	116.694	124.991	111.945	115.22	84.2058	85.9603	70.1719	78.0925	82.1367	74.6408
ENSG00000065989	PDE4A	8.62567	3.08358	3.39954	3.05112	5.58456	6.00509	7.69349	3.55667	4.27738	5.47633	5.09495	5.20933	2.59678	1.8099	2.50406	3.94425	2.58255	1.28192	1.93654	1.69351	0.953564
ENSG00000066027	PPP2R5A	10.4091	15.4245	12.3614	11.677	15.437	11.4062	27.6135	12.3417	11.6628	20.0292	13.931	12.1371	15.3084	23.5139	22.2656	20.3228	24.4645	19.0766	20.9559	19.2172	19.2577
ENSG00000066032	CTNNA2	0.308712	0	0	0	0.0849294	0.101624	0	0	0	0.00621187	0.00708968	0.00991422	0	0	0	0.0435578	0	0.0650418	0.130377	0.0725847	0.506256
ENSG00000066044	ELAVL1	20.1283	17.6966	18.5457	19.8931	20.144	26.3418	17.5473	16.0739	20.2491	15.2111	18.9956	14.4839	14.4784	13.6717	11.9024	15.3765	15.0926	18.0758	18.1349	19.1514	15.4048
ENSG00000066056	TIE1	9.88487	4.49066	19.3218	1.87261	2.76737	12.0824	20.2009	26.0659	5.2458	15.2756	26.5605	18.8769	5.55252	5.73246	15.0671	7.19565	8.49037	3.87094	7.26902	5.69932	4.1997
ENSG00000066084	DIP2B	4.35604	6.05977	5.77559	5.0235	5.52415	7.53697	6.36445	5.33296	6.70245	7.45019	5.35976	6.33519	6.92214	8.49638	5.6152	5.66024	7.045	4.90001	4.90457	5.52763	4.27362
ENSG00000066117	SMARCD1	45.4189	55.4756	51.6845	52.1246	49.0543	50.8561	31.9462	27.5357	45.9398	33.9055	44.3858	42.1855	38.2023	35.9327	24.0988	37.4382	35.5768	39.4615	37.9646	48.0364	39.748
ENSG00000066135	KDM4A	12.3624	12.813	11.6164	8.56535	14.0641	12.3967	11.5492	8.04497	11.1677	14.3179	9.83407	9.70927	7.96477	15.1728	8.3838	10.8394	11.0955	13.234	9.63855	11.4478	9.86366
ENSG00000066136	NFYC	48.5693	38.4456	51.9781	40.944	61.3151	75.5344	67.2528	47.0632	50.4337	69.8311	66.3296	84.5446	75.7477	55.2091	54.8433	56.3848	54.6841	65.7723	68.9657	46.3737	49.1764
ENSG00000066185	ZMYND12	0.728606	1.69516	5.54313	2.00595	0.544042	4.2211	5.22846	4.624	2.61204	4.39975	4.34936	2.3262	3.36308	3.2544	2.95362	7.05493	3.90582	9.8933	7.60229	6.88012	9.05849
ENSG00000066230	SLC9A3	0	0	0.340666	0	0	1.18359	2.34769	1.75245	0	0.0142689	0.2606	0.0307639	0.00819143	1.79683	22.7888	0.19567	2.74431	44.6289	89.1979	27.8265	27.7657
ENSG00000066248	NGEF	6.01705	4.72199	3.79474	3.59308	4.13988	22.7359	8.59868	3.07899	2.75573	0.313405	2.73769	4.33006	5.05891	3.96809	0.136131	13.1866	6.43446	13.2458	7.98046	9.09685	12.3773
ENSG00000066279	ASPM	1.47798	1.84828	3.35445	1.00221	9.38269	0.361752	0.191154	0.118233	1.66244	0.308607	0.45886	0.643429	0.683803	1.36976	0.457412	0.495881	0.733328	0.0533417	0.0463744	0.0566624	0.112803
ENSG00000066294	CD84	20.7465	4.52467	10.7103	2.37409	46.055	14.5019	9.32443	6.04448	6.64591	14.5283	3.10792	33.4581	8.02596	29.7998	3.9883	13.402	11.3114	0.798166	0.384112	1.00021	2.5474
ENSG00000066322	ELOVL1	66.7897	40.3418	61.1802	65.3112	91.2072	79.7107	44.1541	32.1002	63.9566	39.6408	47.637	52.5582	52.9072	67.7691	56.1158	40.6669	43.1914	51.1503	41.4541	65.9646	44.257
ENSG00000066336	SPI1	61.9874	8.71731	30.728	6.32638	44.2599	49.3007	17.0865	9.67781	9.52551	14.9069	10.7233	33.2385	4.3548	6.58271	4.29603	12.8319	6.36876	1.26761	1.77646	2.10232	3.68736
ENSG00000066379	ZNRD1	25.1876	16.8986	30.7954	23.0486	37.1466	24.6026	25.014	25.1104	17.963	29.7045	33.9622	32.2887	23.9347	15.6857	48.9902	27.0838	25.8559	17.1633	21.2606	23.2023	11.8476
ENSG00000066382	MPPED2	1.14392	0.138023	1.24467	0.000913743	0.119932	1.57798	1.13517	0.393049	0.189574	2.62228	2.14835	2.13662	1.7292	1.49369	2.23035	0.408158	1.17438	7.84478	15.777	6.82006	8.48849
ENSG00000066405	CLDN18	0	0	0	0	0	0	0.00785602	0.00913428	0	0	0	0	0	0	0	0	0	0	0	0.00729628	0
ENSG00000066422	ZBTB11	4.72865	4.7155	4.70457	2.15884	6.10873	3.66354	4.39565	4.0367	2.60949	3.57468	3.96577	3.71674	4.97658	7.07532	4.84025	7.8313	6.78846	5.05725	4.59184	4.77498	5.55793
ENSG00000066427	ATXN3	16.2747	8.31179	14.274	11.8648	20.3178	12.6167	19.5873	17.0905	14.7783	19.0538	15.8589	16.8953	23.8679	16.8873	26.9509	19.5883	19.1075	13.8016	16.1143	17.0115	9.87246
ENSG00000066455	GOLGA5	21.9927	12.0488	16.5996	20.8697	40.1095	11.4611	19.9539	25.7459	15.9099	22.2885	30.4258	19.0518	53.3323	42.4437	46.1382	32.2719	29.2546	20.6119	19.8673	20.7682	23.2156
ENSG00000066468	FGFR2	2.52943	1.94749	4.1625	4.69418	1.02736	26.8667	60.913	14.0398	9.28581	31.5914	14.3196	45.8866	14.1421	16.9526	13.6441	22.6344	29.3628	29.7323	28.6563	27.2651	12.0748
ENSG00000066557	LRRC40	4.24916	6.99138	5.42039	2.57643	10.1419	3.8192	7.54767	7.29959	3.34416	6.09949	7.47863	5.43071	13.3754	12.9041	11.6645	11.7483	8.88005	7.06993	6.49266	7.50954	8.57172
ENSG00000066583	ISOC1	6.31462	11.3561	9.01479	9.69585	9.62056	10.069	4.62529	9.15274	7.61799	3.62989	12.6767	5.24431	13.1235	16.3148	8.53034	9.52659	7.32356	16.4524	20.7157	13.7202	16.513
ENSG00000066629	EML1	11.7857	12.632	8.68726	12.3902	25.2117	12.9142	19.3782	13.1595	14.1569	34.2542	29.8257	29.2121	13.959	18.277	14.1087	19.7883	15.2439	12.8201	9.54465	14.9439	8.2837
ENSG00000066651	TRMT11	9.41262	10.6956	11.908	31.3975	16.5044	22.3143	38.6084	10.7976	26.4706	26.1027	27.6526	20.9831	34.4018	23.6859	19.3322	26.761	24.3615	32.6877	26.9117	31.4334	24.6999
ENSG00000066654	THUMPD1	9.53311	7.27325	17.0937	18.5413	18.5168	11.625	14.5988	13.6743	21.8775	19.4815	25.6145	15.8633	21.7297	22.5223	30.4567	21.8323	22.1785	21.1069	20.8744	21.7275	19.0935
ENSG00000066697	MSANTD3	21.904	14.9649	13.9648	14.2867	39.3998	23.4679	6.92502	13.7349	13.397	10.1073	8.8381	10.1697	11.8352	10.22	9.52273	8.47323	10.849	4.68054	6.8674	7.7414	5.17562
ENSG00000066735	KIF26A	0.325813	0.0643514	0.42449	0.264489	0.305695	0.703364	1.54606	0.659299	0.379734	0.489159	0.825914	0.228311	0.289541	0.10476	0.57654	0.0808968	0.0931364	0.114226	1.19056	0.174859	0.0952192
ENSG00000066739	ATG2B	7.95374	6.90581	8.14527	5.85993	10.6957	11.9913	17.6036	13.6332	8.35572	17.3718	13.4355	9.94447	20.9327	15.9798	9.14884	21.2035	20.8975	14.7047	13.7756	17.2499	14.273
ENSG00000066777	ARFGEF1	19.3368	13.1064	21.981	15.5985	23.8953	13.5357	23.843	20.5511	21.6449	16.6848	15.55	14.8487	23.8403	34.1346	12.738	16.1138	16.2528	30.3408	24.2994	32.3294	30.1178
ENSG00000066813	ACSM2B	83.626	5.06814	64.9797	70.4366	0.0880854	201.24	364.463	254.42	74.3099	355.582	287.116	192.938	444.235	958.094	129.469	807.215	374.805	1289.99	471.956	880.241	1057.73
ENSG00000066827	ZFAT	4.54629	1.45795	2.35365	37.1385	3.9697	11.5703	6.11474	3.05276	15.2044	3.22071	4.6118	7.11491	4.86073	12.6745	2.38076	5.59989	4.90526	16.5677	8.08626	9.44293	12.1574
ENSG00000066855	MTFR1	18.6706	11.1402	13.6045	36.5116	10.0993	24.3479	13.4394	12.3878	37.4172	8.97357	16.7115	9.47529	32.9494	20.615	10.2058	12.7809	9.13564	33.7812	23.2595	28.9157	28.2883
ENSG00000066923	STAG3	2.34254	2.45884	2.58607	2.25863	3.23856	2.66515	3.33461	3.05078	2.75732	3.76963	2.45769	3.23108	2.1301	2.8417	1.9177	2.84356	1.8258	2.26658	2.01372	1.79886	2.14675
ENSG00000066926	FECH	5.02581	13.2515	8.62462	5.5517	12.5185	9.44602	10.2849	9.38384	9.21382	11.3813	14.5551	11.5586	14.0704	15.2584	12.171	16.0897	6.98464	25.4187	56.3813	17.9028	19.5259
ENSG00000066933	MYO9A	12.3044	13.6089	8.96773	12.982	5.49963	16.733	26.8089	21.5631	16.7291	23.7557	12.5506	15.6415	25.8999	32.0351	19.4773	24.9254	26.9571	9.90464	15.736	10.7717	9.06823
ENSG00000067048	DDX3Y	1.29271	5.57863	14.9332	0.779754	2.93372	1.77488	57.5595	17.0717	0.948801	1.74912	1.54741	1.46886	73.0647	2.44999	65.4272	21.3874	24.6414	38.4968	2.29563	45.2776	48.423
ENSG00000067057	PFKP	229.105	440.504	221.296	550.792	294.995	407.331	533.099	494.838	468.409	299.015	390.69	266.006	304.47	331.103	243.756	193.809	321.739	34.645	60.1002	53.2166	21.0708
ENSG00000067064	IDI1	13.1438	8.84278	13.12	8.27293	30.3059	7.86503	13.8291	14.6372	7.14911	16.8207	20.0628	16.475	24.5979	27.3894	38.277	23.4521	23.1131	32.7142	34.9959	33.7489	29.9712
ENSG00000067066	SP100	97.7409	61.5021	99.256	35.1341	159.565	88.3126	101.7	66.8574	47.3154	105.267	51.8842	133.518	75.6584	83.8055	62.5586	105.471	104.206	44.2999	41.7616	47.5459	54.9943
ENSG00000067082	KLF6	53.8878	84.305	64.5942	246.445	62.4502	78.1678	270.358	105.702	202.318	164.366	154.711	138.18	120.374	205.432	247.838	94.9234	228.077	188.608	101.569	174.476	45.6424
ENSG00000067113	PPAP2A	42.2206	14.5328	56.3547	30.4341	20.4457	127.298	139.946	196.491	44.4128	242.559	132.037	169.318	135.65	247.728	192.273	100.605	225.76	66.7548	44.939	67.8956	57.8151
ENSG00000067141	NEO1	9.29996	22.1079	19.4347	36.2836	15.8163	44.8756	27.6892	17.5559	45.0695	21.5654	21.6139	17.3478	19.6031	18.7431	13.1086	19.2158	21.2788	31.6455	21.5192	35.0606	22.3265
ENSG00000067167	TRAM1	69.7014	60.5677	98.4628	113.392	142.545	107.994	124.219	112.95	167.124	93.9174	94.0957	84.6498	142.664	170.039	155.082	66.2722	78.507	88.9305	89.7744	132.68	81.8528
ENSG00000067177	PHKA1	2.98911	5.13576	1.65999	14.2209	2.58105	2.74147	1.6359	4.60829	15.724	4.13465	3.48614	2.4342	0.241673	3.681	2.20177	1.68048	2.03045	1.56167	2.09172	1.88695	1.32194
ENSG00000067182	TNFRSF1A	190.406	147.005	150.752	202.111	208.691	248.98	318.833	116.016	198.819	217.219	119.331	205.625	149.686	172.875	121.139	211.739	177.682	141.547	74.589	203.068	102.695
ENSG00000067191	CACNB1	9.72812	6.11851	4.10812	4.07806	12.5313	3.50012	2.31	1.91699	4.26376	4.29593	3.60804	6.42438	1.68555	0.821095	0.943766	2.37377	4.18315	1.69674	1.53741	2.31548	1.07282
ENSG00000067208	EVI5	3.30113	2.50321	2.98381	0.921214	6.485	2.95895	3.23823	2.40463	1.67809	3.58203	2.2328	3.20967	3.37038	4.61366	3.92404	4.16291	3.67006	3.51132	3.56436	3.80551	2.83592
ENSG00000067221	STOML1	12.0438	7.89164	6.77968	16.5863	5.47362	12.9123	11.4349	7.48156	18.978	8.2672	6.3997	9.01745	3.24973	1.80083	6.55909	3.39761	5.1118	3.69055	4.33286	5.71856	2.83886
ENSG00000067225	PKM	1341.13	1878.72	746.16	1533.06	1392.91	932.444	1364.86	1161.23	1554.96	749.414	1104.22	846.524	745.887	1241.58	906.168	763.071	896.462	272.978	471.349	340.269	221.043
ENSG00000067248	DHX29	5.68734	7.50215	5.41346	4.44534	13.3145	5.6165	7.65436	7.84857	5.79761	8.26719	10.6712	6.40474	10.8077	11.3199	10.8926	9.52012	8.53844	13.7841	13.1141	11.1714	13.4035
ENSG00000067334	DNTTIP2	35.362	26.1773	33.3958	19.7838	34.3547	26.7804	31.8082	23.8466	19.5421	28.6619	26.6789	23.1209	29.0514	37.7166	47.7859	25.5878	27.6082	19.6844	29.8232	26.633	22.434
ENSG00000067365	METTL22	34.5428	17.9988	29.9517	38.8564	22.1923	23.4503	20.4434	19.2374	34.8885	30.1992	29.1398	30.881	11.4034	10.1492	11.3682	15.9028	13.7421	11.2955	12.042	11.6338	9.2006
ENSG00000067369	TP53BP1	41.1073	32.3158	37.7231	14.011	15.8048	31.8176	22.6493	20.432	19.6645	15.2635	27.6644	20.318	20.9054	16.4102	13.2149	28.1462	24.9145	20.9466	25.502	23.9563	18.7093
ENSG00000067445	TRO	25.8342	38.4932	58.0727	6.72179	0.779516	12.7371	7.14977	29.4521	18.2105	3.00984	13.4157	23.5122	2.38403	5.62533	7.03978	16.2361	12.764	10.8277	12.8235	18.8734	8.81823
ENSG00000067533	RRP15	5.59554	8.95432	8.04228	5.83427	11.7352	7.4497	7.48285	5.68645	9.33724	6.16632	9.40364	6.281	4.83626	8.87559	9.4547	7.58786	9.25081	4.88245	9.26656	7.07264	2.88053
ENSG00000067560	RHOA	240.762	98.8999	162.088	134.37	267.877	260.022	186.548	160.681	129.656	174.095	199.316	238.571	127.973	230.071	253.742	154.973	147.845	169.046	172.09	226.208	170.119
ENSG00000067596	DHX8	16.6836	14.2393	16.4718	9.57554	16.7388	12.8584	16.4532	9.65481	8.7746	11.3237	14.4261	19.3262	7.6133	11.2964	9.48549	15.3577	12.7903	12.2373	15.168	14.2798	15.134
ENSG00000067601	PMS2P4	9.29084	7.05187	7.14169	6.98322	4.47139	17.9013	7.95012	8.65106	8.02274	9.60583	7.10992	8.62541	9.98336	6.8575	9.96773	6.86708	5.97163	11.9384	5.41051	6.71603	12.4527
ENSG00000067606	PRKCZ	5.24973	9.54864	11.0981	12.5463	18.6248	13.7648	27.0043	6.81507	14.0138	13.5077	13.6403	11.8892	9.25916	7.11876	12.2323	15.6013	13.6659	44.3795	17.9215	30.0722	23.9153
ENSG00000067646	ZFY	0.244596	0.467823	1.27761	0.356858	0.86088	1.02947	5.22794	1.48323	0.266245	0.662539	0.382935	0.8064	5.87682	0.416365	5.2578	1.85435	2.37222	3.45525	0.642444	4.2424	3.55935
ENSG00000067704	IARS2	25.5808	37.8526	34.1115	45.3593	41.9232	37.6254	35.8402	37.1792	55.6381	36.2141	36.1662	31.8856	30.4878	57.2944	40.0161	44.8687	36.8911	47.7059	46.2602	45.1081	46.1416
ENSG00000067715	SYT1	0.987558	0.085318	0.0467666	0	0.201157	0.182856	0.0755767	0.0114612	0	0.0826463	0.197759	0	0.11168	0.0521703	0.0583688	0.102168	0.0436532	0.287363	0.502913	0.259436	0.374159
ENSG00000067798	NAV3	1.57054	1.20545	1.85467	0.180974	6.62366	1.08236	0.0865499	0.287606	0.846778	0.272608	0.194934	0.931462	0.0851533	0.359505	0.179169	0.21604	0.0869747	0.426189	0.200598	0.246127	0.225786
ENSG00000067829	IDH3G	41.0936	43.556	49.4919	54.5535	49.0041	61.3811	51.4702	36.2434	40.1475	43.2218	48.4881	53.5457	25.0037	19.3722	40.9882	33.8218	38.3582	75.9193	69.4764	81.6373	61.4476
ENSG00000067836	ROGDI	21.2985	5.85986	15.2717	97.3789	10.9772	45.4553	16.7634	14.3476	88.4476	10.2864	48.6357	18.8303	6.67317	7.76146	13.9338	14.3872	7.74485	27.6307	27.9136	23.9794	23.566
ENSG00000067840	PDZD4	0.899046	0.299758	0.431047	0.282809	3.98342	0.506473	0.367491	0.713502	0.192748	1.12056	0.887707	1.83129	0.451554	0.658389	0.9667	0.427386	0.62523	0.525216	0.725413	0.786035	0.540321
ENSG00000067842	ATP2B3	0.0532879	0.00387501	0.0381355	0.582086	0.0193946	0	0	0.0241036	0.0589582	0.00850189	0.00970513	0.0122218	0.00303065	0.13861	0.004719	0.027918	0.00249965	0.0424475	0.235424	0.0312159	0.0454258
ENSG00000067900	ROCK1	6.85538	11.2778	12.4953	7.32866	14.4137	6.41112	11.1044	13.1284	8.33844	18.952	12.3167	15.7419	17.9807	22.7883	12.6083	20.0249	18.8294	8.55633	10.0054	11.0891	12.0513
ENSG00000067955	CBFB	24.4692	16.7567	22.4156	11.7735	36.7609	25.5947	28.6706	14.374	16.0531	29.6771	27.8034	31.8915	20.1434	26.8482	23.3698	22.5307	23.7703	12.6452	12.1282	17.7051	11.8407
ENSG00000067992	PDK3	8.12923	7.22791	2.76648	5.39177	8.04115	3.75428	3.51029	3.5174	6.48571	4.66317	4.4893	4.60683	5.35621	7.84005	2.30346	4.75092	4.7453	4.77143	3.86345	4.48971	5.09667
ENSG00000068001	HYAL2	42.3337	13.0479	41.5085	12.1758	16.8277	62.0027	71.408	48.9397	22.0181	68.8116	47.2586	102.523	14.511	26.8114	71.4642	34.8927	60.4119	22.5424	27.3332	34.1796	12.1511
ENSG00000068024	HDAC4	2.22774	4.16098	2.24345	2.3043	2.28669	2.71008	3.62376	2.07796	2.09432	1.97469	2.29021	2.02927	1.08049	1.61544	1.25414	2.49291	1.36781	1.78007	2.07172	1.90455	1.12169
ENSG00000068028	RASSF1	20.7342	7.07533	19.7931	11.3102	24.9412	18.254	11.2465	12.1146	11.0233	17.8525	11.9211	21.4439	9.78085	10.0986	14.2022	9.75513	12.6395	9.17081	8.53653	14.9637	9.24656
ENSG00000068078	FGFR3	2.747	3.84762	1.89877	4.20298	0.166893	21.5151	18.3918	3.15362	5.90481	9.48134	7.24568	5.97387	2.68954	3.07246	7.62264	9.7272	9.27997	14.9843	31.0589	21.4348	15.0147
ENSG00000068079	IFI35	61.6121	25.7569	67.3144	33.4205	102.174	66.6857	55.2169	35.7058	49.0433	36.9664	42.158	48.5205	27.6591	21.8167	36.6271	33.9761	29.505	26.5809	17.6391	30.4146	26.5583
ENSG00000068097	HEATR6	9.36874	12.0731	16.3961	10.1956	11.5765	9.92848	12.3532	7.93538	12.2078	8.37028	9.43738	10.9756	7.44593	6.57522	7.80487	8.08446	8.4035	5.31843	6.9954	5.81317	5.16869
ENSG00000068120	COASY	44.9162	48.2847	38.9759	49.1159	37.4285	44.5369	41.2946	28.9651	34.0907	30.6674	37.9257	34.2274	22.8603	28.9813	20.1707	31.1294	28.7245	49.0845	40.827	34.7814	40.3063
ENSG00000068137	PLEKHH3	8.17924	3.91112	17.5851	7.32658	3.44923	7.4878	7.57268	5.40837	11.5193	6.15989	13.4612	10.283	0.987852	1.07938	6.02045	5.18018	4.07346	6.2574	4.0979	8.11841	4.04453
ENSG00000068305	MEF2A	25.8624	16.5723	31.2141	18.264	39.3936	30.4608	29.157	23.1358	19.5519	34.8197	28.0485	43.7915	23.0465	40.2539	30.2525	33.3374	30.956	16.1859	17.8964	19.9794	15.1388
ENSG00000068308	OTUD5	26.5448	23.3132	24.7493	26.7756	24.4711	30.214	27.8965	19.7724	27.9803	26.9917	26.2612	30.8907	14.392	19.8957	20.5831	21.9649	21.102	23.5182	19.3017	26.7419	21.729
ENSG00000068323	TFE3	35.4316	18.0539	16.9279	29.9559	22.4087	21.5066	15.3406	13.8434	30.3679	12.9944	14.4797	15.6818	9.93377	10.428	9.61479	12.0151	13.2842	13.4689	11.4039	18.4494	11.8676
ENSG00000068354	TBC1D25	6.15865	6.1281	7.20442	11.8002	7.19701	10.3479	10.0298	5.77427	13.4281	7.76602	7.82931	11.1111	3.85427	5.10506	5.30898	5.56376	6.09028	5.03719	5.32618	8.20725	3.73174
ENSG00000068366	ACSL4	20.8733	20.8923	14.0814	16.9404	51.9017	17.9433	19.7606	12.9267	22.7278	19.1254	16.1246	16.801	11.786	26.0448	13.3761	14.0919	15.1313	29.9121	35.2075	67.1474	31.9672
ENSG00000068383	INPP5A	5.88457	3.83939	5.28628	3.65294	6.04528	9.76015	13.3762	7.35372	7.06999	14.1206	13.9365	9.59496	8.44409	8.09295	21.7777	6.45766	6.3038	12.0336	12.9978	12.5048	7.40548
ENSG00000068394	GPKOW	10.4039	10.4532	11.4531	9.5866	10.6607	11.9593	10.4887	6.89683	8.87172	6.69878	11.2785	9.52011	4.84924	4.93453	12.5154	6.87747	7.14652	8.95913	8.29552	10.1436	7.29864
ENSG00000068400	GRIPAP1	27.2318	28.404	26.2155	22.1199	27.5367	26.6319	25.1345	17.9032	23.7633	21.1453	24.2495	24.2611	14.6866	15.2649	14.5146	19.0396	16.2913	16.0667	16.7825	18.1659	15.4911
ENSG00000068438	FTSJ1	25.5731	29.1444	26.7037	19.3664	31.6344	15.3381	17.8483	13.3609	16.3059	15.7582	17.1266	23.4879	11.0963	8.00038	12.339	13.8253	14.427	13.1624	11.9231	15.5771	11.4524
ENSG00000068489	PRR11	4.66282	5.68611	4.49767	3.03912	13.2263	2.65083	2.50761	0.810404	3.12684	1.35544	1.09018	2.51237	1.36679	2.17743	1.37081	1.31837	3.14852	0.572473	0.197827	0.401537	0.410751
ENSG00000068615	REEP1	0.496263	0.100845	0.567588	1.61351	0.0436402	0.845122	0.569165	0.622647	0.504691	0.581068	0.559147	0.426818	3.55524	0.627318	0.962297	0.251982	0.857493	2.04381	1.36899	2.08117	1.97919
ENSG00000068654	POLR1A	8.36153	12.9022	9.62855	7.5151	10.265	6.67655	8.20129	4.65448	9.06939	7.59805	9.16966	3.81229	4.08994	4.61794	2.26186	4.51597	3.28109	6.75129	8.65605	11.1683	5.45769
ENSG00000068697	LAPTM4A	355.169	195.705	171.959	338.497	368.663	399.362	323.799	322.797	274.76	334.708	295.25	280.325	466.918	422.118	477.216	340.564	372.786	374.328	314.596	452.6	324.366
ENSG00000068724	TTC7A	9.50228	3.89235	10.9158	15.4846	13.4112	14.1537	11.1441	5.05559	14.8263	9.21769	11.1422	14.4734	8.73995	8.07076	5.49999	16.5938	9.56382	5.81542	9.3923	7.65308	4.67119
ENSG00000068745	IP6K2	35.6944	40.2231	42.7799	78.6856	35.2527	39.8655	29.5848	34.8831	93.3497	42.8286	40.4397	48.9812	26.1385	26.7988	51.7937	36.6175	44.1317	60.1661	42.842	60.6279	44.686
ENSG00000068781	STON1-GTF2A1L	5.93871	0.873893	1.03745	1.84593e-48	0.180709	6.94609	0.704796	1.10657	0.0769792	1.57366	0.0807915	2.68684	0.394729	9.38935e-27	1.37947	2.09103	4.39804	1.83817	0.196266	0.649376	3.16367e-19
ENSG00000068784	SRBD1	4.99092	4.70836	5.87055	4.5487	11.7975	5.19363	5.55983	6.32539	4.2802	5.893	7.76841	6.68812	8.16906	8.44033	7.1365	6.20116	5.73243	4.85834	5.29142	5.08101	4.88142
ENSG00000068793	CYFIP1	59.7726	55.2004	46.5124	36.3113	50.5999	61.3795	45.8574	28.189	44.7384	51.388	38.848	76.7821	33.3538	34.2446	24.0472	38.7262	36.5884	28.9547	26.7887	38.4544	24.5667
ENSG00000068796	KIF2A	36.1244	17.5379	15.0281	16.0365	26.2222	10.6814	5.36977	12.0565	12.6116	8.48899	10.6044	6.76909	10.7669	20.2239	13.4468	10.5219	12.1069	7.11774	9.40488	9.62108	9.18231
ENSG00000068831	RASGRP2	5.54197	3.61455	10.2241	2.12261	7.92812	9.24001	7.80945	6.5611	4.05785	13.3924	9.49676	23.4278	3.98338	4.26327	9.32542	7.08371	12.2388	2.68902	3.34501	6.85702	9.65213
ENSG00000068878	PSME4	21.8209	15.6018	19.0857	15.1639	32.343	12.1534	9.54558	10.3888	15.2411	16.6094	9.88208	23.0721	16.0775	25.4741	10.5695	14.9103	15.0245	14.5198	16.4386	16.145	15.251
ENSG00000068885	IFT80	31.6847	33.5107	68.5731	32.8908	32.3271	37.9302	31.3376	13.4022	43.6657	26.4203	32.7647	28.3619	49.0471	43.1177	21.7043	49.0772	37.4789	23.1862	34.1613	30.7437	25.7743
ENSG00000068903	SIRT2	0	29.0749	32.8109	42.9398	31.629	41.4227	38.8019	29.4476	39.3663	36.004	37.6663	39.6627	22.521	15.353	24.2559	28.0197	30.0661	29.0825	24.8099	32.8938	24.816
ENSG00000068912	ERLEC1	21.9403	39.3535	28.8739	23.4813	37.3634	21.0134	26.9205	26.8544	29.0171	23.8515	25.4333	18.9719	30.207	35.1071	40.0719	28.8581	26.514	22.3396	20.708	23.9445	23.9398
ENSG00000068971	PPP2R5B	35.961	15.5518	13.0448	11.3788	15.2785	11.89	11.3415	14.3573	13.8126	16.258	17.3973	13.959	11.9838	10.5636	10.1133	14.0063	12.1887	15.1326	13.3954	16.9128	12.8772
ENSG00000068976	PYGM	0.137103	0.723294	1.09767	0.106099	3.44762	0.298428	1.01687	0.508793	0.217081	1.13558	0.802801	1.2715	0.536112	0.126351	1.80246	0.582456	0.514796	0.560512	1.09269	0.627794	0.632632
ENSG00000068985	PAGE1	0.083546	0	0	0	0	0	0	0	0	0	0	0	0	0	0	0	0	0	0	0	0
ENSG00000069011	PITX1	1.66049	0	0.833521	4.3131	2.04246	0.259164	0	0.00761241	1.62534	0	0.0170072	0.0855888	0	0	0	0.0421849	0.00705887	0.00544569	0.00725587	0	0
ENSG00000069020	MAST4	17.8479	4.8863	5.67884	18.3299	1.995	17.9601	9.41393	7.61067	17.2726	11.131	15.2967	7.75729	11.8357	10.7602	9.53765	7.46516	6.6553	15.1659	12.3069	9.63042	9.332
ENSG00000069122	GPR116	15.8373	8.40589	25.8692	4.26704	7.601	18.837	0	35.7762	10.9883	61.7971	48.0653	62.0137	29.8826	62.0189	58.7601	0	0	72.0355	40.7402	62.9582	35.7142
ENSG00000069188	SDK2	0.334974	0.0443407	0.0655377	0.126789	0.278273	0.338181	0.107192	0.0437254	0.15173	0.447894	0.388939	0.0461123	0.0368632	0.0387657	0.00870627	0.0411437	0.0193198	0.126347	0.0626382	0.145607	0.244448
ENSG00000069206	ADAM7	0.0488872	0	0.00523852	0.0351877	0	0.179784	0.00865262	0.00530763	0.0717899	0	0	0	0.00596718	0	0.00576794	0	0.00492168	0.121328	0.0303722	0.0891425	0.0887492
ENSG00000069248	NUP133	10.584	8.82605	13.3473	10.9049	12.4819	7.92356	12.4639	12.8445	13.3312	12.1654	13.0187	10.6378	7.58904	15.4069	16.0382	14.0976	14.9513	10.312	12.6197	12.6365	11.654
ENSG00000069275	NUCKS1	186.14	107.191	137.188	239.575	296.78	186.766	212.14	186.302	262.385	220.785	199.808	163.653	126.465	197.315	254.587	147.595	189.295	198.959	214.11	181.729	158.994
ENSG00000069329	VPS35	65.8376	32.3181	53.4432	59.924	97.2788	86.688	87.3594	51.0187	72.7302	67.9001	95.2754	61.7015	80.4491	92.7024	68.4935	65.8654	68.6634	58.8847	62.0845	73.9975	56.4755
ENSG00000069345	DNAJA2	24.4992	14.176	25.0671	28.5157	32.838	29.9247	28.8143	21.3745	26.6144	27.1005	41.9065	28.1182	28.2235	36.9434	34.2448	31.3734	31.2232	29.554	31.4937	31.8346	29.3177
ENSG00000069399	BCL3	42.7536	26.4391	31.6984	6.54894	25.8593	51.0499	53.1243	15.9033	6.1141	18.2774	16.1391	10.5333	7.00484	6.45482	2.64336	22.7282	5.95093	11.609	20.4652	39.2529	13.9681
ENSG00000069424	KCNAB2	28.3619	9.85241	11.9027	4.14896	30.5823	16.4623	15.7285	9.52214	9.73246	5.9841	5.78771	23.5013	3.41005	6.93357	2.60396	9.80419	7.12278	31.3858	10.4793	18.1605	24.0105
ENSG00000069431	ABCC9	6.19104	0.625466	1.11151	0.834413	1.29299	0.35076	1.22124	0.946581	0.651833	3.62713	3.37377	2.55549	1.89575	2.51812	2.85507	1.01204	1.55799	0.836017	2.01256	1.35114	1.23116
ENSG00000069482	GAL	0.104582	0.0243446	0	0	0.022028	0.0237276	0.234624	0	0	0	0	0	0.03067	0	0.118584	2.38869	0.531223	0.0390306	0.0780071	0.087163	0.0325361
ENSG00000069493	CLEC2D	19.6778	19.3908	28.2651	8.62413	55.3027	13.2328	16.5599	25.0782	9.45734	17.9052	19.7655	36.9537	23.7042	24.0037	22.0368	21.0738	25.5276	4.1452	6.94097	6.73467	11.6621
ENSG00000069509	FUNDC1	16.9689	17.0098	16.7046	12.7245	23.2264	24.2541	13.5411	17.4137	15.7376	17.1806	18.5756	11.69	14.5014	17.4359	22.7143	12.1094	14.8941	13.2694	17.2689	12.453	11.3914
ENSG00000069535	MAOB	29.2874	97.5595	102.67	114.081	7.807	118.323	86.6816	71.0512	111.044	56.7792	109.795	51.6119	127.552	62.7174	135.974	61.5782	51.1416	101.333	65.5398	66.9077	87.2558
ENSG00000069667	RORA	10.6095	9.18752	3.48728	14.7273	6.08595	10.5866	11.973	10.4194	15.9656	15.2738	10.0397	7.97837	16.3579	18.0268	15.6668	15.7381	18.8029	7.86932	6.39671	7.62461	9.16947
ENSG00000069696	DRD4	0.136152	0.203621	0.283918	4.47679	0.354732	0.352527	1.89311	0.498073	1.37755	0.664825	1.12157	0.330428	0.119194	0.116557	0.340176	0.0979478	0.124851	0.252538	0.225262	0.483632	0.396407
ENSG00000069702	TGFBR3	4.17768	3.10736	3.20013	5.69465	2.59356	3.53904	10.8887	6.77323	6.82203	10.713	7.3293	9.26471	5.73299	8.94164	8.89359	11.0167	9.4279	27.3604	16.141	32.1907	21.3073
ENSG00000069712	KIAA1107	1.13738	0.753046	1.44006	0.808114	1.54927	1.23774	2.03795	1.41561	0.958578	2.77874	1.37627	1.82033	1.9073	2.68166	2.20779	3.2513	2.51676	1.2216	1.50442	1.60614	1.33965
ENSG00000069764	PLA2G10	0.0358969	0.241331	0.727708	0.02869	0.0138223	0.0264511	0.0216397	0.171877	0.0353544	0.0556611	0.0801963	0.0386866	0.224784	0.0485657	0.0401926	0.0635963	0.0309176	0.0192358	0.0238297	0.0134001	0.0639211
ENSG00000069812	HES2	1.82503	0.21875	2.07084	1.50424	0.235193	1.1311	0.157411	0.156489	0.695055	0.563342	0.293666	0.688426	0.34808	0.117354	0.338141	1.13145	0.10184	0.422837	1.03793	0.596885	0.524829
ENSG00000069849	ATP1B3	315.102	123.498	175.587	113.649	218.216	159.123	83.422	101.172	117.247	80.5788	88.6156	88.4968	99.8025	117.579	124.951	82.9912	79.0269	156.867	178.876	145.99	95.0579
ENSG00000069869	NEDD4	8.32234	5.97808	5.21978	3.5862	7.02898	6.47704	6.78428	6.37655	6.18803	6.47746	5.21691	5.22691	7.84665	11.6523	6.55636	8.27474	8.03749	4.93963	4.03947	6.87949	5.85259
ENSG00000069943	PIGB	28.3665	23.9969	18.1528	21.9816	23.4817	20.961	23.94	17.2125	32.0191	22.8103	22.2579	27.663	15.7444	32.6324	23.543	19.6159	18.7525	12.4967	22.6807	19.7149	18.3976
ENSG00000069956	MAPK6	14.5359	20.136	7.42864	21.1278	8.82523	7.23494	6.99962	7.08441	16.4258	3.77049	6.40105	5.73786	10.9698	12.6259	9.90698	10.3635	9.89775	10.5616	9.21327	14.3154	13.5763
ENSG00000069966	GNB5	14.3645	12.0179	7.87231	13.5143	5.89004	17.7297	20.2973	14.341	17.4687	12.548	12.9937	9.81497	8.43722	10.6668	15.874	11.7622	11.1083	12.9515	25.8075	27.2041	20.1424
ENSG00000069974	RAB27A	32.9389	25.2706	17.9369	7.85202	46.8761	12.7138	13.0939	11.0789	8.91561	13.1954	10.5741	16.9774	14.4092	16.158	13.7609	11.4419	12.146	5.08921	9.2052	9.08217	6.27074
ENSG00000069998	CECR5	19.7085	29.2303	15.12	25.9714	22.4681	24.7806	22.0073	24.0891	24.8033	25.2451	18.0627	22.4893	13.7943	9.31224	18.4126	13.0638	16.2728	16.3916	15.9221	17.0603	13.0623
ENSG00000070010	UFD1L	53.6728	53.3449	43.2661	29.6008	80.7795	47.1279	24.8963	21.8633	35.9953	34.4492	33.6418	38.2537	30.1055	36.6322	46.5429	29.0355	29.4282	31.6377	32.3319	34.3449	24.9066
ENSG00000070018	LRP6	4.04114	4.37875	5.77389	1.27528	3.00695	4.99232	7.22771	7.54393	2.68261	8.50286	7.77881	7.34045	10.2257	6.19471	8.6324	9.45854	8.73381	8.29218	10.4735	6.78703	8.37862
ENSG00000070019	GUCY2C	0.00708198	0.321466	0.0364654	0	0.0410208	0.0241014	0.0278041	0.0184732	0	0.063302	0.0567657	0.0175783	0.0467298	0.0686845	0.030113	0.011541	0.0463345	0.016519	0.039618	0.018445	0.00550812
ENSG00000070031	SCT	0	0	0.101491	0	0	0	0	0	0	0	0.114903	0	0	0	0	0	0	0	0	0	0
ENSG00000070047	PHRF1	7.21411	2.69612	5.47596	7.33629	3.80603	6.63192	5.68335	3.77841	8.11285	3.36299	4.43682	5.44727	1.07728	1.77862	2.04471	2.8833	2.88534	3.41706	3.24085	4.82197	2.17936
ENSG00000070061	IKBKAP	10.0784	12.3716	21.4452	11.3257	14.8476	14.7482	16.5039	21.2921	12.7615	22.2081	18.7549	18.5364	22.23	19.256	20.7774	19.6266	18.9659	15.6123	18.3745	19.4084	18.1206
ENSG00000070081	NUCB2	145.948	61.3327	199.288	125.71	226.176	83.0632	84.3486	123.263	125.593	74.4723	126.178	89.8503	133.617	141.422	154.183	78.9929	81.0315	64.3376	59.585	57.4751	68.9879
ENSG00000070087	PFN2	65.4721	79.3525	36.2085	118.872	120.067	29.79	12.7179	32.2055	159.424	43.6179	48.6474	24.3805	92.5232	77.3103	36.6257	51.0328	46.2322	102.55	105.665	110.351	98.3233
ENSG00000070159	PTPN3	8.65029	19.7138	22.8012	11.9532	5.96773	32.7356	38.1996	29.4795	8.55414	23.0666	40.82	12.9752	42.3787	24.0658	19.5418	33.871	28.7682	50.4396	58.0152	43.4606	39.371
ENSG00000070182	SPTB	0.183122	0.114434	0.0933025	0.0469322	0.14024	0.0542852	0.0918278	0.0246147	0.124566	0.088914	0.0606748	0.0216197	0.0132559	0.0309287	0.0560693	0.0459829	0.0853059	1.07647	0.510675	1.09365	0.599695
ENSG00000070190	DAPP1	4.12599	0.882672	4.25885	0.397792	14.1302	3.56177	2.27184	1.8459	0.669276	2.78197	2.08313	7.69924	2.04547	5.80528	1.06451	3.485	1.85447	0.325661	0.807362	1.30511	2.86948
ENSG00000070193	FGF10	0	0	0	0	0	0.00732993	0	0	0	0.00825084	0	0	0	0	0.0536891	0	0	0.0491026	0.168686	0.067316	0.0215579
ENSG00000070214	SLC44A1	5.35386	7.81495	8.41923	5.63572	11.9319	12.8853	13.4051	9.73778	5.89346	12.4258	11.1584	7.57175	15.6128	16.1509	20.0404	18.3904	16.5608	12.9832	14.0447	14.7584	13.7701
ENSG00000070269	TMEM260	5.16836	5.0506	5.65719	3.56022	7.47168	5.08444	9.11944	9.69207	5.86073	11.1622	7.42726	5.28249	11.248	9.08036	8.31719	11.0386	9.3548	6.3625	8.506	6.39427	7.83833
ENSG00000070366	SMG6	19.6501	11.8648	10.3594	8.41346	17.6897	11.4091	15.6593	9.51924	6.40536	12.1276	14.063	16.1379	6.9377	6.67961	7.06882	9.03306	10.0823	9.75531	9.9235	10.5132	6.06628
ENSG00000070367	EXOC5	8.91466	7.8446	8.59287	9.44116	22.7934	9.85886	15.9372	13.787	13.4004	14.9183	15.7571	8.53899	28.5763	28.9795	26.6412	25.3096	22.3105	15.4951	14.2881	17.407	16.3478
ENSG00000070371	CLTCL1	2.51829	4.3193	2.97038	2.98741	4.56468	1.10927	1.23554	1.84858	2.9999	3.1951	2.15822	3.53057	1.01574	1.78535	1.36345	1.4948	2.50994	1.46923	1.98154	1.92773	1.58456
ENSG00000070388	FGF22	0.102605	0.00279975	0.0153574	0.00384317	0.0881143	0.00438848	0.00259398	0.0111143	0.00333592	0.00120905	0.0788982	0.0517823	0.014925	0.00101824	0.00161761	0.00419115	0	0.092553	0.258344	0.0157752	0.17013
ENSG00000070404	FSTL3	15.6125	27.7641	27.329	26.2587	30.9366	34.9336	28.972	6.15315	32.6954	55.4559	29.8439	72.0145	13.4176	36.4473	92.3277	23.7346	13.6196	14.8852	6.74025	49.777	8.56358
ENSG00000070413	DGCR2	16.0662	18.2013	16.0765	20.8258	13.0742	33.9022	29.6374	14.1965	25.5557	14.4236	24.0882	19.2994	7.15177	8.37943	12.0745	14.805	17.3591	15.4803	19.8684	18.4307	11.6764
ENSG00000070423	RNF126	21.0879	11.5752	19.8672	21.9095	14.4901	30.3984	21.5415	13.9451	17.4406	15.2221	14.664	21.6824	5.54305	3.52037	8.55983	7.56886	5.49162	11.6398	10.1247	14.274	8.37027
ENSG00000070444	MNT	12.7365	12.5711	6.21057	10.8082	8.0774	7.38414	7.43018	8.15457	12.9616	4.94281	8.61137	6.98612	4.48259	3.37875	2.55539	4.72813	5.74875	5.71301	3.69947	6.85617	3.19889
ENSG00000070476	ZXDC	13.4117	20.6444	9.07898	14.6416	8.21043	12.5304	17.4803	6.56874	14.5071	12.0232	12.9598	14.122	4.64552	9.5421	4.6773	11.2799	15.665	13.42	12.5421	12.1584	8.95126
ENSG00000070495	JMJD6	33.9058	57.8694	42.3046	16.2433	45.097	22.3064	30.8377	24.8432	14.0013	24.4887	29.4935	24.9727	19.1775	14.5904	15.016	21.0528	26.4314	22.6083	21.265	23.4771	17.464
ENSG00000070501	POLB	25.1171	26.7504	25.4566	18.47	33.7776	21.1867	19.7074	19.2974	17.296	23.0638	24.3329	23.595	34.7549	26.6927	23.3816	18.6561	20.9498	16.952	27.9268	22.1817	22.0354
ENSG00000070526	ST6GALNAC1	0.0906318	0.032207	0.166409	0.128914	0.305271	0.368262	0.854091	0.377838	0.0089114	1.10325	0.0806463	0.65875	0.0877513	1.69371	0.150196	0.0146298	0.479769	0.0776134	0.628078	0.0918831	0.0360555
ENSG00000070540	WIPI1	61.4726	30.8288	37.1194	42.1908	47.185	22.5004	37.9263	28.6459	36.0457	32.6188	50.4949	31.1747	42.3694	50.9269	37.3345	40.6422	41.7313	91.5698	39.0773	67.441	50.2106
ENSG00000070601	FRMPD1	0.526356	0.0567368	0.0451243	0.122171	0.0459893	0.327973	0.102578	0.0959797	0.152876	0.0617289	1.04147	0.12385	0.443275	0.102301	0.0545923	0.466396	0.106854	0.345396	0.391767	0.292811	0.233568
ENSG00000070610	GBA2	28.6929	47.8085	35.1076	34.6474	43.9808	39.6423	66.2533	50.1991	34.8379	45.596	88.733	55.8543	53.6467	59.507	43.6315	69.2219	52.93	94.0214	100.893	85.3367	65.1291
ENSG00000070614	NDST1	20.5962	8.88637	13.1532	5.81616	8.56118	12.4491	23.8629	10.4529	9.20257	9.9083	29.2961	19.6888	5.23782	10.7073	9.40684	8.70716	7.87877	13.1648	17.6051	12.6585	6.45633
ENSG00000070669	ASNS	30.7745	86.2038	24.6619	20.2368	93.9248	10.9675	18.8464	26.834	24.1935	17.4164	16.4206	21.5752	33.2518	15.9356	25.2796	27.8945	17.7162	13.5176	15.3933	22.9886	16.5624
ENSG00000070718	AP3M2	11.3471	16.6406	19.7031	18.0317	18.0836	15.1742	16.6907	16.0666	29.515	19.3984	16.1052	20.736	31.8437	16.645	11.7031	13.2071	12.4555	12.6868	12.6797	13.8065	12.9572
ENSG00000070729	CNGB1	0.00721611	0	0.00832437	0.00248873	0.135938	0.000784701	0	0.0117284	0.00474608	0.0121582	0	0.0165038	0.000879056	0	0	0	0.0108756	0.0729299	0.00384125	0.00740622	0
ENSG00000070731	ST6GALNAC2	1.03646	2.04521	0.649349	4.53244	0.746001	3.88748	1.79004	3.64507	1.91771	0.612942	3.65384	1.09339	9.18304	1.57083	1.56263	3.84723	0.738561	13.881	8.37152	19.4495	9.30403
ENSG00000070748	CHAT	1.44697	1.25202	0.695004	0.613257	0.00827724	0.23183	0	0	1.53112	0	0	0.0123232	0	0	0	0	0	0	0	0	0
ENSG00000070756	PABPC1	825.467	533.398	837.003	2052.58	1029.06	826.506	632.37	655.809	1546.51	765.015	459.107	748.689	559.167	564.633	344.013	423.958	409.377	361.565	340.502	469.206	438.918
ENSG00000070759	TESK2	1.436	0.761407	1.35164	0.399843	1.82577	1.192	2.08874	1.12599	0.827054	1.98949	1.85608	2.6145	1.51889	1.91932	1.99978	1.45652	1.66215	1.25118	1.68728	1.38436	2.79349
ENSG00000070761	C16orf80	24.0397	13.6102	33.2639	16.4194	28.7195	31.8315	27.3824	15.5222	13.3748	17.0356	41.605	27.662	23.3994	17.4219	47.7021	23.5278	25.1159	24.9955	26.9661	20.2059	22.2921
ENSG00000070770	CSNK2A2	22.1703	12.4608	27.1683	11.569	22.8801	24.5162	21.9336	19.9519	11.5518	21.8266	20.8574	17.6389	20.3288	27.2203	15.6424	20.0304	26.6311	19.7146	14.1956	24.0692	21.7106
ENSG00000070778	PTPN21	1.69239	4.03428	2.94613	3.08499	5.10918	3.32314	5.183	4.80483	2.60438	5.2754	8.00058	4.06848	4.46984	5.81176	4.51895	7.52942	7.47317	9.63673	8.99538	14.8655	6.85611
ENSG00000070785	EIF2B3	9.76518	10.6305	12.5155	6.94249	16.0098	9.27893	7.07424	6.67211	5.77861	9.75775	8.5481	11.61	18.3976	10.0103	12.5994	9.55556	9.95248	10.7467	10.1642	9.92514	11.0644
ENSG00000070808	CAMK2A	0.0597132	0.0220798	0.0245519	0.0144953	0.15713	0.0113065	0.00563468	0.0024877	0.0437914	0.0275114	0.024035	0.0182507	0.00368281	0.0556004	0.0806982	0.0130751	0.0259238	0.976633	0.391081	0.525154	0.523949
ENSG00000070814	TCOF1	18.1848	18.7278	11.6046	16.3788	16.7873	13.0454	11.4048	9.60371	13.7951	8.81634	9.6768	9.91389	6.68444	6.63437	3.71516	5.83047	5.44859	5.7707	6.9339	7.35134	4.67523
ENSG00000070831	CDC42	84.9493	54.5129	62.7678	36.9205	101.686	67.9341	63.1762	56.5331	38.9845	56.8372	75.6183	63.0956	109.945	108.682	108.279	73.8584	71.1045	67.1368	63.0175	74.2256	70.1767
ENSG00000070882	OSBPL3	45.6126	20.575	34.6598	39.5325	47.6327	37.3444	9.64757	9.46079	44.2045	29.833	13.5272	35.972	20.4008	22.9337	11.3388	16.5935	21.2054	14.5538	37.7659	20.2454	18.1126
ENSG00000070886	EPHA8	0.044779	0.00315703	0.0608934	0	0.100992	0.00307701	0.0091823	0	0.0120168	0.0207817	0.00395304	0.0300553	0	0	0	0	0	0.00763755	0.0101763	0.017061	0.0127334
ENSG00000070915	SLC12A3	0.066056	0.206712	0.306031	0.0948625	0.220564	0.278131	0.110109	0.0286666	0.0492665	0.169903	0.0449508	0.363134	0.128323	0.248595	0.0338955	0.211483	0.110113	254.091	41.2513	80.882	172.205
ENSG00000070950	RAD18	2.57293	2.10014	2.51988	1.94307	5.15128	2.2279	1.60573	1.87546	2.86152	1.42813	1.62342	2.36791	2.58241	3.19454	2.24246	2.67635	1.99302	1.62243	1.36491	1.86548	1.68303
ENSG00000070961	ATP2B1	20.235	12.6958	17.4639	8.7519	16.825	10.0524	6.75371	8.99225	11.2478	12.5561	9.68715	14.8788	13.6461	28.1605	13.6081	11.54	18.367	22.5654	15.8143	21.7688	17.8495
ENSG00000070985	TRPM5	0.00385289	0.00448438	0.0248299	0.00554915	0	0.00393648	0.00432188	0	0	0.00887048	0.0224873	0.0141543	0.00564954	0	0.0054609	0	0	0.0934981	0.14816	0.0924616	0.0600219
ENSG00000071051	NCK2	35.4068	31.578	19.7096	64.7304	28.106	37.19	30.4017	40.4429	66.889	31.5432	37.9248	43.5703	15.7176	17.5571	32.7753	23.7397	21.3488	13.5586	16.5523	20.3799	10.4557
ENSG00000071054	MAP4K4	29.8324	30.2308	23.6464	11.2005	48.2098	21.3394	18.9587	17.7102	12.2176	20.816	21.2948	27.3372	20.7856	23.7357	18.2801	19.8382	20.0049	8.80116	7.83391	14.0979	9.39692
ENSG00000071073	MGAT4A	19.8547	7.9611	20.1184	6.55736	38.6768	20.8953	25.2166	10.754	7.56559	25.5899	16.9774	29.1639	26.018	37.9979	29.3741	25.0044	26.0206	20.1915	24.6708	20.1312	21.9619
ENSG00000071082	RPL31	1797.34	2472.47	2355.61	2128.93	1969.24	2227.13	2036.49	2941.56	1955.52	3281.11	1710.19	2478.12	1978.83	1779.9	4267.19	1785.15	2187.95	941.158	1215.75	1222.18	1203.99
ENSG00000071127	WDR1	123.458	197.184	99.6806	105.375	394.652	215.685	135.078	79.9407	130.426	96.0385	139.593	154.674	106.85	164.607	83.0165	112.226	112.791	176.967	189.872	209.249	133.006
ENSG00000071189	SNX13	8.78214	16.3835	10.186	6.9677	14.7289	7.54801	14.3043	13.4725	10.7009	18.0126	13.0512	10.2808	15.9973	20.0671	21.7318	21.2626	18.4008	14.17	15.3777	13.0604	13.788
ENSG00000071203	MS4A12	0	0	0	0	0.0722787	0	0	0	0	0	0	0	0	0	0	0	0	0	0	0	0
ENSG00000071205	ARHGAP10	4.34947	4.96016	6.21527	3.04777	2.59064	10.472	9.27777	6.99496	4.46879	9.88724	5.3676	11.8994	6.11232	9.03488	5.84584	8.71867	13.8567	7.45775	3.65412	7.68337	5.78096
ENSG00000071242	RPS6KA2	3.90901	1.7074	4.42442	1.24524	2.04212	7.23711	13.1688	11.1447	4.40238	10.3784	19.5864	15.3199	5.00964	9.26058	13.7374	9.54184	10.0935	8.08955	7.94076	8.67009	6.59695
ENSG00000071243	ING3	4.13772	6.91796	10.0958	4.85541	9.46428	7.41245	12.6355	12.8617	7.25966	20.5166	12.9778	14.8382	13.1518	17.3474	27.7991	19.2519	14.743	9.12998	10.6254	10.5931	7.41469
ENSG00000071246	VASH1	14.5774	6.363	23.7666	3.59339	13.1183	20.0353	11.2856	9.31138	6.03348	13.6115	21.0615	26.7782	8.8458	10.6942	12.9038	14.3525	14.3888	2.06401	2.44661	3.63959	2.52686
ENSG00000071282	LMCD1	6.3962	12.3552	5.72634	4.76032	1.80456	9.87426	10.1399	7.57532	7.22865	7.49353	11.9337	15.7396	2.55075	9.29787	16.2815	6.96462	6.40778	12.5701	14.8521	20.6939	7.02391
ENSG00000071462	WBSCR22	50.5095	87.7326	50.7424	52.8366	64.8293	58.2163	40.4865	44.4081	54.1236	52.8265	50.7653	52.3828	38.6339	29.1039	50.642	49.8497	39.6524	43.562	49.2358	51.6887	40.5343
ENSG00000071537	SEL1L	17.587	23.8625	16.5309	21.0943	41.7077	22.5844	33.8067	16.6219	39.6143	26.2728	23.749	23.3253	19.5429	32.1156	17.2276	23.8616	22.7545	30.2107	20.9782	22.0978	20.9378
ENSG00000071539	TRIP13	21.8362	22.8395	12.1254	10.4499	37.7586	9.37733	2.54275	2.63998	13.1517	2.85175	15.7737	6.4248	4.35451	6.54886	3.2737	2.47477	6.28317	4.23333	3.40022	4.57714	3.00613
ENSG00000071553	ATP6AP1	66.1817	65.728	59.9585	53.0894	66.6931	78.508	83.2476	47.8665	69.0003	41.8326	58.1112	71.2672	33.181	30.7955	44.3377	49.0468	46.359	73.8008	64.0785	66.0948	54.4532
ENSG00000071564	TCF3	20.9682	13.985	16.6522	17.8332	9.77398	17.0255	16.5837	14.4986	17.8814	8.13349	13.3614	13.6089	5.45519	3.98095	6.40938	7.82752	8.89802	6.04058	7.93449	10.4189	5.90831
ENSG00000071575	TRIB2	10.0713	56.7144	17.9757	3.19542	17.9321	9.47179	21.8005	38.368	5.13446	44.7041	79.8222	31.8128	72.6535	13.9627	49.3914	46.0039	38.4977	17.0439	30.0102	19.2868	21.4181
ENSG00000071626	DAZAP1	60.2196	46.9263	53.7211	54.7938	58.4376	65.7398	57.7739	50.7535	64.2503	37.2667	38.7211	55.8756	21.5287	25.8188	29.282	27.9571	28.0058	29.7877	31.2025	36.314	26.1732
ENSG00000071655	MBD3	19.7182	11.5023	14.6199	11.7881	11.1731	23.8412	19.242	12.1859	10.8626	7.3807	15.393	13.9918	3.10047	3.12309	12.3526	7.22168	5.77951	12.0785	12.8201	13.3971	7.55542
ENSG00000071677	PRLH	0	0	0	0	0	0	0.411871	0	0	0	0	0	0	0	0	0	0	0	0	0	0
ENSG00000071794	HLTF	8.59066	15.9782	9.68701	6.75909	14.5837	4.22979	8.46909	2.57282	6.58897	8.81301	5.38265	8.38297	11.0689	11.4441	6.74813	12.419	16.0793	10.2325	11.7818	7.95763	10.3129
ENSG00000071859	FAM50A	78.3903	65.123	60.5399	60.2451	101.908	78.3182	46.0418	40.2879	47.4604	59.6015	55.3797	46.3074	54.7508	46.8414	45.0143	46.1367	55.6063	47.5004	44.5063	59.0325	52.5732
ENSG00000071889	FAM3A	24.9758	18.3331	17.8856	32.8418	13.596	26.5828	25.6609	18.5543	29.3017	17.774	23.6808	17.85	6.15694	4.86989	12.8272	12.1676	11.6581	20.7827	19.224	21.1011	11.9756
ENSG00000071894	CPSF1	30.4827	40.4858	47.8125	76.3893	41.2632	32.5846	57.1106	34.6687	61.2838	34.6372	49.9683	25.2151	12.9563	10.6056	7.56287	17.2928	23.563	29.5858	28.2453	29.1076	23.9995
ENSG00000071909	MYO3B	0.159933	0.196406	0.109521	0.0349079	0.105923	0.132638	0.012704	0.0987275	0.0605275	0.0257466	0.0667999	0.165767	0.0184788	0.0620677	0.00357126	0.0801922	0.54556	1.61487	7.30977	1.64604	2.19948
ENSG00000071967	CYBRD1	17.8202	3.35655	8.51974	1.47831	6.12825	24.5891	7.98863	6.58639	4.09229	15.4801	7.22763	12.1496	6.21425	12.1808	22.4928	6.00481	7.96489	9.0432	12.9062	11.0528	12.4223
ENSG00000071991	CDH19	0	0	0	0.0125648	0	0	0	0.154549	0	0.029863	0	0	0	0.00901028	0	0	0	0.0214982	0.134545	0.26612	0.117315
ENSG00000071994	PDCD2	29.4219	22.3574	21.0626	24.5383	34.9312	23.4348	29.3398	19.4817	20.6153	29.0724	18.191	27.7089	33.9028	30.1049	37.7906	28.466	22.3151	27.4495	26.7375	32.2389	29.586
ENSG00000072041	SLC6A15	0	0.935915	0.112471	0	0.869303	0.132471	0	0	0	0.0141074	0.185632	0	0	0	0.142203	0	0	0.0195047	0.106204	0.114382	0.0137697
ENSG00000072042	RDH11	25.6033	23.9646	21.8618	16.5305	49.1227	32.5179	39.2409	37.5627	22.0659	50.9751	67.5749	21.791	58.8926	50.2892	59.6578	51.8383	34.2704	90.3676	74.6016	87.7534	80.0134
ENSG00000072062	PRKACA	36.6036	20.9997	18.5647	15.7018	31.3935	28.9038	24.4246	14.9922	18.6028	18.7168	24.0564	23.2137	19.5048	25.1292	9.90318	17.667	21.8707	21.7166	22.3237	21.5644	17.6711
ENSG00000072071	LPHN1	0.964972	1.915	0.758397	0.991406	0.769782	0.982175	1.25327	0.709022	1.51697	0.886312	1.31139	0.972213	0.434621	0.0921354	0.661643	0.375326	0.540393	2.04765	2.4969	2.47207	0.774906
ENSG00000072080	SPP2	0.00803163	0.027343	0	0	0.0334153	0.0204999	0.00900927	0.0117846	0.0448035	0	0.0632072	0	0.0211984	0	0	0	0.0500244	0.00843034	0.0359445	0.0334695	0
ENSG00000072110	ACTN1	40.2798	70.9271	76.718	71.4779	144.025	39.7411	35.8256	34.505	61.3917	37.9184	34.8958	34.1118	25.3136	48.9802	18.9126	40.0212	40.0399	22.0436	18.0018	43.6117	21.0467
ENSG00000072121	ZFYVE26	5.23321	7.80961	5.9181	3.01326	10.0218	5.63482	10.4439	6.70061	6.86146	10.9418	7.81966	9.04836	9.72737	9.06681	4.22117	9.84963	9.07083	8.64894	7.83151	7.34306	7.04316
ENSG00000072133	RPS6KA6	0	0.0258871	0.0924657	0.454914	0.0231081	0.580122	0.0359947	1.21077	0.187461	1.60411	0.0319776	0.216865	0.00814859	0	0.124398	3.08066	3.59516	3.9705	7.09904	4.31699	3.61245
ENSG00000072134	EPN2	7.28322	12.9271	8.54576	8.05396	6.34363	19.4792	34.1831	9.8676	10.2378	16.6375	13.4489	9.87617	12.9879	9.22195	10.438	8.40525	10.3254	10.6028	10.5649	10.8077	6.70691
ENSG00000072135	PTPN18	46.5391	51.5959	42.4884	56.8007	70.1552	47.2485	45.6009	39.9568	60.3064	53.7064	41.7795	63.6223	30.9112	40.3811	22.3269	39.9091	43.0525	25.8235	22.4528	27.3233	17.2054
ENSG00000072163	LIMS2	6.87727	2.05828	15.5565	5.52767	1.46727	21.8737	15.6789	12.391	5.70942	25.6781	24.1199	31.9103	2.9644	5.2276	8.61786	7.46403	10.5147	11.08	10.9771	15.1396	7.51586
ENSG00000072182	ASIC4	0.0315754	0.657907	0.829429	0.0902293	0.12666	0.00662969	0.00581081	0.00534566	0.0790292	0.0132326	0.0769009	0.0563485	0.0317194	0.0142568	0.0313675	0.0378242	0.0219388	0.0130746	0.0390149	0.0325662	0
ENSG00000072195	SPEG	4.70316	2.99121	1.53884	11.0834	8.84784	2.20367	0.459876	0.837653	13.9467	0.773156	1.14694	0.794858	0.38789	0.000785503	0.768202	0.308284	0.176492	0.837838	2.24278	1.40307	1.12095
ENSG00000072201	LNX1	0.49625	1.79498	1.71522	0.306992	0.777998	2.0838	4.60612	11.7326	1.31402	16.2414	6.84238	9.62371	1.65431	6.65229	12.7845	4.11431	4.6245	4.04136	10.4635	4.71271	4.13129
ENSG00000072210	ALDH3A2	37.2863	50.7544	28.7546	70.3643	28.9388	76.0267	137.629	137.354	79.6806	82.4482	90.956	60.5382	214.209	255.082	321.237	335.695	129.5	229.977	129.272	232.288	239.519
ENSG00000072274	TFRC	136.089	0	43.4041	20.1206	114.181	17.3422	26.2419	14.8888	28.0041	38.696	36.5614	43.7892	22.7646	47.1071	20.4958	0	46.1188	32.1457	0	28.9665	29.1329
ENSG00000072310	SREBF1	37.4061	36.4513	18.6522	113.162	57.9062	43.9044	78.6952	37.2211	93.0121	31.3943	133.693	18.0474	11.9669	10.1504	11.5621	10.0434	11.5115	19.0151	39.613	31.6458	18.2379
ENSG00000072315	TRPC5	0.00684362	0	0.00293651	0.00657105	0.00480487	0.0232902	0	0	0	0.00291292	0	0	0	0.0130838	0.00323327	0	0	0.0893928	0.0595538	0.054661	0.0212909
ENSG00000072364	AFF4	9.88193	11.9039	12.2382	8.4287	13.9187	15.1616	20.2168	20.7333	9.9351	13.0799	14.8086	10.5556	18.6164	31.4597	19.3939	17.8838	23.2348	16.2782	13.5206	19.6719	16.6736
ENSG00000072401	UBE2D1	10.0384	4.08522	6.30594	2.43028	17.6823	3.37626	5.6819	9.92774	3.02116	4.04273	4.54157	4.44674	15.4063	18.6102	11.3531	18.3365	11.1524	5.94332	5.8742	8.45556	11.7863
ENSG00000072415	MPP5	4.53269	2.98147	4.52309	3.18636	6.46357	4.10707	7.9874	8.51094	3.69124	7.0637	8.63885	3.84683	11.0847	12.4482	11.4501	11.4171	11.303	21.4536	13.8288	17.0385	22.9878
ENSG00000072422	RHOBTB1	24.9388	13.3384	28.3333	27.4983	17.444	90.695	25.1519	37.6067	37.1117	46.6093	50.783	43.813	38.1016	63.8045	50.9021	37.2598	54.9968	79.5413	24.9296	69.9576	46.3381
ENSG00000072444	ASAH2C	0.185892	0.334923	0.379381	0.218851	0.325045	0.484392	0.498495	0.469131	0.371334	0.38671	0.431217	0.455713	0.622705	0.349385	0.5756	0.404055	0.450454	0.331272	0.536591	0.374733	0.454836
ENSG00000072501	SMC1A	15.8965	22.5853	15.9017	17.3742	57.4778	34.8638	23.3219	11.6863	26.0368	25.7298	31.6978	23.9497	18.1328	27.2449	7.77556	16.3268	16.5539	18.6602	20.3497	19.6692	12.4425
ENSG00000072506	HSD17B10	65.4289	58.6449	62.061	48.0162	61.2419	52.2809	28.0835	34.4416	44.8202	27.8015	43.4818	35.1011	29.4379	30.3013	42.2602	33.3243	35.5148	98.4512	76.4417	77.5769	81.3912
ENSG00000072518	MARK2	8.28351	5.61876	8.4221	5.7043	9.31156	11.3165	8.90827	5.79651	12.3934	8.59794	8.37302	8.84536	7.68489	9.78644	3.5157	7.48553	8.65965	9.0917	7.15706	7.53464	5.4566
ENSG00000072571	HMMR	3.95617	2.57393	3.47313	1.48369	16.5189	0.929181	0.647503	0.343888	2.38005	0.627304	0.872631	1.29567	1.08138	2.09848	1.38795	0.914681	1.19173	0.477431	0.344361	0.397029	0.907918
ENSG00000072609	CHFR	21.6321	26.4622	21.4555	11.4826	41.6711	16.5177	16.3118	11.465	14.3679	18.1936	14.1628	25.0022	8.95027	17.9933	9.86433	18.406	17.5516	11.3191	10.3231	13.0971	8.0337
ENSG00000072657	TRHDE	0.0211226	4.26425	0.30711	0.00341963	0.515839	1.03214	5.2301	1.93972	0.00697096	5.30845	5.11407	4.3848	4.40141	8.92487	3.52393	6.19882	4.95702	7.18845	4.45436	5.06199	6.69497
ENSG00000072682	P4HA2	97.2147	112.253	41.967	219.195	125.675	51.5183	74.2013	75.1711	180.403	61.6276	39.2903	44.0368	76.4817	90.826	71.8299	42.0812	53.4728	106.808	45.5206	73.1274	76.3327
ENSG00000072694	FCGR2B	60.1772	13.0133	26.9002	4.87636	48.0125	39.7246	18.1085	2.93433	7.90134	21.649	9.36737	24.4035	6.4693	11.9108	3.82152	12.4965	8.88303	2.48001	1.77553	3.17135	4.05823
ENSG00000072736	NFATC3	8.56632	3.31383	5.50156	1.93327	9.63707	6.24858	7.90937	4.91067	3.18511	7.68404	14.0039	8.31887	7.15065	9.08787	7.40593	10.1009	8.72755	8.09132	5.7463	6.22614	9.2937
ENSG00000072756	TRNT1	8.0329	7.96705	8.9213	4.30474	12.5434	6.56902	7.3257	7.31197	5.48584	6.28182	7.06376	9.17263	10.1512	8.50085	6.84267	7.62534	7.62015	15.8574	15.4237	13.7	13.775
ENSG00000072778	ACADVL	958.58	932.439	434.188	1035	373.271	1372.34	750.942	482.306	1037.87	762.92	783.046	715.981	661.425	431.34	328.972	804.188	497.863	684.066	572.897	693.098	605.623
ENSG00000072786	STK10	32.1586	12.2234	18.5041	9.65816	42.8092	22.1571	20.1145	13.3625	11.378	19.8641	27.9359	37.6836	10.0158	14.596	9.67412	16.2211	14.6533	5.90022	4.84691	7.71296	7.97073
ENSG00000072803	FBXW11	11.6013	23.0189	12.3458	11.6457	17.7377	13.7	23.4768	19.2643	13.9259	15.4656	20.1404	13.6891	15.6636	27.8139	22.3988	14.3046	17.4036	19.9384	18.0136	19.6126	16.7254
ENSG00000072818	ACAP1	24.2936	14.0337	27.9626	24.4375	60.1945	25.3895	8.94188	12.0738	17.4941	12.9174	13.9295	49.4603	5.92458	7.95173	15.054	12.9536	8.03352	2.89029	4.76088	3.95371	14.3811
ENSG00000072832	CRMP1	1.1545	0.447628	0.779181	0.123091	0.173189	0.743296	0.244996	0.0956703	0.140052	0.514135	0.595091	0.746467	0.341059	0.319981	1.00721	0.897343	0.865878	0.20821	0.115452	0.212701	0.0960138
ENSG00000072840	EVC	14.585	4.39487	4.29746	5.97109	1.85539	11.6144	21.882	10.5255	7.1982	12.2861	15.1065	9.3728	9.31629	7.01172	9.02612	14.5824	21.9481	22.6024	25.1569	18.7218	12.3209
ENSG00000072849	DERL2	97.5137	64.4838	43.7178	54.2497	70.3342	70.1787	45.2257	47.8218	52.4823	32.449	43.2396	37.7027	49.5632	43.7339	62.8945	38.5541	40.9497	62.0054	45.5588	50.8612	50.0169
ENSG00000072858	SIDT1	3.28528	0.56865	1.54937	0.234398	3.03762	0.731858	1.4867	0.348131	0.659446	1.45945	1.03352	3.48852	1.47929	2.3042	2.75791	0.673805	0.939782	0.921831	1.08656	0.973925	1.60405
ENSG00000072864	NDE1	14.3357	9.33372	16.2654	12.4769	24.0367	16.5181	10.2853	7.33751	12.8301	14.6888	13.7271	12.6446	12.4339	6.91642	9.165	13.4038	13.1146	4.72801	5.69984	5.94952	7.02536
ENSG00000072952	MRVI1	2.42966	1.38788	3.79167	0.864951	2.12123	2.08216	3.75052	2.2955	1.79212	8.4105	7.63632	7.14276	4.39707	4.50761	4.91363	3.26001	4.96871	2.76663	4.50732	4.76476	3.72588
ENSG00000072954	TMEM38A	0.724102	1.54655	1.06535	1.93952	0.807368	1.96386	0.889399	1.30756	1.99432	1.35577	3.42241	1.02382	1.57736	0.510738	1.72027	1.07815	1.72829	5.47443	4.19382	3.48329	2.98724
ENSG00000072958	AP1M1	67.8326	49.2601	34.4676	51.0786	33.7509	59.3273	34.4743	24.5482	51.1919	27.6766	30.0898	34.7473	25.6853	25.5611	13.8716	25.5108	30.2159	49.9983	25.7196	37.8312	27.6344
ENSG00000073008	PVR	14.1331	36.1529	14.4741	16.3637	22.8656	15.4576	19.8424	19.3644	20.8182	8.55118	11.1611	20.632	8.94993	8.31139	4.7322	8.01378	15.0706	16.1195	10.2907	25.2398	10.4398
ENSG00000073009	IKBKG	15.4391	15.691	17.2222	15.7437	20.1942	14.9716	13.5649	9.65146	15.9105	13.8045	12.7126	21.249	2.0779	2.877	6.99516	8.65312	9.61607	7.82006	7.75365	11.5088	8.756
ENSG00000073050	XRCC1	15.7692	16.5527	18.9625	18.2892	13.5699	24.3124	25.6454	14.7547	18.5874	17.7063	19.7507	21.0911	8.71619	6.76101	18.716	12.9509	14.2061	10.3384	13.4252	13.5333	10.1839
ENSG00000073060	SCARB1	522.899	194.091	58.1399	118.626	23.1784	140.057	80.0362	105.534	94.855	60.4831	117.3	90.1969	38.0399	20.0901	93.067	38.1817	25.5783	5.65094	3.63637	6.62868	5.22248
ENSG00000073067	CYP2W1	0.0320889	0.0381063	0.0512952	0.018427	0.0103638	0.0212344	0.00137028	0	0.0533374	0.019435	0.0100308	0.00124318	0.0029879	0.00152553	0	0.000611079	0.00105436	0.00713555	0.0525664	0.00127265	0
ENSG00000073111	MCM2	11.9169	9.89904	7.65508	6.51283	12.7851	10.246	4.30798	1.34375	9.58811	2.10215	7.30138	5.12595	2.14821	1.87219	1.70178	1.99552	4.90503	0.909926	1.89492	1.26938	1.23379
ENSG00000073146	MOV10L1	0.283214	0.19059	0.577186	0.578901	0.121561	0.260724	0.744502	0.330897	0.53941	0.724619	1.28935	0.578294	0.213038	0.494845	1.8371	0.32	0.25766	0.742716	0.279669	0.109902	0.275547
ENSG00000073150	PANX2	3.11384	0.141907	0.113897	6.41398	1.08066	0.392731	0.258273	0.024293	3.75015	0.0230594	0.0328974	0.0512778	0	0.033385	0.0396009	0.110039	0.0901115	0.420373	0.367513	0.475055	0.433878
ENSG00000073169	SELO	83.899	22.6877	30.7746	38.5221	26.988	29.5826	34.9392	21.0275	39.2438	28.2848	32.9691	32.279	12.9969	10.3017	16.7002	18.7753	21.4779	49.6481	34.1623	40.7386	42.2652
ENSG00000073282	TP63	0.0604699	0.143759	0.19222	0.00415424	0.133628	0.0789519	0.0129456	0.0263573	0.00423424	0.0480299	0.109149	0.235129	0.0954064	0.214303	0.139918	0.055689	0.101812	0.0835477	0.0574431	0.115509	0.252148
ENSG00000073331	ALPK1	10.149	17.1683	13.1336	4.96283	19.3415	10.553	19.2057	11.1024	6.93065	19.8375	10.7342	15.9728	11.7354	12.2889	7.98558	18.0496	15.7262	6.05166	7.68622	8.22115	5.77719
ENSG00000073350	LLGL2	9.27641	8.82942	15.8444	30.1218	3.66521	27.2659	42.1652	26.4818	29.7335	20.2085	38.6804	15.0425	8.54805	7.97569	14.7628	16.6988	11.1653	44.1717	49.6951	55.7874	47.7097
ENSG00000073417	PDE8A	34.2128	61.2516	32.7157	68.1602	20.5931	26.1874	44.2032	41.4573	69.2685	47.8132	49.2533	28.3299	50.3971	58.5277	48.3515	38.3913	65.7358	51.2867	31.5512	57.209	32.0442
ENSG00000073464	CLCN4	2.5532	3.79187	1.88834	0.795074	1.2712	2.55012	5.52165	4.36433	1.94269	1.29145	6.07836	1.78336	2.08187	2.09213	2.37976	2.25976	2.61961	2.51393	2.18015	1.77809	1.94584
ENSG00000073536	NLE1	6.35566	6.58589	9.17562	12.766	5.85239	6.19192	10.3007	11.6212	11.7942	6.10187	4.92493	6.44363	2.99509	2.04764	5.23424	4.10146	3.51787	3.05695	3.60671	4.48773	2.32849
ENSG00000073578	SDHA	73.9919	165.616	117.855	249.211	64.5539	121.528	88.9435	195.279	193.209	88.2505	243.035	87.4149	118.374	117.265	141.16	87.5141	113.844	178.422	170.597	153.192	176.17
ENSG00000073584	SMARCE1	51.3205	44.927	55.656	36.7772	56.7693	57.0644	39.3534	41.864	36.6196	48.6272	57.1409	48.2663	53.0505	42.0454	61.6897	43.2109	42.1262	30.5953	39.1184	37.7138	37.214
ENSG00000073598	FNDC8	0.0108523	0.012631	0.0279394	0.0156301	0.011429	0	0	0	0	0	0	0	0	0	0	0	0.0131248	0.0303761	0.0134911	0	0.0844054
ENSG00000073605	GSDMB	13.0616	13.3423	21.9179	5.3067	24.1797	5.89314	2.96765	5.5078	5.91219	7.75532	8.98027	14.336	6.87794	6.25262	3.01325	13.0186	11.3016	4.79111	2.74095	5.46329	6.93955
ENSG00000073614	KDM5A	16.2396	9.78007	13.5477	9.86508	19.0726	23.6431	15.028	9.34995	11.3041	18.3863	13.7755	21.9204	11.7721	15.7639	11.179	13.5181	17.6941	10.4906	9.59832	9.64505	6.91987
ENSG00000073670	ADAM11	0.0500399	1.19764	0.424404	0.594948	0.578704	0.24923	0.257631	0.110447	0.432357	0.222472	0.211542	0.481509	0.0639106	0.0347202	0.369863	0.169826	0.279581	0.0813322	0.0541775	0.126222	0.0947448
ENSG00000073711	PPP2R3A	27.5076	5.45653	12.3429	18.3865	4.77082	19.6661	12.3429	2.83163	24.4106	27.0887	10.5877	9.04534	9.08612	20.8198	5.74757	13.7205	15.5506	15.4749	16.317	17.1797	12.3213
ENSG00000073712	FERMT2	15.9431	16.1679	22.4313	16.7559	16.2868	12.6585	20.2251	20.4284	13.1187	24.5859	24.1439	17.4106	30.5017	50.383	27.9461	29.834	33.9928	55.9501	33.5256	51.2996	37.0616
ENSG00000073734	ABCB11	0.0147283	0.0114281	0	0	0.00517029	0.0389867	0.016521	0.00640303	0	0.00359088	0	0.0180203	0.0071987	0	0	0.0236624	0.00593742	0.00360278	0	0	0
ENSG00000073737	DHRS9	1.08111	0.189708	1.02127	0.249569	0.928071	0.734435	2.89875	1.87375	0.441297	0.462198	0.888316	4.35458	1.10854	1.4561	1.24914	5.08384	1.27924	0.17046	0.435166	0.100581	0.221914
ENSG00000073754	CD5L	5.79533	0.0150562	9.01706	0.0618855	0.694899	0.586985	0.602197	14.6362	0.690217	0.123914	0	8.28567	0.275039	0.463717	0.0275023	0.148079	0.68055	0	0	0.128029	0.211285
ENSG00000073756	PTGS2	1.82862	81.6807	5.21038	0.301915	4.22472	1.93333	4.87056	1.58467	0.777131	1.07336	0.854436	2.3444	0.783191	2.17178	2.26594	1.48436	1.04033	1.69625	2.27225	1.01087	6.33511
ENSG00000073792	IGF2BP2	1.24621	0.364694	11.214	7.04254	10.581	0.289459	0.208178	0.130867	8.69819	0.476405	0.248214	2.31293	0.19553	4.59735	0.0546991	0.451608	1.32838	7.69625	5.55686	8.43886	7.3602
ENSG00000073803	MAP3K13	25.7719	23.6677	25.3805	49.0311	21.0608	31.9876	42.8449	18.5476	57.3964	23.9188	25.4211	28.4891	34.0643	32.7376	23.536	21.756	25.282	26.9712	25.7717	24.0071	24.161
ENSG00000073849	ST6GAL1	59.9293	6.03597	23.4775	98.3123	28.5623	69.1784	36.7038	17.7699	155.646	32.9997	11.5842	30.546	10.4066	28.7403	27.8092	14.687	35.3398	31.7317	98.9147	32.9307	36.9527
ENSG00000073861	TBX21	0.754438	0.094758	0.687683	0.297053	2.87766	0.227812	0.243531	1.01229	0.44559	0.790093	0.85829	2.67687	0.453639	0.770468	0.561577	0.785247	0.748315	0.0607685	0.0202421	0.130053	0.405255
ENSG00000073905	VDAC1P1	37.9466	51.9659	34.3695	63.2722	40.281	54.7372	43.5226	57.7984	67.1343	35.1257	57.6742	33.956	41.7571	78.3637	54.9035	30.8345	30.4721	49.9518	41.0333	44.4084	39.082
ENSG00000073910	FRY	1.63141	2.79116	6.78913	1.4911	1.3018	7.05331	11.7596	22.928	2.48487	18.9256	12.6022	21.9041	8.2673	10.4092	21.6247	6.40563	12.4845	14.2833	15.4733	18.7968	10.7354
ENSG00000073921	PICALM	113.394	65.3945	118.338	84.4745	129.554	180.193	146.533	113.42	100.148	171.022	108.962	179.126	149.937	248.716	174.245	194.323	206.533	182.228	145.627	200.587	146.413
ENSG00000073969	NSF	14.4911	19.7441	12.0942	5.96484	22.1233	10.9336	10.5618	7.19453	8.12574	12.7436	10.2943	9.68476	14.0435	12.5279	9.1078	12.4417	8.86276	11.6268	10.7803	10.8329	12.1445
ENSG00000074047	GLI2	0.101832	0.0843314	0.284861	0.406156	0.183554	0.0930638	0.331371	0.0617569	0.531848	0.141997	0.478516	0.294487	0.0651625	0.111876	0.620582	0.0212324	0.111313	0.103783	0.283483	0.0918066	0.133157
ENSG00000074054	CLASP1	10.0472	25.5658	11.4994	9.36739	14.835	9.50432	19.2244	12.7323	17.961	18.2074	15.3193	17.7484	9.87628	21.7545	10.9753	16.4707	18.3294	10.7266	11.6636	11.8133	10.8079
ENSG00000074071	MRPS34	65.5069	25.7607	50.5308	108.308	47.311	67.1613	42.0195	37.6217	108.68	31.2139	69.1898	39.8748	25.3339	18.4128	40.6348	25.383	21.8373	32.448	39.7634	34.871	29.6354
ENSG00000074181	NOTCH3	27.325	8.62355	22.8368	5.97274	5.84505	6.15091	15.3601	6.90767	9.30581	14.9359	24.4433	20.6722	2.9397	2.88469	7.71016	5.88025	8.6344	6.46258	9.87983	7.23593	3.35418
ENSG00000074201	CLNS1A	70.6554	41.1604	88.2199	84.4642	75.5022	64.3293	65.7387	78.3843	97.7301	90.8448	55.4601	78.653	68.2591	81.7262	83.8794	81.6906	80.5966	47.6738	47.7899	61.9987	57.9915
ENSG00000074211	PPP2R2C	2.31154	4.15405	0.591596	9.35779	8.31032	1.54519	0.0114309	0.0106032	12.7948	0.0253295	0.0289088	0.269111	0.010239	0	0.0562302	0.0199181	0.0496304	0.219157	0.084901	0.0450157	0.0569243
ENSG00000074219	TEAD2	16.9086	9.76972	7.37467	0.793579	11.7123	8.46184	7.26561	5.16262	2.75476	12.516	6.29375	9.10331	5.75293	8.36161	11.5151	5.53822	10.2574	6.61117	7.68754	8.37635	4.0108
ENSG00000074266	EED	10.7052	6.58451	15.1737	5.04523	15.0178	8.78579	9.03334	14.9891	6.03777	9.34314	10.0368	12.4614	14.0928	12.6862	12.8737	17.6282	12.4722	8.24827	9.71469	10.3684	13.0078
ENSG00000074276	CDHR2	0.0710139	0.106318	0.131801	21.8763	0.104635	9.40964	35.1119	0.122686	16.8209	1.32266	12.2508	0.749062	1.5486	0.853236	4.71574	0.320668	4.15759	17.4204	12.8153	14.1303	17.9603
ENSG00000074317	SNCB	0.224761	3.73744	0	0	0.231532	0	0	0	0	0	0	0	0	0.0700057	0	0	0	0	0	0	0
ENSG00000074319	TSG101	74.3225	45.5047	88.6227	72.8129	83.9161	94.7498	75.3228	67.4472	60.3033	75.7364	105.565	76.1938	91.3138	95.5509	120.276	85.9578	69.4248	101.239	108.944	113.335	94.4669
ENSG00000074356	C17orf85	38.4913	83.3359	29.5549	23.8495	38.3513	22.5587	28.5082	68.359	26.8715	30.6995	32.9112	27.3269	50.8922	48.5114	37.5952	47.9604	53.9193	24.9783	25.0659	25.3329	26.5543
ENSG00000074370	ATP2A3	5.54185	5.56786	7.16896	1.97088	11.2738	7.82531	8.6182	4.37074	2.39565	7.55509	7.33269	17.4935	2.34339	2.95355	3.61883	5.2049	4.05227	1.49734	4.92057	3.64206	4.87428
ENSG00000074410	CA12	573.599	921.394	208.212	620.136	203.298	289.975	144.38	156.817	724.239	123.252	222.448	116.256	126.649	66.3303	108.104	206.386	133.112	270.341	268.988	175.207	220.759
ENSG00000074416	MGLL	155.186	157.903	105.655	325.578	134.642	184.34	164.067	101.604	378.584	97.3008	153.259	80.7459	23.3898	33.3059	63.918	71.6033	71.1982	62.6673	75.1838	71.3044	63.5454
ENSG00000074527	NTN4	3.05288	1.02686	6.1898	1.03599	0.638246	30.5718	93.8208	39.3701	4.8573	44.4778	35.4278	32.6437	62.2144	56.1175	23.0949	27.0238	69.4752	60.4664	64.6565	102.912	65.1165
ENSG00000074582	BCS1L	56.9607	87.8838	78.4607	130.939	35.1943	52.0689	45.6598	51.6045	136.164	29.0929	73.8675	58.3736	46.7409	30.1982	55.2014	60.2115	45.971	55.2113	51.4388	59.6654	44.4511
ENSG00000074590	NUAK1	1.78167	2.36326	4.05711	1.76378	2.11363	3.75685	6.79886	4.64779	2.53861	7.14767	5.7455	7.7085	2.12914	6.21167	6.34563	3.14893	5.47003	1.4618	3.40299	3.03963	1.64403
ENSG00000074603	DPP8	11.9719	11.7859	8.98525	7.69436	18.8777	9.02988	12.5764	10.3689	9.80664	14.581	13.5214	11.5459	12.61	14.1783	7.34116	12.5237	11.6126	11.0651	9.50016	10.6195	10.5929
ENSG00000074621	SLC24A1	9.86964	12.2703	6.7848	10.6165	3.75317	9.00593	8.66579	8.28383	18.8199	10.0475	6.29059	9.3898	4.76404	5.36565	6.86082	5.02916	8.76241	5.7383	8.49301	6.05686	4.40526
ENSG00000074657	ZNF532	13.112	66.787	47.8711	16.5953	11.2863	18.3534	27.049	29.7901	22.4108	37.984	38.6776	38.5464	21.1818	19.5033	15.0232	28.8156	15.083	9.7609	14.2036	10.3666	9.42014
ENSG00000074660	SCARF1	8.00812	3.78644	9.12816	1.81964	5.87429	8.1564	7.92414	9.96635	3.17853	7.07568	13.9227	9.25357	2.27963	2.38683	4.84318	6.10377	5.40304	2.36432	3.38501	3.2377	3.28917
ENSG00000074695	LMAN1	26.3682	107.001	53.7963	38.0446	75.3692	54.4263	60.0586	50.2348	72.9376	54.6135	49.5872	38.238	66.0435	57.3804	46.5925	54.0771	32.2585	38.6862	36.7079	34.7477	39.9934
ENSG00000074696	PTPLAD1	17.4041	29.0285	18.5293	24.4917	32.2399	14.0579	14.543	23.1537	32.1445	13.5964	20.7078	14.0118	35.4205	26.7965	27.5478	16.2596	17.4875	43.9322	46.9784	41.2998	39.4712
ENSG00000074706	IPCEF1	1.45621	0.412578	1.7736	1.38958	9.09283	1.76843	4.02136	1.48289	1.25579	3.75939	1.6031	6.03501	1.87466	3.61729	0.890275	1.27385	2.76432	4.2542	5.87039	2.71102	3.74929
ENSG00000074755	ZZEF1	11.2866	13.3952	6.47783	7.41412	11.4224	10.3006	15.3765	10.8073	9.57614	14.2256	9.57078	16.0552	6.56585	12.1866	5.03459	9.19859	9.87876	10.3331	10.2943	8.74003	9.35131
ENSG00000074771	NOX3	0	0	0	0	0	0	0	0	0	0	0	0	0	0	0	0	0	0.00652379	0.00869234	0	0
ENSG00000074800	ENO1	1172.47	1213.01	996.466	1721.11	1936.68	1489.83	1977.74	1011.44	1481.81	992.12	1319.59	1039.63	1105.86	1316.08	1044.47	710.15	946.334	480.945	650.153	617.395	357.793
ENSG00000074803	SLC12A1	0.0840294	0.11073	0.215779	0.0471888	0.00160808	0.0475295	0.0470731	0.0475637	0.0715485	0.0726864	0.130846	0.0768231	0.181187	0.0114409	0.768438	0.30165	0.11955	206.181	1302.71	155.334	170.285
ENSG00000074842	C19orf10	140.369	110.439	88.3831	92.8557	107.102	94.5229	42.3616	54.8172	97.919	37.5959	51.8139	66.0438	41.1291	26.0436	38.7483	32.2338	36.9094	29.4601	22.2918	29.1123	24.18
ENSG00000074855	ANO8	1.76147	2.45511	2.01507	1.92314	1.47481	1.51562	2.28425	1.85973	2.30247	2.19457	2.66648	2.69664	1.29138	0.503843	1.30628	1.29247	1.0785	1.39788	1.63563	2.19296	1.28118
ENSG00000074935	TUBE1	14.6447	14.031	16.1362	8.7792	16.5844	14.0279	22.2137	25.1471	7.99994	17.756	17.9284	16.1509	29.8725	23.0095	21.5709	28.3891	35.937	15.3018	18.9472	13.8459	17.7478
ENSG00000074964	ARHGEF10L	21.3764	20.8579	11.3484	25.2531	10.7697	40.4143	28.6418	11.206	20.6691	45.5977	38.4904	34.4605	17.3002	6.79643	13.0692	31.688	16.1869	31.3156	35.8265	26.7603	24.2252
ENSG00000074966	TXK	1.91529	2.90187	2.94427	0.455003	4.65631	2.02487	2.20698	2.34202	1.33961	1.62716	2.76342	6.25473	4.19982	3.8509	2.02216	3.60104	6.00618	1.51476	2.0415	3.4262	2.39302
ENSG00000075035	WSCD2	0.0270194	0.00449245	0.200032	0	0.0369913	0.0836341	0.0171057	0.050412	0.0044111	0.0452983	0.0306642	0.192379	0.0738194	0.0838319	0.147664	0.10913	0	0.92231	0.931651	1.15588	1.04732
ENSG00000075043	KCNQ2	0.0324123	0	0	0	0.0682698	0	0	0	0	0	0	0	0	0	0.0459396	0	0	0	0	0.0109804	0
ENSG00000075073	TACR2	0.490641	0.331078	0.161545	0.132546	0.246707	0.208797	0.112617	0.0763817	0.208789	0.192297	0.0732807	0.3378	0.0981409	0.0119958	0.237161	0.40324	0.0708278	0.0390293	0.0520029	0.113309	0.156169
ENSG00000075089	ACTR6	13.1862	22.2113	17.963	19.0097	23.4223	23.5073	26.0363	15.658	22.5848	21.6961	22.0908	20.1304	21.0359	28.8375	38.5504	22.189	23.597	18.7095	16.2434	21.8286	19.9873
ENSG00000075131	TIPIN	7.25933	7.47955	6.95815	2.4706	11.7409	4.04563	4.22367	3.49093	2.67312	3.50884	5.80737	4.63156	5.86129	3.41682	5.77774	3.65848	5.11805	3.80609	3.85243	2.69687	2.05702
ENSG00000075142	SRI	122.911	143.32	137.446	96.1608	178.911	124.627	95.3315	88.2808	96.0173	122.212	83.8873	114.266	102.936	95.9338	117.175	113.888	77.1874	69.9596	83.4531	86.2887	64.603
ENSG00000075151	EIF4G3	24.8293	29.1035	24.5834	15.9815	33.8403	19.1787	21.9359	21.7624	14.7662	30.5931	31.0331	24.1857	20.0264	19.2675	15.3308	22.9844	21.4142	22.8729	19.4896	20.8369	16.5112
ENSG00000075188	NUP37	24.0246	15.0752	20.9791	15.2593	23.6765	13.1937	11.4719	12.252	13.8765	13.647	16.1473	15.2443	18.5465	15.6866	20.6224	14.2486	11.6676	11.1526	13.4202	12.4532	11.9731
ENSG00000075213	SEMA3A	0.420593	0.228742	3.43523	0	2.25387	0.267113	0.374451	0.348636	0.021175	0.62375	0.047936	0.248776	0.0723935	0.101124	0.257987	0.191298	0.102729	0.405568	0.181308	0.148417	0.119328
ENSG00000075218	GTSE1	4.19248	3.66483	2.78453	1.73609	11.9408	1.78238	0.782789	0.307243	2.46513	0.859341	1.12672	0.964623	0.517715	0.779261	0.300239	0.43955	0.665928	0.133718	0.110535	0.0874954	0.296719
ENSG00000075223	SEMA3C	3.90154	17.409	17.876	2.80887	41.9083	6.17264	3.83332	1.13998	4.9796	1.86186	0.535614	6.58846	2.08108	3.10019	4.09471	2.97844	2.36024	6.06712	5.84796	5.0883	3.79059
ENSG00000075234	TTC38	32.0061	27.8942	19.2202	35.9727	17.597	51.5523	43.3754	24.4469	34.4973	21.7634	34.6626	27.8895	24.0133	30.6201	23.9902	29.6189	28.1628	136.497	54.1842	71.8662	72.047
ENSG00000075239	ACAT1	129.825	96.7358	174.812	318.818	100.66	344.979	309.361	363.708	310.805	331.063	753.285	193.774	640.579	695.863	440.834	481.908	272.768	1753.87	1342.65	1069.19	1467.16
ENSG00000075240	GRAMD4	28.998	161.649	16.4221	73.944	40.4498	20.1136	73.5328	17.0933	89.5599	60.364	27.785	39.1137	15.7503	17.7347	10.2462	48.2934	12.1794	14.845	17.1411	11.2446	8.20479
ENSG00000075275	CELSR1	16.4643	10.5671	20.2184	18.7155	9.64239	16.0813	14.6934	8.38665	16.3556	11.3944	21.6993	7.81188	9.44302	18.5005	11.8646	6.06275	7.76753	15.0108	12.6862	13.613	12.6746
ENSG00000075290	WNT8B	0.00673572	0	0.00867062	0	0.0354684	0	0	0	0	0.00860099	0.0196328	0.0123619	0	0	0	0.00811619	0	0.238812	0.200965	0.196484	0.356239
ENSG00000075292	ZNF638	70.3209	64.5281	63.7927	42.3995	66.7382	50.737	68.0241	68.5784	39.3737	62.7579	80.0844	60.5912	83.1026	89.4184	71.7385	90.6703	94.7964	56.1963	67.7067	58.957	72.6684
ENSG00000075303	SLC25A40	10.1174	12.2204	15.3715	6.6414	18.8269	12.1775	15.8572	15.2762	11.2981	11.9773	11.0654	9.13461	17.6447	21.9359	21.0526	25.4886	22.2893	9.09875	16.4806	12.1689	14.6269
ENSG00000075336	TIMM21	16.2136	35.9386	26.6347	19.6257	23.4627	28.3494	21.3789	28.1637	27.47	23.9487	32.5377	25.8141	39.1765	31.5876	38.6852	28.5043	17.6315	34.6971	35.3869	30.795	34.7868
ENSG00000075340	ADD2	0.217869	5.54723	0.610343	0.334671	0.629407	2.0889	0.262487	0.190296	1.07711	0.277908	0.233514	0.953696	0.152692	0.336629	0.0806392	0.145715	0.336686	0.0438487	0.202673	0.0378979	0.0791109
ENSG00000075388	FGF4	0	0	0	0	0	0	0	0	0	0	0	0	0	0	0	0	0	0	0.0157205	0	0
ENSG00000075391	RASAL2	3.22257	1.68619	4.23365	3.54971	2.45348	5.34582	5.59016	6.16692	5.40408	13.6521	8.42526	11.5378	6.7421	11.1228	9.47763	7.69326	11.3404	4.1872	6.95428	6.3334	4.5118
ENSG00000075399	VPS9D1	10.0456	10.0841	12.2304	3.34045	12.8348	20.894	24.8634	8.77962	19.8399	13.1843	33.9005	37.8143	9.64838	1.10878	3.20091	7.37884	4.06883	17.6739	13.54	10.7126	10.1796
ENSG00000075407	ZNF37A	8.23187	6.52369	7.73648	10.8652	9.29495	8.13712	7.04507	8.62335	9.01594	10.1138	7.70167	9.62107	10.9101	8.67763	8.40341	8.81694	8.94749	5.77873	6.49258	6.97325	6.7274
ENSG00000075413	MARK3	34.8323	36.2181	34.0947	24.1895	62.2608	21.8403	37.1718	35.7677	20.3159	39.1431	36.605	28.1853	42.6038	46.1175	46.4524	43.1206	45.5168	47.408	47.3254	50.6603	47.3471
ENSG00000075415	SLC25A3	268	242.305	279.387	296.738	276.21	229.546	213.465	259.547	271.611	182.336	208.863	208.174	233.761	277.232	335.156	210.471	217.343	467.607	415.082	456.828	451.532
ENSG00000075420	FNDC3B	35.1714	38.3287	29.8455	68.9659	30.9788	41.2859	20.9968	17.1388	98.6371	22.2117	22.8987	19.6371	21.9041	18.2537	12.849	17.8317	21.1107	11.9685	8.54697	14.3545	10.658
ENSG00000075426	FOSL2	83.4015	39.0969	20.0469	84.3556	16.3198	66.9533	106.828	28.3654	53.3573	42.495	22.1604	35.3445	26.8443	24.2426	19.6538	27.5325	25.898	30.3621	63.2167	58.7137	21.8892
ENSG00000075429	CACNG5	0.0205796	0.0718645	0.179296	0	0.0867011	0.0466931	0	0	0.0604243	0.0148209	0.17981	0.0377693	0	0	0.164867	0.0495992	0.0280811	0.170139	0.0721454	0.0214394	0.278048
ENSG00000075461	CACNG4	0	0	0.0121423	0	0	0	0	0	0.0118821	0	1.65581	0	0	0	0	0	0	0.00460943	0.0703464	0.0294762	0.0692486
ENSG00000075539	FRYL	12.8989	11.3261	11.3246	7.16791	19.2342	20.9948	16.4313	15.4217	13.7699	20.9569	20.2879	18.1168	19.8685	23.9727	25.8338	17.7574	22.9772	11.0919	11.9959	12.2214	10.121
ENSG00000075568	TMEM131	17.3115	35.5787	18.0589	18.0263	26.0646	21.2974	17.54	16.2355	18.1315	22.1688	18.7307	21.8937	18.2566	17.2084	9.29187	16.9796	17.7655	18.495	18.8369	16.6346	13.1144
ENSG00000075618	FSCN1	58.079	7.15841	19.1211	25.7995	26.9818	27.621	10.2419	9.46673	27.4009	9.05576	13.5347	20.7303	2.15378	2.23527	10.5352	4.63489	5.11818	1.14164	3.84547	2.3129	2.31024
ENSG00000075624	ACTB	2798.21	1795.88	1825.66	1753.09	2670.62	1986.94	799.484	1030.83	1320.06	596.405	1291.2	1206.31	613.493	958.467	628.103	724.947	679.389	1076.35	1191.87	1237.81	761.057
ENSG00000075643	MOCOS	7.13519	22.4448	13.7169	32.1432	8.65332	4.27885	0.125001	0.364962	40.1284	0.856236	0.40876	0.922565	0.492577	0.965312	0.238361	0.537697	0.134563	0.919509	1.97707	0.981164	0.855738
ENSG00000075651	PLD1	15.1367	4.48911	5.61617	7.15537	9.98178	12.3663	11.4181	23.9492	8.92711	6.99975	20.8735	8.19195	12.0875	7.35096	8.51267	7.94879	5.53434	20.4346	13.8118	14.6368	18.1435
ENSG00000075673	ATP12A	0	0.00897364	0.00496193	0	0.0121799	0	0	0	0	0.00492208	0	0	0	0	0	0	0	1.29494	2.67986	0.692839	2.93325
ENSG00000075702	WDR62	0.807528	1.29053	0.926926	0.812737	3.01758	0.504372	0.382474	0.184622	0.616588	0.386561	0.627501	0.551186	0.338992	0.276406	0.124408	0.325444	0.364676	0.077562	0.116445	0.162777	0.0864516
ENSG00000075711	DLG1	27.8793	24.2835	22.3093	25.7688	19.9522	18.4335	16.9698	14.0332	27.2592	15.4824	20.9278	14.5682	24.4339	23.223	12.7782	18.1997	25.0779	24.2752	25.2698	23.0153	22.0858
ENSG00000075785	RAB7A	274.206	146.275	118.358	209.93	233.64	271.486	183.001	81.898	184.683	166.47	149.342	173.456	96.9151	206.324	107.873	144.906	139.965	183.696	144.452	193.085	149.53
ENSG00000075790	BCAP29	45.5575	57.3016	31.5812	32.468	95.4759	27.3828	83.0229	100.888	35.9729	55.2371	71.9365	41.2189	89.7312	115.144	123.237	77.0831	72.9207	60.4388	43.4132	54.8984	74.5019
ENSG00000075826	SEC31B	10.714	10.593	13.2769	2.37416	27.2033	12.9177	9.60489	7.01315	2.77383	12.7235	11.9592	15.5691	7.7001	5.18267	3.35015	9.8476	9.11939	10.835	8.61218	8.07606	8.76546
ENSG00000075856	SART3	17.6366	34.6153	20.0482	16.875	28.4924	24.0177	30.6329	19.1718	19.1333	24.6881	21.63	24.5376	20.5816	26.422	15.2302	21.2976	26.7377	18.7041	19.0786	20.5138	17.1919
ENSG00000075886	TUBA3D	18.0611	36.6871	0.550769	61.0284	0.267229	2.34176	0.102037	0.753525	38.6708	0.495306	0.0233348	18.598	0.286424	2.00766	1.51183	0.0577297	0.127682	0.0148977	0.00595174	0.0166674	0
ENSG00000075891	PAX2	22.7278	0.742861	11.3454	21.0913	7.25152	53.675	60.5701	11.7147	24.7276	32.4167	67.4524	29.0457	11.5229	26.0587	18.5472	42.1352	49.4283	47.956	54.1402	38.6799	29.0879
ENSG00000075914	EXOSC7	35.9114	21.9424	23.145	22.7475	23.7838	26.2926	24.0594	14.5397	25.7192	25.7904	17.0946	26.8444	18.5477	12.6696	24.9215	15.4491	19.624	41.4836	49.5877	35.7608	24.9695
ENSG00000075945	KIFAP3	15.1495	12.0705	18.9719	17.7896	16.3702	18.039	18.9468	18.0803	17.5312	15.0899	24.7856	19.509	23.0204	26.9316	26.8574	23.4413	24.2869	22.6	20.1311	22.716	22.5988
ENSG00000075975	MKRN2	6.2865	6.59851	7.16376	4.69144	8.37748	7.2161	5.96929	4.64099	5.4514	7.40902	5.76551	7.5735	4.44787	6.17571	7.96668	6.59957	6.31226	10.9153	11.8345	12.2568	9.69411
ENSG00000076003	MCM6	18.5524	26.348	17.1768	11.4994	34.7632	14.4474	7.11007	4.7317	13.3384	7.36523	15.1827	11.5626	18.6267	10.0843	12.3509	8.46882	12.7022	5.72007	4.56104	7.23704	7.57334
ENSG00000076043	REXO2	158.491	32.6523	91.9816	116.741	33.5687	85.2803	64.2334	75.5397	97.1084	45.0193	82.1127	63.8326	119.793	88.2686	70.4688	43.0478	57.9703	110.345	86.6958	89.0032	106.177
ENSG00000076053	RBM7	14.8076	9.43723	18.554	13.7825	19.6545	14.7398	22.8315	15.7693	15.4737	20.1242	21.0996	19.3471	15.8123	27.1007	30.6805	20.657	22.3516	14.9301	17.2632	19.9454	11.5091
ENSG00000076067	RBMS2	4.43364	3.97617	6.95368	1.80214	5.08087	7.59157	9.87738	8.83672	3.08667	13.0293	10.4503	10.302	9.068	12.2347	11.6953	8.66365	13.5222	4.60034	4.93094	7.40759	4.03501
ENSG00000076108	BAZ2A	24.177	65.1747	45.8116	26.8888	48.8481	38.7938	64.8135	36.8783	44.6848	66.6741	54.968	54.9144	30.7338	38.2922	12.9684	45.9157	49.6139	33.9985	24.8475	35.8309	26.7964
ENSG00000076201	PTPN23	6.28514	4.10145	5.25951	5.13141	4.76353	6.61845	5.98524	4.36789	6.08514	3.89835	4.28122	5.81925	2.79764	1.79901	1.00809	3.15268	3.59242	6.59317	6.4252	7.07289	4.57642
ENSG00000076242	MLH1	21.9597	24.0292	18.447	14.77	16.3681	24.0526	19.218	11.3286	15.0118	21.0718	15.7642	33.9882	19.8192	23.7417	21.6291	18.0467	24.4361	15.6367	27.2247	19.0061	23.6238
ENSG00000076248	UNG	15.3667	16.8939	16.4363	26.4972	18.0061	16.8877	11.6959	13.1976	25.7407	12.9495	16.3052	16.5582	17.8058	20.2488	18.2495	11.068	15.8381	16.9373	17.8572	17.8762	13.915
ENSG00000076258	FMO4	5.27452	4.25644	9.22347	6.07868	3.85933	4.01573	11.5498	8.24653	7.00238	5.52899	10.7324	3.93672	7.11431	9.95433	11.8756	12.5674	15.0561	34.1567	35.3684	46.4009	87.7949
ENSG00000076321	KLHL20	7.28334	8.10312	10.2548	11.4609	9.99847	11.045	13.6789	10.1246	19.7347	12.9693	10.3566	12.6771	10.6565	11.7426	15.5247	13.0037	15.8167	10.3936	6.77297	13.6794	9.84275
ENSG00000076344	RGS11	0.28772	0.137883	0.180938	2.67282	1.06976	0.49903	0.625954	0.256444	2.45033	0.638374	0.495246	1.04243	0.0968461	0.0992695	0.46617	0.114004	0.418306	0.962477	0.538486	1.29111	0.572371
ENSG00000076351	SLC46A1	12.8129	7.33481	8.04951	9.93401	12.6032	10.0412	12.552	12.2061	11.8752	6.79349	11.3283	7.92387	2.50973	5.71936	5.00408	6.43004	7.70318	13.1261	8.45956	8.16125	8.02886
ENSG00000076356	PLXNA2	2.85798	3.26123	5.46534	10.1128	1.43832	5.26815	8.54072	6.6019	14.6316	8.31432	13.072	7.72154	5.15754	5.3782	3.97477	7.1518	7.36675	5.35947	4.13359	7.6069	2.14491
ENSG00000076382	SPAG5	28.1199	36.0435	27.1567	13.9647	67.917	20.0032	11.1059	3.44191	17.8883	9.66798	46.2707	10.3015	62.8619	55.2577	7.65952	7.3988	7.99781	100.135	75.1125	47.7712	65.1305
ENSG00000076513	ANKRD13A	79.2128	30.8927	41.0592	119.092	64.2584	163.611	94.2299	74.2423	84.7263	58.7649	142.305	78.1925	64.9055	57.8732	43.2242	69.6363	94.7422	23.8321	40.3072	33.2749	30.8903
ENSG00000076554	TPD52	25.9512	43.5935	71.4638	144.718	45.8495	65.257	64.3224	75.1512	144.113	46.2467	54.6191	36.838	45.3339	66.0609	29.3229	13.4731	16.8607	105.778	82.0935	83.278	99.1718
ENSG00000076555	ACACB	8.74978	12.8682	6.03626	9.04101	2.9775	7.23297	17.256	11.7966	18.268	30.0015	16.4247	18.2035	7.59476	22.6336	5.37227	15.012	14.8722	23.8395	29.3221	15.405	10.2647
ENSG00000076604	TRAF4	23.5394	30.5975	34.2456	43.5544	18.4246	41.5588	19.6076	8.51202	39.766	11.7542	44.35	24.7199	16.6244	14.5825	10.4284	26.4583	15.6113	52.8615	63.9382	69.5857	33.0246
ENSG00000076641	PAG1	10.8307	3.30354	9.65393	22.4972	15.9697	6.07115	9.69211	8.46936	23.7294	11.1726	8.62491	14.1904	3.80091	13.8207	4.97982	11.1297	13.4465	1.68787	0.775494	2.74644	1.68042
ENSG00000076650	GPATCH1	4.75128	7.0258	7.18038	4.57205	5.90263	4.64073	6.71542	5.78397	3.79684	7.09034	7.47201	6.63317	5.89816	3.37223	6.26438	6.31331	5.46081	4.4088	4.06863	3.88818	4.12009
ENSG00000076662	ICAM3	33.92	13.9309	25.1224	19.5361	32.0128	25.2787	13.5073	14.932	18.319	13.4589	18.5119	23.2819	7.6363	9.77794	20.2489	11.8332	9.94888	12.9626	10.723	11.823	16.2999
ENSG00000076685	NT5C2	60.1363	25.2038	28.4777	28.4046	56.3371	59.3287	60.2407	25.0636	44.0225	58.72	31.1055	51.8066	58.5701	68.2933	43.5088	48.9166	53.6848	64.6834	48.8114	57.1372	58.1946
ENSG00000076706	MCAM	64.2823	27.2387	58.8706	16.4927	27.4515	41.5803	75.2189	89.0859	38.4848	39.1725	125.322	103.697	16.1136	20.9602	69.4269	35.5091	31.2909	11.0217	16.6683	14.9125	5.11874
ENSG00000076716	GPC4	6.6506	3.62543	5.7551	13.4167	3.20654	13.4267	5.82495	8.64046	18.2777	19.5341	9.14929	18.3347	6.35421	32.7521	3.92348	8.99722	22.1397	27.9593	15.6874	40.1762	18.4739
ENSG00000076770	MBNL3	4.44492	2.32011	1.91267	0.937215	3.19694	12.1671	0.829198	7.52327	1.01393	1.92638	2.79386	1.97972	1.06786	2.69	1.27177	0.947652	4.78796	2.64288	3.75594	2.18867	4.02856
ENSG00000076826	CAMSAP3	4.72263	2.49126	3.79897	7.33641	0.217946	9.31526	8.52788	2.92599	11.2228	2.3865	4.80218	2.1823	1.63855	1.28258	1.29518	5.62632	3.45996	11.1087	8.69976	13.4496	9.25387
ENSG00000076864	RAP1GAP	4.98912	10.6994	2.02693	23.8905	2.14204	9.19951	27.9604	5.24289	22.2387	17.634	18.2528	3.47563	5.63557	4.2878	11.2884	13.0202	10.4691	40.0505	80.1024	32.6142	25.2787
ENSG00000076924	XAB2	12.5523	10.4169	14.844	13.6015	9.15074	16.6166	18.7927	12.7361	14.1272	11.4207	16.8587	14.7546	3.41309	2.91783	9.65548	10.0988	7.67975	8.60269	9.63481	10.9667	6.82582
ENSG00000076928	ARHGEF1	69.658	42.5461	76.1048	54.3056	71.6672	57.5481	45.1808	38.327	47.1277	47.265	49.8177	91.7621	14.8386	13.8733	19.3841	35.6089	24.289	17.9407	20.6123	29.8873	26.6384
ENSG00000076944	STXBP2	131.692	86.0769	110.083	82.0899	131.652	120.177	85.7405	64.1665	91.6246	50.4934	74.7488	83.9066	46.6191	51.4862	37.4097	83.6965	62.2987	66.2203	55.1424	83.2047	56.4148
ENSG00000076984	MAP2K7	11.3706	12.5749	18.3019	10.5475	6.25293	14.0511	15.3166	10.7814	9.97775	9.42436	11.4309	16.7843	3.9033	3.1131	5.03438	14.1602	6.72154	6.72253	7.2039	7.53346	5.17747
ENSG00000077009	NMRK2	0.105455	0	0	0	0	0	0.0591456	0.0181733	0	0	0.0384208	0	0	0	0	0.117174	0	0.362641	0.0981653	0.179157	0.271182
ENSG00000077044	DGKD	46.6302	109.465	22.7965	16.0563	40.5029	25.0841	28.5145	18.8575	23.9414	29.4586	31.9236	30.1447	13.8018	6.56546	13.4584	25.8628	16.923	5.40666	6.27649	7.97221	4.70631
ENSG00000077063	CTTNBP2	8.4075	20.1358	8.90711	21.3756	0.308384	9.61676	4.85366	16.2281	18.7755	15.6534	11.2614	4.7095	14.6919	21.9008	25.2763	26.1618	19.2285	27.9252	4.93068	17.0961	5.27961
ENSG00000077080	ACTL6B	0	0	0	0	0	0	0	0	0	0	0	0	0	0	0	0	0	0	0	0	0
ENSG00000077092	RARB	2.38465	0.581782	3.62135	0.338893	3.89757	4.64434	4.02882	6.65464	1.61095	18.9076	7.20501	14.7041	6.65272	9.07576	17.4266	5.38444	14.3805	6.35155	6.32324	6.31138	5.72738
ENSG00000077097	TOP2B	24.6687	18.5781	22.4189	11.2672	0	16.9955	19.8052	0	14.2755	20.5087	19.9424	24.2252	24.1526	26.119	28.2948	0	22.9162	0	0	31.6687	34.8546
ENSG00000077147	TM9SF3	32.0487	34.5173	21.1237	26.7233	63.8818	30.6056	46.6455	27.7336	40.449	37.8145	28.3782	25.6284	58.7467	80.4478	67.9258	54.7287	64.1835	58.6062	57.4183	60.792	58.8986
ENSG00000077150	NFKB2	39.0965	24.9647	21.8403	13.9775	32.0248	48.0008	25.753	8.87655	17.432	17.9236	33.1977	20.7271	15.9905	11.0001	9.19452	12.8706	13.8756	12.6805	12.5995	25.9338	17.2516
ENSG00000077152	UBE2T	8.86942	8.90447	12.4188	6.5379	14.4668	5.43538	1.78596	1.31349	8.62299	1.03847	5.63241	4.29609	4.5981	3.20417	4.57848	3.4559	6.45177	2.49993	2.04925	2.61633	3.07862
ENSG00000077157	PPP1R12B	4.84663	4.30389	6.074	4.90983	4.76142	5.83023	9.91782	6.38092	6.89714	10.9555	8.16764	9.67355	7.10101	15.0599	5.3199	10.6014	11.7157	7.73059	11.5986	9.28736	8.83497
ENSG00000077232	DNAJC10	29.3407	95.6301	95.5758	43.458	46.3659	21.508	29.6669	52.4391	50.3927	25.3255	35.8006	31.6955	49.7987	45.5063	60.3279	63.2769	38.9516	28.249	32.9029	36.8938	31.6098
ENSG00000077235	GTF3C1	38.0192	14.2516	31.8421	25.6784	37.6205	27.0679	21.5475	18.3572	22.3975	20.7135	34.6042	21.5292	16.4415	15.1547	9.09069	18.4722	22.3236	36.9936	25.415	25.6343	21.3732
ENSG00000077238	IL4R	55.7655	37.8534	39.5575	18.9443	42.0673	41.714	54.9397	30.0889	22.6719	37.2332	48.3181	49.5119	22.5417	16.9812	30.492	38.5971	50.4024	18.8572	9.56285	23.8549	9.76264
ENSG00000077254	USP33	20.5548	21.9165	28.0739	11.9746	43.9428	19.0515	28.0709	24.5512	12.7901	28.6701	23.8315	27.5213	39.661	42.9873	33.9556	38.8769	41.5257	27.7606	29.3837	32.5568	33.0364
ENSG00000077264	PAK3	0.0949706	1.71969	1.28154	0.612505	0.565446	1.96314	0.0888487	0.00972316	1.48758	0.0960063	0.322284	0.345059	0.0235141	0.531367	0.461209	0.113663	0.754449	0.609265	0.348029	0.457008	0.223581
ENSG00000077274	CAPN6	1.08897	0.262386	0.231172	57.1941	0.156936	42.4706	4.86935	2.61157	41.7282	0.01942	0.0773152	0.0981935	32.2063	0.87191	0.0215773	0.059857	7.04557	0.730825	7.62771	3.539	1.40863
ENSG00000077279	DCX	0.0437532	0.143766	0	0.131991	0.0111966	0.055927	0.00649358	0.00377941	0.0679673	0.103813	0.029583	0.00849032	0.070505	0.0083084	0	0.0036505	0.014027	0.0148803	0.00825146	0.0443118	0.0315756
ENSG00000077312	SNRPA	62.8858	76.3925	81.1531	62.322	66.2351	59.2424	55.3118	54.3035	55.2314	50.5529	44.2757	53.7041	34.8606	32.5088	34.6709	41.076	47.7026	34.6612	25.1735	35.6404	31.2168
ENSG00000077327	SPAG6	0.0285543	0.0419017	0.0307022	0.0284856	0.181315	0.00472314	0.00251854	0.0476362	0.0335047	0.188738	0.0526769	0.0469754	0.025218	0.186576	0.0317124	0.030569	0.0439682	0.423324	0.288144	0.845341	0.843088
ENSG00000077348	EXOSC5	23.6437	24.1823	27.0966	43.2997	11.1171	35.14	21.7365	15.9336	30.7664	14.759	21.4723	22.5506	8.21591	2.12813	9.97955	8.57723	6.8569	6.7204	8.72686	11.7005	6.33398
ENSG00000077380	DYNC1I2	33.2618	24.8202	46.2064	29.7838	38.6205	30.4685	33.8507	53.3499	32.7653	31.1139	30.695	34.6419	53.454	53	49.9108	55.114	37.1231	32.3869	33.9749	40.8845	42.6179
ENSG00000077420	APBB1IP	54.7476	16.0626	13.7521	20.6993	37.6283	51.5795	14.4079	5.9041	18.8298	16.872	6.17821	24.4956	12.7734	23.1963	6.36207	13.0993	15.6006	3.87676	1.31918	5.55519	3.73516
ENSG00000077454	LRCH4	26.7486	9.78602	21.3411	11.8298	22.7221	25.458	16.5164	10.7296	12.3336	14.4845	13.5255	28.3179	3.22427	4.62882	5.41089	10.871	6.87228	10.9363	11.3067	13.8564	12.7025
ENSG00000077458	FAM76B	21.4654	15.5561	23.5025	18.9261	21.4895	18.5955	19.211	17.2356	20.2602	26.6199	24.5213	30.1464	19.1417	25.5845	20.267	27.1301	24.8251	15.0722	13.0038	20.5493	16.0821
ENSG00000077463	SIRT6	12.4675	13.2497	12.4163	5.18587	8.57361	13.5248	10.6488	6.75694	8.55461	5.92373	14.1007	11.2446	3.54574	2.23225	7.21447	5.63472	4.57604	4.79822	6.65218	9.59701	4.81323
ENSG00000077498	TYR	0	0.0686642	0.00725316	0	0	0.0446483	0	0.00367442	0	0.175791	0.0287408	0.10817	0.119232	0	0.0557848	0.064502	0.0250243	0	0	0	0
ENSG00000077514	POLD3	10.8071	8.083	13.177	21.5154	12.4174	15.283	8.97633	6.30241	20.1689	8.59669	10.0566	12.9993	8.73583	12.6484	11.9197	7.88407	8.4882	24.942	12.3299	18.3147	17.8144
ENSG00000077522	ACTN2	23.7776	13.4319	0.230889	0.478066	1.85201	0.370855	1.33374	0.0486847	0.942541	5.41099	0.309437	3.2109	0.0376129	1.72242	0.683929	0.242168	0.145944	0.612885	0.644063	0.409061	0.250315
ENSG00000077549	CAPZB	210.069	105.19	141.724	111.075	460.361	187.654	104.237	77.0468	98.0839	111.431	107.701	156.478	82.5888	129.565	89.7193	89.5746	85.668	107.894	82.6452	110.766	82.7851
ENSG00000077585	GPR137B	97.6821	34.2981	22.1642	21.912	27.8555	57.4272	38.3503	38.4616	30.5578	19.7299	35.8371	14.9758	35.9756	38.1885	16.0117	41.7726	33.5046	81.1902	25.5865	47.87	73.9789
ENSG00000077616	NAALAD2	0.632748	0.256548	0.489715	0.263912	0.168426	0.0516877	0.251806	0.179605	0.134083	0.638493	0.696423	0.324886	0.268308	0.229229	1.27379	0.330112	0.543987	0.654912	0.717782	0.795713	0.885731
ENSG00000077684	JADE1	3.24301	8.23376	7.28902	6.33017	9.89184	9.99693	18.5568	9.74363	13.038	19.7606	11.9929	19.2659	14.7257	25.4999	20.667	14.7108	29.7176	26.1934	13.904	36.7321	12.7618
ENSG00000077713	SLC25A43	7.7277	12.8913	8.06018	11.8382	16.0197	12.2028	13.85	9.51227	17.7072	8.68289	10.0146	11.8123	15.0853	14.9928	9.26851	16.4289	10.9024	7.685	6.4575	9.89429	6.08091
ENSG00000077721	UBE2A	45.1008	36.2324	36.5624	23.2495	59.4281	44.5028	27.9286	28.0767	25.2451	24.9349	34.9423	29.6351	31.289	37.7088	31.1855	28.3435	29.4957	31.4293	29.2447	35.1325	27.4489
ENSG00000077782	FGFR1	61.2745	142.524	49.7283	60.3332	92.5116	66.5407	21.5707	32.4998	55.638	78.4935	70.9124	39.3776	47.7242	34.8412	52.2731	45.3071	39.9721	35.7336	29.3163	50.4704	23.8895
ENSG00000077800	FKBP6	0.020689	0	0.0266321	0	0.0600123	0.0352087	0	0.051883	0	0	0	0	0	0	0	0.0124631	0	0.0185397	0.0128583	0	0
ENSG00000077809	GTF2I	103.21	112.261	74.3579	64.7233	78.2954	110.301	89.8431	99.8665	84.2922	145.131	86.9997	79.014	86.1317	103.732	62.4503	176.19	111.753	77.7803	81.2097	81.6028	83.8292
ENSG00000077935	SMC1B	0.164012	1.32462	1.9916	0.00539379	0.0575762	0.219707	0.0168043	0.0125831	0.0164937	0.0164259	0.00545786	0.0482416	0.0377246	0.0322209	0.0159247	0.0858132	0.162398	0	0.0159919	0.00780337	0.0116513
ENSG00000077942	FBLN1	223.813	5.69156	12.7903	5.18508	45.1964	10.3435	0.987972	0.911953	5.78728	1.35519	0.760064	0.705948	0.345945	0.24189	1.84454	0.69648	0.425457	5.12238	8.49159	7.98157	4.35809
ENSG00000077943	ITGA8	1.73606	0.591222	2.56285	0.263752	0.540497	3.45979	3.57832	2.79718	0.52494	2.14477	6.50463	4.07873	5.31722	3.08137	7.13729	4.57892	6.46974	4.10937	3.38411	5.18637	3.75514
ENSG00000077984	CST7	15.6478	0.887834	22.8604	4.24155	43.8689	19.9629	2.84575	7.24241	5.7817	5.36898	5.27445	22.9549	3.17365	5.34205	4.55128	3.59132	6.5012	0.711712	0.595405	1.05346	3.44954
ENSG00000078018	MAP2	1.26853	32.5529	10.0423	4.2652	0.778823	2.45697	2.73273	2.75879	6.29559	4.30827	4.36559	4.0856	4.69036	6.45035	7.25082	4.30955	5.86227	1.29981	2.1115	2.29537	2.26075
ENSG00000078053	AMPH	0.0918055	0.0868158	0.135364	0.0789023	1.02559	0.26625	0.0763917	0.0114035	0.0376403	0.191716	0.288203	0.392334	0.0549365	0.017947	0.111339	0.016762	0.100598	0.789012	2.03059	0.624017	0.871163
ENSG00000078061	ARAF	37.5185	39.761	41.955	39.1877	87.6534	48.4543	55.2693	40.0084	40.851	46.5281	44.348	41.7804	34.3024	30.1431	29.7795	37.8284	45.1773	47.1837	40.2881	44.3073	40.7452
ENSG00000078070	MCCC1	30.2737	27.1173	75.6139	74.6277	26.1929	116.135	24.2429	16.3646	61.4056	43.5888	39.7922	49.3627	47.1676	47.0759	18.1525	39.3283	37.7911	60.9505	84.8264	28.3447	73.249
ENSG00000078081	LAMP3	1.30685	2.89203	1.87633	0.4996	3.16921	1.00255	1.00237	0.227782	1.68776	0.223026	1.76691	1.78939	0.327707	1.47349	0.261432	1.10721	0.62909	0.174955	0.179034	0.225069	0.96786
ENSG00000078098	FAP	2.98563	9.06308	15.5999	1.45117	4.36285	2.35606	5.00645	5.64951	2.13973	6.83017	1.31559	4.44309	2.74879	5.51206	8.06233	1.17231	3.39339	0.414118	0.635161	1.08586	0.938319
ENSG00000078114	NEBL	3.77257	4.09231	1.4053	3.54835	4.17772	13.7553	20.0233	7.71624	1.25889	17.3665	7.18552	13.3053	11.9386	19.4169	14.8081	8.58891	17.4639	13.7581	23.7797	15.1909	14.5881
ENSG00000078124	ACER3	8.73699	4.21681	9.89768	3.58839	13.9786	7.4308	5.89739	6.00646	7.0703	7.16455	4.47902	8.72759	6.41804	12.5903	4.68	8.07855	7.68654	5.67981	5.64463	7.30165	7.6656
ENSG00000078140	UBE2K	38.1173	38.2806	29.4901	18.216	91.7593	46.1727	37.4144	35.1658	27.9274	32.8073	40.3158	32.6205	40.6453	46.2566	45.4623	39.6853	34.3776	39.117	37.1487	44.4343	42.959
ENSG00000078142	PIK3C3	44.4577	36.4054	74.3411	20.8822	47.9914	62.9434	63.6539	51.8428	23.1392	67.8642	50.69	58.0315	59.1036	68.1844	61.4369	61.479	48.1279	53.8609	48.692	50.2617	49.992
ENSG00000078177	N4BP2	0.680553	1.49303	0.971392	0.32988	2.80578	0.71898	1.05531	1.233	0.596428	1.33086	0.954767	1.26808	1.7042	1.65038	1.2108	2.28552	1.78996	1.01386	1.37889	0.959309	1.32529
ENSG00000078237	C12orf5	12.2676	8.98804	8.19546	1.59948	15.3456	9.82676	4.82653	4.66391	2.16832	4.97062	5.2037	8.08171	5.91109	8.39188	3.87211	8.37317	4.67396	4.90373	4.77176	7.09336	4.5441
ENSG00000078246	TULP3	13.2043	16.3872	14.5669	18.0807	13.3674	20.3306	18.0632	12.0719	16.2822	18.5721	20.6723	13.6608	16.0552	13.3352	13.7784	14.3341	12.8195	11.4989	13.2828	14.4231	10.5351
ENSG00000078269	SYNJ2	1.62659	0.828204	1.40349	0.93441	14.8591	1.7819	2.55678	1.6032	0.941574	2.19268	1.85996	1.94603	2.65187	1.48749	1.78888	1.26952	1.53821	1.99885	2.09376	2.90246	1.33778
ENSG00000078295	ADCY2	1.16638	0.270933	0.0361704	6.4179	0.228974	1.46009	0.0260902	1.18224	5.27238	7.30119	2.19203	1.00127	3.33919	6.58967	0.394678	0.0280203	0.0481834	0.406272	0.318833	0.642638	0.437613
ENSG00000078304	PPP2R5C	77.9318	55.0539	72.7247	105.008	195.832	61.5473	97.4052	97.0348	87.955	102.706	107.092	91.9542	79.4336	117.297	126.932	100.255	86.8008	102.206	80.9336	99.0005	98.7071
ENSG00000078319	PMS2P1	19.4144	18.6034	26.5208	20.0672	20.2938	33.5111	21.1475	17.4183	21.4693	19.8024	12.2412	18.8608	21.0695	21.7751	19.743	17.5036	13.559	19.4414	16.8111	14.8295	10.3018
ENSG00000078328	RBFOX1	0	0.099184	0	0	0.197022	0.134628	0	0	0	0	0.0179582	0	0.0122305	0	0.0174651	0	0.164996	0.256011	0.714234	0.368846	0.0765356
ENSG00000078369	GNB1	179.786	110.661	116.774	135.581	196.759	191.538	171.425	109.532	165.236	138.437	135.415	168.149	106.049	112.509	132.626	98.6845	107.671	103.996	92.2744	121.631	86.013
ENSG00000078399	HOXA9	8.28059	9.01709	18.6689	19.2354	5.39735	10.3845	8.33507	22.8348	23.0612	2.30889	1.81872	13.6067	21.2375	5.73531	1.49685	25.6926	8.52848	20.4697	14.6962	24.5893	28.8334
ENSG00000078401	EDN1	0.822106	13.5022	37.0935	1.77101	0.961995	22.8048	42.7038	27.4746	1.91858	65.6149	53.7409	53.9684	14.7232	41.4996	57.1154	26.4413	50.4097	5.53316	4.21032	7.37151	2.52483
ENSG00000078403	MLLT10	11.9297	5.72397	10.4236	10.7275	13.7017	22.7138	14.27	11.7774	15.9074	19.3459	17.4609	13.7475	13.5262	17.3719	9.70965	15.0713	13.0235	11.0377	11.5448	14.3183	12.5592
ENSG00000078487	ZCWPW1	4.49073	4.53161	5.30608	8.49182	4.39349	5.01558	4.0236	6.18741	8.21302	3.88645	4.29775	5.40259	4.49962	3.89109	3.0927	5.19802	4.83162	3.42313	4.60712	3.69127	3.30459
ENSG00000078549	ADCYAP1R1	0.118666	0.0476259	0.0579449	0.00294671	0.133185	0.0069628	0.121284	0.0703194	0	0.124397	0.0268356	0.0989217	0.0150001	0.0117346	0.00869953	0.00493054	0.00742315	0.00381782	0.0115414	0	0.00318255
ENSG00000078579	FGF20	0.0259781	0.126941	0.142774	0.0802809	0.117406	1.99185	0.177266	0.0112939	0.0816197	0.917036	0.4042	2.93464	0.243324	0.780716	0.392483	0.333625	0.194568	0.0520068	0.137633	0.115957	0.0864867
ENSG00000078589	P2RY10	2.34277	0.29958	2.79884	0.212811	13.3247	1.42384	0.26297	1.02584	0.542765	1.09444	1.29005	4.5897	0.749879	3.14405	0.908717	0.874009	1.36366	0.162915	0.29672	0.78144	2.10922
ENSG00000078596	ITM2A	13.0338	6.05713	63.3318	5.46072	87.5327	34.8545	4.52136	11.1478	10.1035	94.585	51.5359	114.197	10.86	65.872	119.293	15.9926	40.1577	13.5285	45.5748	24.0167	20.7911
ENSG00000078618	NRD1	123.25	86.0138	118.226	62.3952	121.656	80.852	69.8018	76.1352	59.5126	97.4568	69.7177	78.7299	89.2258	74.3584	74.7948	76.5766	73.4879	59.2794	53.5093	58.8842	56.0249
ENSG00000078668	VDAC3	136.173	75.8167	119.231	174.954	142.702	110.266	120.936	153.63	196.868	124.906	144.715	104.369	161.967	163.846	133.343	89.15	91.4857	134.126	152.452	146.207	148.936
ENSG00000078674	PCM1	59.8161	33.8424	82.9208	23.8771	73.8128	57.6841	74.6845	75.2261	30.4579	69.3923	69.5686	72.021	78.8244	78.0202	50.187	57.6304	59.6282	55.448	72.6154	60.9199	65.5805
ENSG00000078687	TNRC6C	2.13001	1.80935	1.25286	0.956361	1.97718	2.22062	5.05571	1.56205	2.07181	6.70324	3.28809	3.99643	1.11923	2.82986	1.15527	2.02977	2.47463	2.49104	3.50019	2.58267	2.27301
ENSG00000078699	CBFA2T2	8.9244	7.37503	6.79901	6.58601	4.35728	5.95549	7.70091	7.50218	6.87972	6.51512	5.61194	5.73038	4.85263	5.11425	3.60353	5.14483	5.50963	5.51272	5.40567	5.53877	4.79562
ENSG00000078725	BRINP1	0.171492	0.474049	0.176604	1.9214	0.401816	4.60731	0.0432828	0.385825	1.65961	0.0342076	0.249927	0.0944206	3.00364	1.84722	1.61333	0.0826556	0.171107	0.38066	1.77695	2.00097	0.339428
ENSG00000078747	ITCH	7.77534	14.1671	12.2591	7.98919	16.8802	10.7482	14.8257	13.9524	11.4271	13.4955	14.8395	12.1499	18.5793	25.8978	16.3064	21.8074	18.4109	17.4106	16.8259	20.8952	13.38
ENSG00000078795	PKD2L2	0.208656	0.068617	0.0787274	0.210261	0.117026	0.0777444	0.0531438	0.0474311	0.180482	0.0364915	0.128607	0.0478349	0.0470828	0.0326938	0.0935349	0.0450393	0.0707369	0.121263	0.12537	0.0819834	0.151179
ENSG00000078804	TP53INP2	16.8683	24.5313	11.4008	20.0513	5.17112	15.6702	15.2985	15.6654	19.7893	10.3755	21.1034	18.1904	16.2136	14.4629	13.1166	14.087	19.0542	22.0985	29.2284	21.6005	14.2327
ENSG00000078808	SDF4	115.7	79.0599	97.8755	102.698	112.441	116.667	91.1417	52.1016	110.184	53.6469	73.1068	90.2472	29.919	18.6781	56.7163	53.0094	55.8512	74.6188	61.9533	73.2227	58.2158
ENSG00000078814	MYH7B	0.220271	0.940057	1.011	1.01235	0.135698	0.365958	0.869175	1.2751	0.57455	0.435784	0.995804	0.968118	0.114268	0.115895	0.326601	0.341305	0.370848	0.464717	1.09979	0.592804	0.336509
ENSG00000078898	BPIFB2	0.0151726	0.061808	0	0	0	0	0	0.00989438	0	0	0	0	0	0	0	0	0.00917489	0	0	0	0
ENSG00000078900	TP73	0.146639	0.108382	0.387282	0.835197	0.311115	0.265925	0.0428108	0.0308963	0.776656	0.0284217	0.247294	0.10776	0.065801	0.0680858	0.0719707	0.102177	0.231768	0.00260583	0.0196297	0.0115997	0.014823
ENSG00000078902	TOLLIP	17.9763	8.09818	14.1733	27.9351	9.15303	29.1954	28.4674	23.3845	30.5901	14.2216	23.4073	18.2567	10.3109	7.20599	12.3266	16.3271	15.1764	29.6612	26.9909	26.8926	23.7161
ENSG00000078967	UBE2D4	13.1615	6.8859	7.69222	9.0644	8.58367	20.9126	10.5928	12.4134	10.4184	13.0582	9.18763	9.5548	8.71892	15.2789	10.4074	10.5355	7.61999	15.7162	15.9873	15.0808	17.4158
ENSG00000079101	CLUL1	0.183631	1.39142	0.846942	0.284504	0.0087995	0.805015	0.139955	0.384486	0.2164	0.38201	0.100958	0.520485	0.448344	0.688673	0.763916	1.67096	0.363061	3.83239	4.99363	2.28225	3.0704
ENSG00000079102	RUNX1T1	0.201505	0.230862	0.512	0.256621	2.54433	0.561972	0.691677	0.614865	0.738125	4.97364	0.853034	2.484	0.766105	1.30042	1.32797	0.393238	0.884958	0.654566	1.0689	0.547001	0.806065
ENSG00000079112	CDH17	0.113614	0.0472947	0.052166	0.605556	0.867478	0.361105	0.04383	0.0404772	0.59653	0.0451371	0.0514508	0.0393114	0.0118154	0.0307133	0.0505846	0.0434732	0.170885	0.25129	0.213859	0.351722	0.0910543
ENSG00000079134	THOC1	22.0637	43.1701	37.0023	16.9767	32.4845	17.1537	32.4917	39.2588	14.8763	35.4002	34.7451	27.6268	50.343	37.4409	29.8331	39.0189	29.7404	23.5374	24.2806	27.3456	30.9336
ENSG00000079150	FKBP7	10.3886	10.6372	24.9513	9.90357	12.7856	6.8477	9.81567	12.2675	8.68216	7.91904	14.543	16.8441	13.5391	7.4147	19.8418	12.6311	8.56083	3.64677	5.37954	6.77949	5.98619
ENSG00000079156	OSBPL6	0.695891	0.306949	0.199372	0.820436	0.702357	0.198836	0.0515691	0.115281	1.10321	0.227698	0.107983	0.284785	0.0674686	0.164755	0.0974447	0.0609186	0.0591106	1.89094	1.5667	1.17873	1.93395
ENSG00000079215	SLC1A3	17.6604	13.1157	18.3093	9.33878	108.149	41.1937	22.5985	9.84192	26.9368	68.1838	5.32432	99.2473	19.2397	60.3326	15.6596	48.9874	37.4423	2.51637	0.429808	6.17531	1.74186
ENSG00000079246	XRCC5	131.31	152.568	165.357	70.4221	178.62	132.418	143.144	125.958	73.8447	108.123	124.5	123.827	126.538	186.919	180.383	167.05	130.109	118.735	125.203	144.398	120.525
ENSG00000079257	LXN	28.1182	16.2213	23.0303	14.9132	13.7038	27.6064	28.0095	21.9976	24.5875	20.9628	38.1184	22.3925	19.3111	21.4104	37.6276	17.9984	17.4842	7.80699	12.9565	11.623	11.0066
ENSG00000079263	SP140	5.53007	3.35881	9.80077	2.4131	21.1564	4.65568	3.6564	4.15226	2.80779	5.33458	2.57576	11.9927	4.86862	5.81372	2.55141	6.27638	4.73088	1.4131	1.43925	1.70023	4.74683
ENSG00000079277	MKNK1	52.5837	26.8008	40.139	22.6847	54.4411	29.3983	37.1278	23.3277	22.8968	37.2163	33.0414	47.616	22.8095	30.6856	17.5017	29.5741	23.0869	21.1277	24.3638	24.3792	19.8519
ENSG00000079308	TNS1	87.1455	326.316	35.6869	88.2926	30.8591	108.364	200.048	136.983	108.5	67.9776	66.9783	82.1306	45.0311	91.1567	40.7028	148.502	133.803	79.1918	47.8749	85.2612	47.5012
ENSG00000079313	REXO1	32.0378	14.9758	32.172	18.872	14.4792	36.9562	31.9325	17.5754	23.5463	15.6774	35.5685	27.129	3.98535	6.455	11.2387	18.778	14.4014	24.4829	22.6088	27.4883	15.6623
ENSG00000079332	SAR1A	71.8498	31.885	36.7465	35.7032	91.4845	62.2638	55.1432	24.6767	42.3435	48.644	55.3514	46.2671	37.8583	43.8198	45.0996	36.347	37.2284	52.1644	46.855	58.2669	37.9492
ENSG00000079335	CDC14A	1.26394	0.735752	1.43475	0.432919	1.73298	1.64125	1.83477	2.95808	0.890937	1.97108	2.9021	2.29839	1.8093	2.42361	2.56563	2.15646	2.15439	4.33559	2.5879	3.94331	4.91051
ENSG00000079337	RAPGEF3	4.1106	1.89619	12.2802	2.74503	15.1117	5.76755	13.9251	19.7382	5.07729	30.5682	29.7411	28.3729	3.25055	9.80248	9.67444	19.736	16.6333	55.8692	48.8397	93.1648	32.6367
ENSG00000079385	CEACAM1	11.6689	3.78155	11.2645	10.9316	6.74887	28.341	22.5131	43.9507	16.9772	12.0862	22.3336	15.8739	16.7678	9.6815	9.58195	34.4204	29.633	52.6628	30.702	37.0943	54.6804
ENSG00000079387	SENP1	3.33227	7.7986	4.07771	2.65232	7.58386	4.33072	5.0667	3.7842	3.6202	5.56072	5.70474	5.4417	5.34874	6.506	4.7473	4.71826	4.81019	3.36739	4.74769	3.5982	3.22395
ENSG00000079393	DUSP13	12.5527	0.0372268	0.0485823	0.0770458	0	0.202051	0	0	0	0	0	0.0555624	0	0	0.0379093	0.0777041	0	0.0499118	0	0.0873083	0
ENSG00000079432	CIC	12.6659	16.9817	11.6534	12.4217	7.59269	14.2443	18.6117	9.59981	11.9159	8.2067	15.6295	12.1508	1.80054	2.9608	2.61208	5.82001	6.5573	6.53608	8.01225	8.66651	4.14369
ENSG00000079435	LIPE	1.59631	0.633688	1.97942	2.13384	1.23897	2.9536	4.00498	5.00993	2.59474	2.06556	5.77685	4.3264	0.209852	0.633922	2.49619	1.86133	1.91816	1.73072	2.74584	2.21833	2.28353
ENSG00000079459	FDFT1	24.1425	20.7931	44.427	21.2277	44.2058	39.7524	46.2073	43.5336	16.9758	34.2698	41.5263	44.8162	40.248	52.8588	39.8241	26.2808	23.8541	76.5252	61.8898	76.4448	73.2289
ENSG00000079462	PAFAH1B3	19.3874	44.4196	27.7397	18.083	14.7121	14.841	12.2858	16.2968	21.9651	8.54404	10.9642	12.7874	5.44881	1.46534	7.46432	4.42578	6.56934	7.02494	11.7541	12.9795	6.96029
ENSG00000079482	OPHN1	1.07595	0.871207	0.863001	3.828	0.956883	1.70262	1.47671	1.50841	5.51333	4.42041	2.63635	1.39441	25.7782	1.56558	1.07304	12.2213	2.057	2.09428	2.38647	5.55087	2.2343
ENSG00000079557	AFM	0	0.0981964	0.0180999	0.0202512	0.00740401	0.510427	0.00788616	0.0916933	0.0103206	0.230152	0.613671	0.0129027	2.62157	0.0403227	0.00996455	2.3465	0.0510154	81.8196	28.3854	52.8967	79.0551
ENSG00000079616	KIF22	27.2653	13.7409	25.4994	37.4553	40.3337	18.6265	20.832	12.6298	27.9522	16.4622	34.436	21.6034	10.6681	11.9139	15.2097	15.0691	12.9893	15.8931	26.9261	19.122	16.4973
ENSG00000079689	SCGN	1.23016	0.359996	1.01133	6.94289	0	13.4157	1.97268	3.96645	8.71319	56.0083	111.39	316.744	82.3092	22.2689	150.509	78.9293	20.0387	1.2073	0.861023	2.23406	1.21872
ENSG00000079691	LRRC16A	3.46545	4.10645	7.72709	2.88421	4.1345	4.75501	3.03779	4.88997	3.61302	2.973	5.01324	5.7164	10.1175	5.74005	8.01973	5.18961	5.51978	9.78886	19.0025	12.4919	8.292
ENSG00000079739	PGM1	33.7977	42.0226	38.0826	53.1163	46.5475	38.0126	40.0677	34.1873	52.5916	35.6187	23.0803	30.3269	41.4155	50.2081	23.7874	24.8609	31.9695	33.7691	28.656	25.1168	28.8529
ENSG00000079785	DDX1	37.5388	41.3473	33.0195	40.3012	48.5927	33.0222	42.3802	48.0331	40.2463	39.2299	42.8775	32.9556	66.9896	61.6816	65.504	52.6522	50.2632	57.9078	55.1692	55.7539	58.4825
ENSG00000079805	DNM2	102.796	182.226	111.464	87.5678	79.1332	222.067	121.07	62.352	85.8267	106.252	78.2523	117.607	65.0938	53.4725	66.1671	82.2547	78.5342	77.6915	80.5785	91.0303	56.2341
ENSG00000079819	EPB41L2	60.4237	35.9117	65.7955	18.2819	196.6	80.3791	64.2002	32.5258	33.597	112.93	101.79	113.729	48.2904	74.3521	58.2992	51.4389	68.1779	28.332	32.7621	43.2433	32.6479
ENSG00000079841	RIMS1	0	0.0228435	0.00819095	0.00274944	0.0177346	0.122413	0.0139076	0	0	0	0	0	0.00291331	0.0729663	0	0.000798009	0.0102157	0.0371066	0.0571686	0.0762072	0.0505094
ENSG00000079931	MOXD1	0.907784	0.94308	16.6631	1.10293	66.7872	3.0814	0.811316	0.572206	1.63686	1.98543	0.191275	2.00857	0.532666	1.44244	3.21257	0.236319	2.33246	3.92387	9.739	10.3822	11.1309
ENSG00000079950	STX7	53.378	18.994	32.4655	48.3076	53.5193	94.6869	65.9958	39.6469	44.7759	50.1211	53.4753	52.4257	98.4868	78.9963	89.664	73.7706	58.1357	69.2599	53.3773	68.5051	60.7241
ENSG00000079974	RABL2B	20.1507	34.2949	27.9064	28.2604	24.4892	28.9626	23.5905	23.133	26.3063	23.7084	29.0386	25.3314	25.0619	14.9578	12.1952	18.2882	18.2759	19.2612	21.2871	20.7659	16.1912
ENSG00000079999	KEAP1	82.8037	51.3907	62.8598	45.7689	57.7131	70.0955	60.0346	46.8714	51.7979	43.4779	62.0722	53.3995	31.5769	28.6977	42.8881	49.9355	46.3755	52.2948	40.6201	54.9036	45.4618
ENSG00000080007	DDX43	0.00556626	0.100828	0.0193865	1.39063	0.247739	0.130028	0.683872	0.0570161	0.850454	0.182057	0.083034	0	0.125506	0.489086	0.615121	7.81927	0.220814	1.34788	0.103796	1.08696	0.432758
ENSG00000080031	PTPRH	0.389424	11.2661	0.616362	11.5595	12.2055	0.275895	0.10276	0.0865285	10.685	0.017875	0.0119348	0.725128	0.0120081	0.0836005	0.0290183	0.0246696	0.0840542	0.0114612	0.0161941	0.111605	0.0270717
ENSG00000080166	DCT	0.334939	0.269083	0.516001	0.118321	0.193714	1.24963	1.1902	0.641577	0.348985	3.70862	0.564589	0.576457	0.74621	0.426295	0.330171	2.65227	0.499752	0.221861	0.574961	0.140859	0.127598
ENSG00000080189	SLC35C2	58.5617	43.0682	37.2246	38.9956	31.156	50.8643	28.765	25.2685	35.7963	26.0526	32.3193	31.9842	16.9428	11.3909	24.2733	22.7723	19.917	23.792	23.0693	27.382	23.3099
ENSG00000080200	CRYBG3	8.74238	13.6211	6.11207	2.22255	5.69255	4.93227	5.58685	5.20098	3.02379	4.66482	2.85957	4.43205	4.22907	7.96763	6.2312	5.28038	6.37059	5.06559	6.85224	6.25698	6.50124
ENSG00000080224	EPHA6	0.207685	5.39774	3.48334	1.15675	0.0154457	1.52825	0.0657754	1.12271	2.06138	0.376819	0.0505112	0.167419	0	0.178911	0.870489	0.0432703	0.176289	0.1545	0.371792	0.322192	0.409729
ENSG00000080293	SCTR	4.91425	6.61271	0.313345	0.809146	0.171264	3.03134	0.670051	1.48553	1.4748	0.103609	1.43938	0.0283985	0.0226892	0.287645	0.229963	0.0490777	0.166023	1.28196	10.5586	2.58031	0.934991
ENSG00000080298	RFX3	1.12952	1.37648	1.47735	0.630987	4.9624	1.91615	2.88962	3.12834	1.22587	4.02335	2.06799	2.7952	2.42516	3.13224	3.17314	4.19589	3.93489	1.1368	1.92628	1.46854	1.97641
ENSG00000080345	RIF1	4.0165	5.65559	9.8106	2.89926	9.99781	3.55878	4.88783	6.67835	4.51257	6.88083	5.4264	4.91845	8.82999	6.68171	6.35676	9.45699	8.12964	3.18443	4.12996	3.87292	3.21103
ENSG00000080371	RAB21	26.3057	21.8456	22.8448	29.7633	19.2393	48.4878	36.6051	31.0813	24.2335	33.8115	43.8443	23.3395	40.793	52.1078	32.3645	44.3965	39.9646	41.1328	37.5083	39.0183	36.9057
ENSG00000080493	SLC4A4	5.95317	13.7279	7.75502	20.9601	0.737595	12.5805	24.0895	20.2741	35.2831	15.1256	11.7453	7.48506	37.3097	40.5579	13.0125	55.407	33.8174	160.764	37.5411	72.0437	126.554
ENSG00000080503	SMARCA2	21.7254	22.8844	22.1627	15.6315	53.6778	33.4083	25.9876	21.1529	16.7489	29.6751	34.6466	35.1841	21.499	29.2093	26.8692	28.5126	27.2077	27.5179	36.8629	26.077	33.2358
ENSG00000080511	RDH8	0	0	0	0	0	0	0	0.0110959	0	0	0	0	0	0	0	0	0	0	0.0320513	0	0
ENSG00000080546	SESN1	33.6762	17.5538	11.9954	42.0404	23.0032	24.8407	17.78	24.3191	33.8947	60.3645	16.2298	53.4025	27.7956	55.8069	51.0021	38.6284	46.625	25.9794	12.1936	16.5758	14.3001
ENSG00000080561	MID2	2.51653	4.88161	2.49778	2.11481	4.2248	3.32138	3.54323	4.25727	2.72441	4.88789	4.19932	2.73812	4.64136	4.41672	4.24699	3.91898	4.57062	3.61044	2.69268	3.75464	3.12474
ENSG00000080572	PIH1D3	0	0.0206578	0.0342711	0	0.032669	0	0.0182625	0.0023143	0	0.0207893	0	0	0	0	0.0125778	0	0	0	0	0.0277362	0
ENSG00000080573	COL5A3	6.65159	2.22043	3.33846	2.80855	1.0001	0.560578	1.62875	1.0592	6.95948	2.2929	2.15111	4.58927	0.524358	0.794046	1.64908	1.52233	0.979919	0.213187	0.644162	0.374557	0.178908
ENSG00000080603	SRCAP	9.62485	7.34562	10.0185	16.8726	10.3173	12.8407	13.2288	7.87021	19.2266	9.73581	15.4689	11.8385	4.62246	5.78937	2.25877	7.61856	7.26949	9.15692	8.75971	9.02922	5.80366
ENSG00000080608	KIAA0020	23.9152	11.272	22.7236	19.4818	68.657	31.6496	17.8419	18.7201	13.8432	22.4251	11.9214	15.4993	40.922	21.3065	15.773	21.4592	21.6201	31.0172	16.2574	29.4061	25.7158
ENSG00000080618	CPB2	0.305848	0.130374	0	0.354752	0	0.01927	0	0	0.121355	0.0117275	0	0	0	0	0.0520734	0.0102342	0	0	0.0228361	0.00956811	0
ENSG00000080644	CHRNA3	0	0.330297	0.33409	0	0.0823163	0.0805922	0.000855517	0.0111833	0	0.0106242	0.0505333	0.00786838	0.0123015	0.00099417	0	0.526651	0	0.0262402	0.01757	0.0229377	0.0167351
ENSG00000080709	KCNN2	0.0809872	0.482221	0.741414	0.0145836	0.315731	0.324323	0.30918	0.630212	0.210366	0.335604	0.638975	0.163213	0.205213	0.159651	0.46094	0.245865	0.111682	0.927813	1.41359	2.55298	2.59448
ENSG00000080802	CNOT4	5.69391	4.99935	6.21961	3.9669	5.65543	7.02719	7.22772	5.35327	6.51257	7.77729	7.09737	6.47924	5.34674	6.89626	5.23737	7.96965	7.78048	6.50559	6.30953	6.16051	6.45836
ENSG00000080815	PSEN1	15.1351	11.5485	14.3494	13.1946	21.6012	17.4875	19.8417	19.4439	15.8069	15.8167	19.0473	13.5101	27.487	32.3042	24.7973	22.3237	22.5405	24.8643	21.232	28.6978	23.3993
ENSG00000080819	CPOX	14.3899	21.1365	10.5606	10.6178	18.6062	9.12229	9.438	7.38358	10.795	6.94507	5.38449	9.09009	7.0153	9.53723	6.55258	10.7815	10.207	5.24292	4.74327	7.2183	7.74828
ENSG00000080822	CLDND1	144.892	93.6149	93.5062	86.8811	74.4257	126.23	129.306	68.8589	84.1688	86.1407	79.7827	93.4373	61.3352	96.2827	108.101	94.6712	102.397	65.2224	61.2102	79.4499	58.549
ENSG00000080823	MOK	4.15464	9.77199	11.8429	11.2119	12.3295	16.7137	21.2843	14.122	9.91613	16.8694	20.1688	12.8489	16.5809	9.32093	15.044	17.776	14.7136	14.6898	18.6383	12.0801	12.6249
ENSG00000080824	HSP90AA1	164.359	65.0563	123.754	119.641	332.686	246.79	122.455	107.168	133.465	82.413	115.472	73.6965	301.662	172.801	125.99	128.968	162.906	277.699	195.324	198.425	345.461
ENSG00000080839	RBL1	1.63123	2.73159	1.76996	1.02823	5.04617	1.86178	2.30695	1.17252	1.80028	1.50272	1.85815	2.58171	2.28639	2.7552	2.08395	1.98616	2.40466	0.738302	1.15965	0.883284	1.2113
ENSG00000080845	DLGAP4	44.5707	25.8847	27.4591	25.0316	28.7792	35.5554	22.3687	18.1178	24.891	15.114	24.7297	21.5533	10.7665	13.0993	7.73072	20.688	18.0697	15.7288	11.0594	20.63	11.3101
ENSG00000080854	IGSF9B	2.06523	4.70347	4.58882	10.5024	4.66409	0.793277	4.17984	8.03226	15.1664	1.42558	3.88835	3.24477	0.367157	0.895485	1.49778	4.47792	3.97327	0.626984	1.74408	1.06344	0.28063
ENSG00000080910	CFHR2	0	0.101403	0	0	0	0	0	0	0	0	0	0	0	0	0	0	0	0	0	0	0
ENSG00000080947	CROCCP3	2.48524	5.52314	3.89714	1.62987	2.66343	4.84846	6.08317	6.92935	4.17369	5.17854	7.91411	8.19344	1.59321	1.18673	2.44476	3.44329	4.97431	2.10867	4.10839	3.27486	2.39482
ENSG00000080986	NDC80	3.37443	3.36906	5.20144	1.61586	16.9524	1.47643	0.632361	0.954969	2.6927	1.78426	1.68149	2.36122	2.53776	3.02692	2.79336	1.99989	2.26878	0.230248	0.396473	0.357363	0.520405
ENSG00000081014	AP4E1	2.78585	3.46897	2.43234	0.798802	2.57513	1.47459	2.03121	2.24694	1.10766	2.13409	1.44458	1.73531	3.95337	4.76271	2.24696	2.9938	3.6936	1.91601	2.04358	2.06502	2.85794
ENSG00000081019	RSBN1	4.13661	5.19225	5.11576	3.61598	11.2974	5.08115	9.47731	5.68834	4.4519	12.5254	9.94454	10.8444	9.63118	9.45312	12.095	10.6488	9.64774	6.13267	6.29227	7.10251	8.06004
ENSG00000081026	MAGI3	0.388	0.332581	0.799644	0.52648	0.781011	0.686693	2.96994	0.890619	0.53925	0.982458	0.986946	0.936467	0.551411	3.16262	0.910776	0.56008	3.14339	4.14149	5.90354	3.72389	4.73377
ENSG00000081041	CXCL2	12.4984	49.8514	13.5425	0.769102	7.24645	7.95088	8.91482	6.93003	0.519074	15.1328	17.3886	6.49498	5.43078	12.5162	7.84799	3.58676	3.88561	6.9574	7.06338	8.98692	6.20211
ENSG00000081051	AFP	2.56077	1.31068	0.241929	0.339569	1.32765	0.595588	0.158681	0.191484	0.345533	0.180636	0.206162	0.716418	2.86708	0.878966	1.10196	2.4765	0.240205	14.0007	32.2875	12.0049	20.4856
ENSG00000081052	COL4A4	0.112754	0.205343	2.9353	1.60483	0.0195581	1.90014	4.16453	1.9377	2.98666	1.23482	3.1666	2.13021	2.47219	3.96862	2.80328	3.41893	3.4091	8.16434	8.51946	10.4677	7.86682
ENSG00000081059	TCF7	4.48166	1.96185	2.2603	4.78824	3.22211	6.2025	0.468469	0.46449	4.4619	0.89225	1.178	4.10397	0.831109	0.6011	0.481344	0.874912	0.973129	0.703217	0.588181	1.0656	4.23286
ENSG00000081087	OSTM1	48.5118	35.4257	36.4764	20.7365	63.232	25.8219	35.6007	41.7399	22.1419	31.6866	36.6309	32.4047	43.5416	50.628	53.7765	44.2474	33.6774	38.2981	27.317	39.3017	41.112
ENSG00000081138	CDH7	0.00509204	0.000323079	0.00609034	0.00047248	0.00123662	0.000454841	0	0.0378274	0.00179069	0.000354452	0.0301691	0.0026491	0.0007559	0.000767607	0.0294403	0	0.00121228	0.0048749	0.00632731	0.0282234	0.0475265
ENSG00000081148	IMPG2	0.371679	0.259676	0.193292	0.0324299	0.246962	0.149121	0.198576	0.439422	0.0324844	0.144274	0.126924	0.116662	0.227846	0.129373	0.109933	0.210452	0.384492	0.0739821	0.23292	0.0877472	0.137932
ENSG00000081154	PCNP	74.5283	61.3087	52.7566	60.8294	47.6465	89.8789	79.7187	51.0397	63.4178	52.7304	46.7304	51.8634	55.7087	88.2414	79.7763	76.5288	97.3042	49.0425	56.7991	55.855	55.8027
ENSG00000081177	EXD2	5.45617	4.79748	7.03991	7.73757	7.06196	7.9091	12.3948	12.7174	9.67137	12.3047	11.0497	7.44185	11.9142	11.0555	14.8658	11.1632	11.1123	11.8001	11.6984	13.6889	10.9585
ENSG00000081181	ARG2	77.2611	113.674	2.17301	0.773248	54.6316	13.6247	69.3872	13.3808	1.64982	40.0069	19.1819	133.327	12.0607	10.4079	487.774	9.80177	25.692	111.337	184.46	60.3082	84.8648
ENSG00000081189	MEF2C	21.7511	10.1706	16.0744	1.2331	18.3267	18.8033	17.3517	13.7153	6.084	26.4287	28.543	26.933	20.6308	22.9172	20.1457	17.4321	16.7715	4.43424	7.01284	5.52865	7.64168
ENSG00000081237	PTPRC	93.24	14.4287	45.1848	4.52032	140.027	48.7577	29.9641	43.516	11.9246	35.0271	31.8504	90.7642	33.8136	44.7806	19.0802	37.7319	33.1984	5.09085	4.49014	5.91124	30.3811
ENSG00000081248	CACNA1S	0	0	0.00857276	0	0	0.0125918	0.00248956	0	0.00977639	0.00566896	0	0.00407322	0.00650977	0.00636575	0.00314568	0.00267426	0	0.0144993	0.0275989	0.242859	0.131232
ENSG00000081277	PKP1	35.3039	0.0490985	2.40353	72.4116	0	0.0917825	0.423108	0.0129435	8.90781	0.257184	0.25871	0.526814	0.0145519	0.585045	0.969329	0.161626	0.624389	0.108706	0.151161	0.347828	0.200724
ENSG00000081307	UBA5	83.0165	89.5763	26.9759	50.6039	22.9417	69.6231	53.1616	51.577	63.0798	75.6188	89.5021	65.3532	66.8599	67.5681	46.5061	102.162	103.602	32.3222	35.5812	30.9443	33.8851
ENSG00000081320	STK17B	10.5519	4.09155	7.27347	2.19566	15.4397	4.82388	4.96007	4.61104	2.3443	5.73766	3.3009	8.85617	5.00146	10.6636	9.2017	5.43965	6.7453	2.90315	2.42779	4.10887	4.35331
ENSG00000081377	CDC14B	1.82741	3.08129	3.8736	2.82673	3.35648	4.28479	8.8202	5.55675	3.8243	6.14929	6.02026	4.28695	7.99847	11.7773	9.66452	10.6476	6.26177	10.054	10.5847	9.60834	12.4704
ENSG00000081386	ZNF510	2.62593	2.84585	3.01613	0.836094	5.49974	2.728	3.38481	3.59226	1.93405	5.24421	4.22725	4.82563	4.68136	4.54643	5.43612	5.01576	4.94689	2.61002	3.50953	2.89852	3.14662
ENSG00000081479	LRP2	0.238788	22.2534	65.9751	211.472	0.0287075	160.387	145.267	166.722	305.962	115.428	188.685	57.0699	198.576	226.093	85.2793	248.323	96.2675	375.743	221.249	269.722	240.166
ENSG00000081665	ZNF506	4.40334	9.29244	8.01515	2.88663	7.09893	6.61115	9.82504	6.72085	4.74398	7.50875	7.59696	7.84453	6.02406	11.4433	12.1592	9.0683	10.9828	6.73958	6.77035	8.3581	9.17178
ENSG00000081692	JMJD4	6.67582	5.33791	7.17494	5.34817	7.07095	6.49487	6.82599	4.57399	9.3826	3.91318	6.35324	5.62955	2.42129	3.27017	5.47637	3.31992	3.52774	4.55872	4.58522	4.52642	3.08465
ENSG00000081721	DUSP12	12.8621	20.8991	17.7861	13.7508	21.9088	14.5371	15.5618	20.313	15.6617	16.9365	18.5445	18.0796	17.3279	16.0633	21.8587	19.3924	17.2405	11.9842	12.4481	18.0552	13.8834
ENSG00000081760	AACS	10.7653	13.5483	9.12945	21.3975	6.21875	7.67063	7.5817	12.7159	23.1368	5.40472	7.61245	6.85638	3.69311	3.77333	4.40491	5.19913	7.67023	9.30851	14.7315	12.185	8.26403
ENSG00000081791	KIAA0141	53.952	85.118	66.9096	60.4189	60.0356	51.7714	89.5975	99.8182	68.9482	58.6292	76.1654	77.16	31.1967	36.6188	69.7017	47.9958	52.537	73.5405	67.948	69.8318	54.6255
ENSG00000081800	SLC13A1	0.033856	0.00918106	0.242601	0.198311	0	16.3796	2.24027	0.660831	0.61446	4.35025	11.4128	0.0142228	32.3655	28.941	1.51413	20.4827	9.32646	59.6971	47.2931	64.2376	71.325
ENSG00000081803	CADPS2	2.78531	5.0694	6.52171	3.04196	14.9632	4.58538	4.67457	4.77366	4.77501	14.2679	8.42762	7.94482	14.5029	18.2608	13.4587	14.0784	13.723	17.4152	23.166	21.177	19.7636
ENSG00000081818	PCDHB4	0.546408	1.42015	0.661117	0.398971	0.282267	0.62911	1.50085	3.38261	0.712999	1.37332	3.34314	0.962845	3.45157	0.360124	2.11791	0.839981	2.68833	0.440224	0.505402	0.586179	0.439086
ENSG00000081842	PCDHA6	0.104789	0.314386	0.109509	0.0753595	0.0134921	0.037668	0.145174	0.07292	0.220085	0.240664	0.330522	0.203344	0.0553447	0.0651568	0.2799	0.10522	0.208024	0.167114	0.41357	0.348421	0.164247
ENSG00000081853	PCDHGA2	0.0939639	0.916797	0.325314	0.126211	0.124175	0.120427	2.49917	0.262894	0.404026	0.597457	0.382605	0.185663	0.562005	0.173344	1.00639	0.0901893	0.197336	0.68488	0.528584	1.01243	0.215579
ENSG00000081870	HSPB11	51.8482	32.9172	46.4527	19.5978	64.0396	33.3551	29.8575	30.3167	20.5228	26.0367	25.1911	28.4181	35.037	40.9353	37.7557	33.9461	31.6318	23.1284	22.9492	25.3513	27.9545
ENSG00000081913	PHLPP1	1.51234	2.51917	1.3044	2.60267	1.48391	1.24518	1.54477	2.30896	3.7923	2.88305	1.76151	4.18845	1.76704	3.18819	0.969024	1.22806	2.86845	4.40348	3.92176	5.38748	2.25639
ENSG00000081923	ATP8B1	1.29336	4.95307	3.87844	0.823363	0.757003	2.47983	4.25474	3.07525	1.343	4.64363	5.49787	3.43487	2.09872	3.49688	3.60565	2.83003	4.35854	5.52047	8.0155	7.72448	3.83052
ENSG00000081985	IL12RB2	5.15816	0.0320341	4.29918	0.152329	1.40334	3.16761	0.724215	2.36315	0.0940858	0.874195	0.554102	0.763168	36.2696	1.2479	0.102404	5.43523	0.55168	0.448749	0.0985196	0.822482	0.916485
ENSG00000082014	SMARCD3	17.1124	16.5504	11.5613	7.54778	27.3542	7.98634	5.63529	8.99373	15.7116	25.292	6.74579	20.5287	5.48485	10.7563	7.43678	11.7706	11.8148	11.5869	16.4665	21.4913	9.25169
ENSG00000082068	WDR70	26.7234	23.5305	18.447	20.6537	30.9339	19.867	19.19	18.319	19.0023	23.8735	30.7789	26.3951	22.8348	23.8377	43.3995	18.4668	17.9092	16.3338	16.9082	17.932	14.6135
ENSG00000082074	FYB	23.2468	5.5428	19.1587	2.58955	51.333	28.7729	7.70351	7.28802	5.26877	13.89	5.47201	24.9129	9.60606	18.2712	3.64228	13.1177	9.89713	1.83976	2.25699	2.299	7.4019
ENSG00000082126	MPP4	0.0313269	0.123078	0.0655542	0.0572706	0.237393	0.0584142	0.0360419	0.0509601	0.0232039	0.033613	0.0517356	0.0412291	0.0573202	0.00206759	0.161389	0.046837	0.0938927	0.0287971	0.0741793	0.0639916	0.0104295
ENSG00000082146	STRADB	24.268	45.1583	24.3712	66.9842	10.64	20.9727	35.4257	51.5457	58.1489	14.2391	32.4426	20.4269	50.3129	39.3136	25.9625	43.1069	24.7594	67.6787	47.3051	43.3271	71.6709
ENSG00000082153	BZW1	55.8615	95.1786	51.9039	70.3136	75.1007	55.3444	55.8177	32.8536	69.8092	39.2801	60.752	57.2293	50.6328	87.1692	64.8713	66.061	49.181	63.4506	66.1044	77.4463	59.1377
ENSG00000082175	PGR	0.116743	0.0143618	0.211375	0.0320257	0.0274406	0.163684	0.0415507	0.0408527	0.0333956	0.150291	0.134485	0.0832253	0.0835062	0.0871026	0.224665	0.045326	0.250933	0.366072	0.217264	0.429224	0.519122
ENSG00000082196	C1QTNF3	3.03189	8.72995	8.05625	1.89527	2.86274	5.98831	9.85362	34.3901	4.31255	14.2352	100.5	81.1795	6.42802	5.61597	14.071	7.82088	12.9478	3.13857	8.16825	6.41248	4.71615
ENSG00000082212	ME2	66.1988	36.4497	36.949	22.258	69.7485	43.4438	26.8864	26.0622	39.6406	30.3149	19.0351	45.664	40.8804	34.9024	29.853	37.668	22.0459	17.0767	26.6251	19.6771	18.5951
ENSG00000082213	C5orf22	9.68912	15.3049	6.56292	6.8456	16.8696	9.09318	8.53395	7.08792	8.56371	8.59931	11.8968	7.79933	12.0426	15.7662	12.1682	10.2813	8.01735	11.8131	13.0149	10.4553	10.9315
ENSG00000082258	CCNT2	14.4944	23.7007	15.3011	9.9215	19.42	10.1422	15.7802	14.8014	11.1905	15.4071	16.3832	16.102	20.3213	19.5977	18.854	23.1682	26.327	14.1144	14.3988	15.0944	14.1078
ENSG00000082269	FAM135A	4.56241	3.46817	4.83251	4.15277	4.76783	5.66425	4.51581	7.74795	5.69323	7.9895	4.03292	3.83062	31.0132	11.5007	10.6421	14.4736	11.023	5.3781	5.36801	6.20523	7.87108
ENSG00000082293	COL19A1	0	0.100464	0.0137254	0.885005	0.00280909	0.336511	0.13771	0.0806015	1.21697	0.577253	1.40851	0	2.4841	0.340668	0.282533	0.0313293	0.211677	1.74448	2.01138	1.85895	2.27546
ENSG00000082397	EPB41L3	70.754	13.7998	27.7177	25.8296	66.8585	45.6321	39.7267	12.479	31.969	23.6178	19.3547	28.2821	23.0491	30.6173	12.0544	17.0059	12.9083	87.3768	42.4505	49.0704	69.95
ENSG00000082438	COBLL1	4.75099	18.0578	19.7873	25.5196	5.90257	11.5735	12.862	9.61133	31.1266	21.7603	20.8216	21.9143	21.9206	23.5796	18.1376	33.5149	19.963	54.5136	125.875	45.6096	46.2225
ENSG00000082458	DLG3	3.14546	17.6773	8.53081	5.18371	9.81271	10.2505	13.523	9.73185	6.88423	18.5761	11.5042	13.4109	7.84325	13.5611	21.7718	11.6668	13.2817	10.8678	22.638	11.256	7.75581
ENSG00000082482	KCNK2	0.176914	1.53945	1.15533	0	0.0437698	6.94364	0	0.125599	0.0224623	1.30667	0.613348	0.162687	0.112151	0.0508304	2.70558	0.241251	0.0146882	0.0340972	0.14938	0.11042	0.164231
ENSG00000082497	SERTAD4	0.0285737	0.271441	1.78537	0.135131	0.0215954	2.64292	2.69774	0.453244	0.107031	2.52006	6.73087	3.4566	1.85714	0.767283	9.22651	2.62051	3.69972	0.573483	1.62297	1.219	0.85512
ENSG00000082512	TRAF5	7.79639	8.6491	15.6201	11.5625	26.2467	5.88192	4.37101	12.4372	13.6156	7.48279	6.81448	17.7344	12.0115	10.282	7.83877	7.50193	10.9676	4.12102	8.05557	7.60957	7.62715
ENSG00000082515	MRPL22	48.5291	63.1163	45.3755	47.1929	50.502	49.1263	62.0231	59.3372	43.8555	43.2445	76.7536	44.4542	56.5166	74.0062	102.009	46.8261	44.5797	45.926	47.4299	42.8138	47.167
ENSG00000082516	GEMIN5	3.49265	8.10363	8.54854	5.48535	6.92668	5.70479	9.27713	7.58149	6.76702	5.60778	8.57136	5.88715	6.47342	6.19516	4.88858	5.10385	4.17511	3.82036	4.10593	4.96462	3.14729
ENSG00000082556	OPRK1	0.00266604	0.000207362	0.000529246	0.000274927	0.0272679	0	0	0.000268114	0.0039231	0.00170624	0	0	0	0.000319326	0.000712229	0.000460018	0.00214154	0.000311676	0.000302021	0.000309348	0.000415703
ENSG00000082641	NFE2L1	177.162	234.95	168.226	258.995	173.643	368.386	0	122.569	0	211.727	145.226	375.964	186.835	318.903	225.402	248.882	268.904	355.982	232.708	285.544	251.627
ENSG00000082684	SEMA5B	196.518	54.1888	46.7726	189.532	5.14634	80.3398	48.941	17.6298	195.923	40.1818	93.5485	38.1278	11.8669	21.1369	18.0784	49.3817	55.9755	1.64397	1.86538	1.8883	1.90615
ENSG00000082701	GSK3B	26.7464	10.4895	13.3435	17.8197	15.8576	12.5576	12.5394	6.97249	17.893	14.6521	13.1555	11.8859	8.95038	14.3811	6.51652	11.6326	14.4693	12.3523	10.6991	10.94	7.98404
ENSG00000082781	ITGB5	558.146	153.635	39.295	164.916	102.9	156.712	109.87	77.0867	136.718	71.7989	94.4747	105.246	23.9381	45.4953	73.9754	65.0671	64.8687	87.9466	92.9694	113.075	59.8136
ENSG00000082805	ERC1	4.11565	5.18493	4.71999	5.59473	5.49104	6.13563	9.91717	5.73949	4.57576	10.2119	9.25856	4.99018	7.43352	10.4044	3.73901	5.68001	8.0588	6.27647	7.51878	10.0917	5.62337
ENSG00000082898	XPO1	69.7983	85.7232	81.1761	50.9749	134.335	54.6044	95.9912	98.5676	75.2541	78.6104	70.058	58.9092	106.013	113.061	96.8621	116.825	148.617	63.608	68.4544	64.4316	60.8697
ENSG00000082929	C4orf6	1.21828	9.47372	0.109004	0.172859	0.378641	2.63974	5.41838	1.1333	0.0588227	6.0088	3.05175	2.21344	1.68103	2.9172	2.04464	27.752	2.51013	0.0321884	0.214162	0.0417703	0.062368
ENSG00000082996	RNF13	56.3754	44.2273	51.4774	69.3824	87.6576	62.2899	88.1772	49.0939	98.0936	90.7822	81.5817	87.4555	88.8219	104.843	85.756	110.361	84.344	73.5092	67.2429	69.4166	70.8405
ENSG00000083067	TRPM3	0.872491	1.19169	1.51153	1.12395	0.0288778	2.04957	3.02171	4.65741	1.38568	7.41501	8.3785	1.39837	3.6222	7.59832	6.1325	6.08937	4.46035	13.8233	12.605	8.94001	9.44617
ENSG00000083093	PALB2	6.58482	3.31035	6.9272	9.08391	9.3686	5.51136	5.23	5.07282	7.87906	6.24605	5.04907	7.53104	9.1988	5.22237	5.99763	8.00233	8.80321	4.01449	6.00162	6.26859	6.88538
ENSG00000083097	DOPEY1	5.74464	3.95223	7.01349	4.43055	7.15769	6.59563	8.45474	9.88448	3.43372	8.50632	9.82588	7.94847	12.0809	11.379	8.50526	12.03	14.1832	7.14927	10.306	8.76054	9.65036
ENSG00000083099	LYRM2	13.3676	10.5302	12.4901	8.70834	18.5949	12.8209	11.4731	16.8528	10.4141	12.5373	9.05221	12.3489	15.3521	16.9841	19.3178	11.0186	13.8584	16.4872	16.948	15.9164	14.3839
ENSG00000083123	BCKDHB	4.0097	5.39108	6.1364	5.3402	4.20618	5.9032	6.59838	7.91852	5.14689	7.52732	6.97273	6.29412	11.3452	10.7595	7.22959	15.5155	7.78987	19.9046	22.1387	14.9424	27.0251
ENSG00000083168	KAT6A	5.45727	3.57501	6.08983	5.84651	6.41811	6.71535	9.96278	7.00906	8.85459	10.2735	6.97576	8.51326	6.6974	9.47997	4.73688	5.86285	7.04013	5.89683	6.11551	7.13525	5.86576
ENSG00000083223	ZCCHC6	10.3463	18.4407	15.2461	3.65262	20.038	8.50308	7.9709	10.4606	4.58641	9.64132	7.04333	9.04741	9.98317	14.8909	8.30632	16.2693	14.6467	6.00432	5.4298	7.90681	8.79911
ENSG00000083290	ULK2	9.88957	28.0195	6.51847	17.0844	14.7168	23.0436	19.2552	15.9445	27.0305	15.9394	15.0498	11.5896	17.48	11.3707	13.0844	14.7338	11.8547	11.9612	11.7367	15.4437	8.06214
ENSG00000083307	GRHL2	0	0.0154579	0.00498436	0.00956089	0	0	0	0.0174282	0	0	0	0	0.0149741	0	0	0.00484224	0	1.68239	5.18408	2.30349	3.24374
ENSG00000083312	TNPO1	26.5528	33.6477	23.4923	18.8405	45.5606	23.5948	29.5002	26.7982	31.5437	34.6531	36.3693	31.0337	39.382	45.8068	37.2144	36.1217	37.0818	35.8665	37.2691	47.5444	35.1838
ENSG00000083444	PLOD1	247.596	84.9005	103.934	209.57	174.984	118.647	82.6563	43.0953	209.954	49.4614	71.1664	104.659	66.9835	53.9779	44.6939	42.9091	68.3576	55.1065	24.8016	46.4169	43.9137
ENSG00000083454	P2RX5	1.73438	4.34737	1.83052	0.561565	9.25346	1.01041	0.304391	0.753329	0.725832	0.656399	0.213187	5.17222	0.464621	0.641744	0.728414	1.0942	0.862753	0.216842	0.0897051	0.461587	1.447
ENSG00000083457	ITGAE	24.9822	22.548	17.6554	13.0264	42.5612	15.7423	10.7114	16.6498	12.1134	18.3578	15.4784	19.2627	22.9065	16.4317	17.8169	18.157	12.3751	16.3041	18.4934	17.537	20.0704
ENSG00000083520	DIS3	14.3679	8.9108	12.2681	6.23727	25.1309	12.4801	21.7925	13.5184	8.38598	18.463	16.0966	15.9297	20.0882	21.0383	19.9147	21.4396	17.0424	16.5745	17.3137	16.5439	14.7901
ENSG00000083535	PIBF1	8.41502	9.18816	11.7928	4.24274	12.741	6.53618	16.3571	14.3339	7.52877	13.6912	14.4174	11.9642	20.1483	10.7786	14.7791	17.7321	16.9751	11.4215	13.3941	10.5996	14.5584
ENSG00000083544	TDRD3	10.3003	5.48331	6.41214	8.74725	7.72004	21.6394	12.9735	12.7375	8.16514	15.0422	12.7257	11.2439	14.8376	12.3048	19.7188	10.236	13.657	8.91161	12.9028	8.59449	9.31942
ENSG00000083622	AC000111.6	0	0	0	0	0	0	0	0	0	0	0	0	0	0	0	0	0	0	0	0	0
ENSG00000083635	NUFIP1	1.09068	1.07379	0.958634	0.945891	1.68384	1.01553	1.4405	1.27974	0.975584	1.16558	1.28756	1.33088	2.36165	1.94225	1.5431	1.44845	1.70438	1.62855	1.49648	1.49262	1.40774
ENSG00000083642	PDS5B	7.34763	3.23101	5.04015	2.73534	9.54171	6.47524	6.23668	6.14809	3.44214	9.35582	11.3611	8.65731	11.3148	11.6049	10.3923	7.8441	9.39835	6.46925	8.1845	7.10969	6.42696
ENSG00000083720	OXCT1	5.96042	30.8562	21.5249	6.17899	10.8757	13.0078	10.2852	14.2611	17.017	12.5382	35.2187	7.69384	24.0444	32.1669	41.6921	30.0014	22.7327	38.7965	146.619	53.6688	36.2097
ENSG00000083750	RRAGB	22.839	28.0605	25.1533	12.8344	20.8596	19.2944	21.7062	20.2759	12.1768	30.509	35.3024	24.4407	25.1511	20.7865	23.5473	21.4587	26.461	25.6304	29.2166	27.2882	22.2576
ENSG00000083782	EPYC	0.0673783	0	0.140865	0.013863	0.172328	0.0248599	0	0.0285819	0	0	0	0.0883484	0.128314	0.125545	0	0.0347954	0.0699105	0	0	0	0
ENSG00000083799	CYLD	27.5104	6.83804	13.4879	3.95063	50.9769	12.0421	9.91994	9.35297	4.43948	11.4616	14.275	15.6508	13.1199	21.6508	13.7486	17.1847	18.1889	8.96312	9.11751	11.0721	17.1423
ENSG00000083807	SLC27A5	3.45131	1.48242	3.13287	12.8859	2.25656	4.20309	3.95604	2.62312	8.51879	4.61145	3.00954	5.67544	2.19379	2.59868	4.87278	1.63208	3.01696	8.45118	10.593	8.1285	9.02783
ENSG00000083812	ZNF324	1.42895	1.13419	1.35252	1.5311	1.53209	1.16427	1.75723	1.04568	1.76455	1.11169	1.93011	1.43146	1.01762	1.33669	1.58624	1.19432	1.14329	2.04725	2.04662	2.35463	1.09687
ENSG00000083814	ZNF671	2.96338	2.17288	6.28602	0.689084	4.51999	5.24066	8.64953	6.82303	0.843176	5.84753	5.19901	9.93217	5.18929	9.16948	10.8098	2.44848	8.15999	3.92044	3.21825	5.02174	3.86006
ENSG00000083817	ZNF416	0.845205	2.18326	1.24242	0.267024	1.44717	0.878385	2.17142	1.15214	0.832507	1.59452	1.63707	2.34179	1.64712	2.87732	2.58913	1.80689	1.74102	1.39402	1.35577	1.67018	1.09421
ENSG00000083828	ZNF586	4.06037	5.23841	5.45687	1.07821	3.81762	2.20035	8.36716	6.55263	2.96668	6.39375	4.10257	6.78517	5.13403	5.60491	6.10159	2.82642	6.06446	3.28916	5.37307	4.46922	5.81482
ENSG00000083838	ZNF446	4.09528	4.45058	4.69212	8.42818	2.91748	7.39007	6.2634	4.18793	11.2431	5.09734	6.46912	5.40276	1.76357	2.47711	4.42308	2.68863	3.01876	3.90969	5.80079	4.86303	1.98401
ENSG00000083842	ZNF8	0.639364	0.364579	0.670392	0.412205	0.656207	0.771685	0.755347	0.505055	0.550847	0.779177	0.692767	0.909059	0.580017	0.414816	0.727656	0.413494	0.686448	0.299965	0.506406	0.356358	0.594366
ENSG00000083844	ZNF264	3.47504	3.62038	2.94137	3.5344	3.78347	3.88481	5.62847	2.74416	4.37908	5.50946	4.82434	5.49651	4.02293	4.40995	2.92128	4.26867	5.08273	3.58998	3.60651	4.4945	3.63648
ENSG00000083845	RPS5	506.74	614.713	749.14	879.555	468.75	726.866	645.501	747.944	810.662	810.131	495.014	670.645	276.473	149.728	899.858	390.04	393.445	246.014	313.298	318.555	227.986
ENSG00000083857	FAT1	84.3347	191.428	90.7113	83.0235	21.74	158.71	56.9507	86.1501	100.755	60.3501	94.6996	92.0707	77.1585	60.1801	55.3153	91.5828	102.647	98.5931	87.7936	121.437	68.5321
ENSG00000083896	YTHDC1	25.4921	34.804	36.4579	22.2988	38.8337	57.3144	73.7431	58.1317	35.6771	65.8162	72.5167	52.6966	59.2149	61.2807	67.3196	55.1293	76.1297	35.845	50.9799	45.8425	38.3888
ENSG00000083937	CHMP2B	18.9645	25.5315	13.834	25.3445	14.2754	25.844	26.9032	13.3148	25.9349	13.1004	14.2685	13.4079	14.004	30.1734	19.5932	22.8538	15.5277	27.1545	26.5291	30.9193	23.9265
ENSG00000084070	SMAP2	57.0601	28.6857	35.6562	16.7811	116.653	27.8161	36.0463	24.1869	22.6326	71.7003	19.229	101.556	26.2254	61.16	34.8281	46.8896	46.3856	16.9237	10.1729	18.4528	18.2854
ENSG00000084072	PPIE	38.7547	35.277	43.2258	31.547	49.2123	40.1813	41.4015	29.787	30.817	40.5153	34.7105	42.0456	28.2649	35.5171	48.798	33.5967	34.9669	25.1567	32.2222	28.9892	27.6314
ENSG00000084073	ZMPSTE24	14.0046	15.6067	16.8117	10.2813	19.5768	10.1624	13.3251	25.2265	11.7134	9.74894	14.2261	8.57242	34.5942	25.4378	30.7442	25.4794	22.1139	26.4726	23.0373	23.6589	31.2206
ENSG00000084090	STARD7	36.458	34.6082	33.049	45.2211	64.5929	49.669	33.3957	28.0883	62.7828	36.6394	38.0628	52.9517	56.4716	54.5799	42.5584	47.8114	42.5758	57.3553	58.5302	53.6155	46.6278
ENSG00000084092	NOA1	3.22612	3.69384	4.8471	3.0052	3.91786	6.02352	4.60171	5.39469	4.59217	5.29729	5.17028	5.90136	4.69909	4.20763	8.18404	5.45225	4.83499	3.74535	3.97851	4.84619	4.01857
ENSG00000084093	REST	3.86792	3.8595	3.95852	1.96043	5.86567	4.73508	5.83896	4.09337	3.39445	3.5607	4.38574	3.96879	5.07359	8.87427	5.00689	5.78455	8.02305	4.65742	6.0513	5.94853	5.72326
ENSG00000084110	HAL	0.521118	0.990789	0.415668	0.134341	0.845085	2.51288	1.64639	1.21515	0.176815	1.22524	1.95152	0.924294	0.393544	1.36107	0.994048	1.20668	1.23049	0.563858	0.399723	0.650573	0.447373
ENSG00000084112	SSH1	8.24347	7.4004	6.84281	6.01698	11.7225	7.11006	8.28691	5.10508	5.7831	8.03605	7.09185	8.58567	4.69971	5.80902	3.28484	6.23361	4.9273	5.45502	6.2402	5.4323	5.27803
ENSG00000084207	GSTP1	238.196	128.184	599.524	466.202	194.839	448.248	313.367	362.129	534.835	249.838	353.378	224.581	14.8216	65.1965	394.87	212.06	217.247	177.496	418.582	358.746	184.898
ENSG00000084234	APLP2	236.503	189.884	183.901	269.664	130.183	336.864	392.468	205.352	269.562	174.535	221.375	272.038	145.71	266.325	157.791	175.277	206.576	415.062	368.811	410.3	325.136
ENSG00000084444	KIAA1467	3.04856	11.9715	2.45338	2.4086	4.85613	2.35012	5.06691	3.82004	2.52707	6.91365	3.06002	4.31107	2.40745	2.51592	2.84549	2.87322	3.20905	2.88815	4.35088	2.57447	2.50611
ENSG00000084453	SLCO1A2	0.0384157	0.0203557	0.024207	0.0116758	0.00767216	0.088248	0.0374096	0.587447	0.154051	0.028098	0.0388278	0.0930888	0.0121862	0.0415436	0	0.0851305	0.0178252	0.193287	1.35386	0.58835	0.0689437
ENSG00000084463	WBP11	16.3871	12.6786	16.8474	16.3382	18.1815	27.134	18.0481	10.3351	16.4511	14.8718	16.5134	16.4692	11.9265	21.5863	12.2618	14.1293	17.0059	15.2452	16.0702	16.8505	14.3247
ENSG00000084623	EIF3I	114.507	111.148	114.251	73.7432	157.235	132.118	97.1215	78.9879	77.8665	109.399	98.7147	95.8181	90.3485	82.9226	113.47	76.7404	74.4878	88.8092	83.2566	88.402	67.9666
ENSG00000084628	NKAIN1	1.22404	7.77685	1.56121	2.95171	0.431668	0.276418	0.432737	0.688376	2.8437	0.982257	0.130925	0.669814	1.07927	0.24958	0.12733	0.385999	0.12223	0.0628641	0.0385364	0.0534807	0.0642873
ENSG00000084636	COL16A1	6.32531	11.6694	16.2767	8.31921	7.58861	4.42811	2.6041	1.00133	9.7535	2.6171	3.77946	13.6161	1.00317	0.729823	11.4535	3.61429	1.67086	5.61312	11.2173	15.9523	4.97773
ENSG00000084652	TXLNA	18.5974	23.1751	18.5819	11.0731	17.2191	13.6865	12.4351	8.93591	11.6796	8.73101	13.6564	10.4139	12.5699	8.42692	6.65602	10.851	9.15678	11.9765	10.038	14.0248	8.83106
ENSG00000084674	APOB	4.52567	6.84451	0.0903696	6.82392	0.00194563	2.45307	0.577143	2.72035	6.9835	0.0872848	0.0942343	1.62409	0	0.266225	0.0091647	0.424068	1.10822	0.203396	0.114833	0.186693	0.0890867
ENSG00000084676	NCOA1	6.56062	6.06488	6.1195	3.85181	11.7064	6.48606	10.4485	6.92982	5.62308	12.4969	10.0611	11.6402	9.20367	10.6173	7.31503	8.91348	9.27987	9.86732	12.5003	10.6156	10.4469
ENSG00000084693	AGBL5	10.5206	20.6086	7.58428	18.6937	12.6824	26.9565	16.4978	9.15893	19.1264	12.8335	15.2307	17.5469	13.0975	9.99111	12.839	12.806	10.394	14.7383	17.2022	14.8903	13.011
ENSG00000084710	EFR3B	0.122103	0.0181668	0.171807	0.0587223	0.0241434	0.136371	0.247294	0.292646	0.154253	0.0908477	0.372466	0.143978	0.0978388	0.0858151	0.0630432	0.0850774	0.0966356	0.114351	0.184192	0.133692	0.0707726
ENSG00000084731	KIF3C	14.3438	0.968687	5.13606	4.88469	4.94055	3.3787	1.83234	2.06056	7.30259	1.69886	2.29027	2.84304	0.528671	0.926656	1.92979	1.02498	1.85575	0.624371	1.43339	2.75145	0.825381
ENSG00000084733	RAB10	113.238	58.6348	46.3869	105.999	88.998	95.682	62.5698	49.4425	92.2074	53.4316	59.2652	50.9139	81.6957	75.7679	61.8385	60.4051	54.9747	56.9229	44.4062	65.7025	55.2463
ENSG00000084734	GCKR	0.60438	0.134435	0.179486	8.42846	1.71443	2.55405	0.197988	0.26929	4.9585	0.0171637	0	0.875963	0	0.442393	0.0366158	0	0.0670243	0.00626965	0.365364	0.440246	0.106474
ENSG00000084754	HADHA	106.135	95.6612	52.8491	135.547	74.1876	133.288	82.0577	83.5831	150.498	72.6775	97.3009	84.8748	132.762	129.78	97.6271	130.991	82.3737	123.491	120.261	107.394	133.699
ENSG00000084764	MAPRE3	13.8028	11.1702	4.94469	14.2799	7.27922	9.32955	9.8105	5.81885	10.3184	7.58371	9.84784	10.5748	5.65549	5.31403	5.25989	7.82743	7.23398	13.847	11.0737	13.1156	11.9986
ENSG00000084774	CAD	20.8676	27.4668	14.7012	21.5128	20.05	16.913	11.1192	11.9368	23.7942	10.8478	19.0894	14.4068	13.9288	4.50424	4.47571	6.8688	7.99686	7.54392	8.47043	9.23022	3.85701
ENSG00000085063	CD59	468.767	159.936	231.753	375.04	300.324	293.956	394.65	529.104	315.138	387.49	502.549	369.254	402.709	581.783	587.237	335.935	273.871	410.46	481.673	482.344	345.558
ENSG00000085117	CD82	80.3361	27.4967	22.5812	37.5099	387.555	69.0534	13.1715	12.3555	32.2343	10.4876	10.4586	42.5912	1.94531	7.415	8.02467	25.1866	13.5517	19.376	41.3393	18.8198	14.8788
ENSG00000085185	BCORL1	2.10019	1.9413	3.19231	1.42805	2.03202	2.17576	2.28728	1.60679	2.40055	1.40031	2.51038	1.66063	0.794257	0.951995	0.524247	2.57892	2.52569	2.26474	1.6521	3.12974	1.64564
ENSG00000085224	ATRX	7.317	5.63172	8.1203	4.2074	10.2467	7.03781	9.18644	9.0611	4.43803	11.0144	7.99152	7.75	11.5198	14.4956	9.5624	11.7337	12.6348	7.26196	8.86278	7.7064	8.81463
ENSG00000085231	TAF9	63.8647	71.9812	54.5024	59.9081	99.795	50.0039	64.6622	69.5008	60.613	58.7834	88.6363	55.3768	92.5056	87.6741	126.213	70.7092	68.0137	74.9804	73.9548	72.1142	79.5519
ENSG00000085265	FCN1	42.6065	1.79673	6.9245	0.726864	13.5938	8.93781	29.2933	24.6252	1.49915	6.25478	16.5357	3.57413	8.32297	4.19712	6.89216	6.48172	3.418	1.14671	2.08146	3.47628	5.68923
ENSG00000085274	MYNN	8.85536	9.66358	9.08754	11.5957	11.3654	8.60095	9.7979	5.35307	16.3123	9.66779	11.2696	9.54391	11.2984	14.078	10.9088	10.1597	11.9042	8.07237	9.44737	9.07002	7.59373
ENSG00000085276	MECOM	4.96512	6.18355	7.64774	0.955823	2.81912	4.0911	9.89918	11.723	2.6427	8.77735	10.8659	5.79823	5.81429	6.24519	8.53304	5.05507	3.00555	20.813	49.7758	16.6331	22.0765
ENSG00000085365	SCAMP1	13.5848	15.8318	8.02302	7.4681	12.4134	15.4514	18.3641	22.4708	8.92091	16.7643	26.0905	12.1488	25.1443	25.6387	34.082	22.8216	22.7012	20.1265	17.1216	17.571	18.5341
ENSG00000085377	PREP	10.511	6.90697	11.1863	7.07702	18.6127	6.60453	6.5617	7.67582	5.51496	7.53614	7.59463	8.48459	9.30348	11.6778	6.42635	8.31957	7.36232	7.4546	7.17596	7.14695	6.58847
ENSG00000085382	HACE1	3.15073	3.48624	5.43415	3.16209	6.06019	3.67074	7.44846	7.47279	2.79495	6.9276	6.33859	6.9072	7.43503	6.65833	7.6464	5.78273	8.05252	6.85681	7.16705	6.36913	7.38569
ENSG00000085415	SEH1L	6.86815	11.8073	10.1797	8.9666	16.9963	12.4937	11.5381	9.61893	11.0138	10.3397	11.0083	10.0123	14.0959	13.4776	10.6385	10.1121	5.42559	9.95398	9.17562	13.6027	9.66639
ENSG00000085433	WDR47	3.3099	2.71227	3.65429	2.43498	4.77967	3.38748	5.45867	4.43619	2.7311	6.06341	4.45675	5.32939	4.97206	8.03974	6.06388	5.41404	7.22765	4.63402	4.27809	5.80356	3.90917
ENSG00000085449	WDFY1	15.6008	25.7861	21.7887	6.06941	21.3153	22.8146	17.0178	16.788	8.83433	17.4073	22.5037	27.3074	17.8289	24.606	20.0841	27.075	19.4695	12.4392	11.2533	12.7631	11.9927
ENSG00000085465	OVGP1	2.47147	3.90597	1.8237	3.49407	2.63539	3.82846	2.05775	1.549	2.71314	3.35548	3.02978	4.25294	3.79109	2.32801	1.29029	2.81364	2.8608	2.71877	2.95977	4.69375	4.05585
ENSG00000085491	SLC25A24	8.70025	6.83424	9.4001	4.31876	23.3941	8.09591	9.15294	10.9733	6.54088	8.24123	8.33648	9.92569	17.0951	23.3254	17.396	17.1874	19.4466	8.59884	8.99384	11.8568	11.2014
ENSG00000085511	MAP3K4	19.149	14.3329	12.6543	8.29246	18.7971	13.1995	19.5692	13.0683	9.61521	23.6572	15.1141	21.1378	24.3886	15.0567	23.0596	22.5492	25.345	14.439	18.3878	14.4422	19.0645
ENSG00000085514	PILRA	39.3342	15.0012	21.0031	5.34723	37.3825	42.92	18.9258	14.1391	7.12812	16.3547	13.7285	20.8952	8.69911	12.3941	9.35213	16.7122	9.39784	7.43492	6.39684	6.09623	6.05087
ENSG00000085552	IGSF9	0.0420924	0.0238169	0.212973	0.109495	0.896731	0.0569997	0.0172195	0.016309	0.0235848	0	0.478223	0.00140398	0	0	0.00455352	0.995368	0.0386307	0.181232	0.508855	0.155799	0.0575039
ENSG00000085563	ABCB1	3.67949	6.55571	17.2407	25.8743	11.3644	12.7017	18.7932	16.7048	19.2195	16.5314	7.22704	5.08778	34.6508	23.9283	29.5265	30.0603	22.61	91.7721	68.7915	128.137	67.3443
ENSG00000085644	ZNF213	1.94133	0.712142	1.62076	3.68057	1.73822	2.50468	1.84007	1.16287	3.74246	1.28309	2.27641	1.59452	0.315384	0.370331	0.642317	0.542642	0.674762	0.948125	1.52643	1.17033	0.705574
ENSG00000085662	AKR1B1	470.219	45.4522	180.935	138.632	187.103	108.91	123.819	388.571	84.1228	137.152	51.2925	234.178	36.8713	158.718	53.7714	69.4692	82.7898	35.0585	78.6064	51.9475	31.0399
ENSG00000085719	CPNE3	14.2349	12.7875	17.9099	40.1248	24.5072	31.4198	35.3322	22.8091	60.2649	39.426	28.1742	30.1075	43.4089	46.5926	20.4991	17.978	21.2768	32.544	38.5435	35.5974	31.8828
ENSG00000085721	RRN3	18.6179	8.20859	12.6111	17.1857	12.0628	10.7558	10.6527	13.4024	18.7326	11.082	17.1019	9.87098	15.8591	14.8962	15.1688	17.0911	13.294	9.8878	11.2781	11.9842	11.5911
ENSG00000085733	CTTN	179.781	73.1289	110.272	165.614	103.023	134.771	124.846	79.7795	131.396	99.059	90.5177	97.1057	78.7546	81.9606	57.1467	88.446	102.837	81.2044	80.1959	128.627	72.2731
ENSG00000085741	WNT11	0.617994	0.337977	0.124599	3.97582	0.039207	0.463136	0.0250561	0.029133	1.93283	0.0190152	0.086809	0.0683248	0.0109177	0.0106762	0.189075	0.00897169	0.0360194	0.180621	1.34137	0.162896	0.0926563
ENSG00000085760	MTIF2	16.73	25.8435	19.7521	18.7322	23.5476	19.9724	17.9459	18.1176	21.7733	23.2337	16.1163	19.5172	21.7568	25.8321	23.2837	21.8702	18.6645	20.3693	22.1248	17.0914	19.1484
ENSG00000085788	DDHD2	26.919	18.1023	27.6518	34.3567	54.2612	43.1091	73.6958	50.3866	46.8251	87.1986	76.7397	67.6993	73.2837	73.4167	37.4065	38.6097	26.665	40.3452	53.4916	43.8818	33.9829
ENSG00000085831	TTC39A	136.739	38.5879	58.7059	100.639	3.68022	287.301	99.5549	37.7753	146.53	60.3507	43.9744	41.9064	80.7518	39.5876	4.03459	31.0002	21.752	9.18727	19.6787	23.7297	12.1755
ENSG00000085832	EPS15	20.6765	13.7226	17.854	12.6698	33.2896	22.0609	20.6608	13.425	20.4737	24.7544	17.9345	24.9022	21.453	29.9471	22.2922	24.1417	21.116	21.7234	18.4762	18.5968	19.2302
ENSG00000085840	ORC1	1.46252	1.53038	2.12568	0.992448	3.62871	1.32353	0.546836	0.273627	1.42489	0.479363	0.912974	0.95061	0.792926	0.415324	0.610064	0.551967	0.976457	0.552482	0.462486	0.359775	0.34759
ENSG00000085871	MGST2	98.2446	49.8966	54.2236	49.2098	49.512	101.148	84.6292	96.977	70.7448	67.1697	74.9745	74.1184	82.509	85.2678	110.998	72.2768	79.4969	100.306	64.4808	70.9363	95.3655
ENSG00000085872	CHERP	11.1827	13.0979	11.2899	6.96287	8.09586	12.1567	13.977	7.7222	8.24613	8.49401	12.7291	10.2129	3.47273	2.19733	2.86163	8.19288	6.21291	8.50122	9.08468	9.83884	6.40247
ENSG00000085978	ATG16L1	11.4537	106.01	16.2794	8.16131	11.5819	8.54952	9.56759	29.3614	22.0508	7.15566	9.0009	11.271	19.415	15.3034	12.8241	15.2956	10.9889	10.112	7.56058	12.9185	9.61034
ENSG00000085982	USP40	32.9157	23.4424	44.8134	16.0753	16.9523	39.4541	39.1871	38.8002	15.4987	23.57	43.55	29.8512	31.9527	27.7459	16.0215	47.6559	36.6381	24.5912	28.6512	30.944	25.3403
ENSG00000085998	POMGNT1	96.9179	89.5537	73.2556	85.8179	70.7162	95.3914	56.6338	37.9941	68.0962	47.8061	50.6973	57.5284	77.1235	42.938	35.7355	58.3452	48.0593	64.5498	53.3578	55.2714	56.3538
ENSG00000085999	RAD54L	3.63598	3.813	3.33246	1.3073	14.4758	3.26338	0.53716	0.231115	1.31861	0.755866	2.9926	2.56535	0.894064	1.25452	0.772069	0.77787	2.04864	0.591145	0.933472	1.17978	0.594186
ENSG00000086015	MAST2	8.97613	8.8562	7.06715	8.5591	10.1118	6.81867	5.33688	6.12945	6.95865	5.62533	5.10747	5.29032	7.99107	3.85118	3.85326	6.4401	7.02755	8.72553	5.09459	7.58665	8.24358
ENSG00000086061	DNAJA1	74.5309	38.9026	60.8264	42.861	184.794	102.998	49.7357	48.8007	41.7843	45.0778	77.761	51.6254	106.18	99.6259	93.5102	84.5679	79.4554	93.8449	77.1815	92.5258	96.9524
ENSG00000086062	B4GALT1	87.9555	75.472	18.0208	19.9074	52.0469	102.849	28.1618	20.2867	13.2195	28.6686	25.0608	25.9837	16.4332	41.4433	22.9272	33.2045	45.7157	34.4831	30.1643	44.7374	17.765
ENSG00000086065	CHMP5	35.8021	26.8665	35.5511	28.6554	104.077	52.8476	51.4646	57.594	33.2164	49.5373	47.6855	44.602	69.2931	72.229	97.1476	62.9533	64.1256	47.4603	46.9607	47.3659	61.1351
ENSG00000086102	NFX1	8.44408	13.0735	12.6078	15.7357	23.6002	16.7624	22.1675	17.5301	18.8244	22.5851	20.2539	18.3992	22.0174	19.4121	16.65	17.8572	18.2316	14.9839	14.2131	15.8932	12.9194
ENSG00000086159	AQP6	0.0157637	0.0924939	0.102254	0.285486	0.10438	0.0225863	0.00956733	0.000552615	0.494676	0.050761	0.00475471	0.0364731	0.00437665	0.0284731	0.000284564	0.0157247	0.0480516	8.26702	14.7123	10.5639	5.3495
ENSG00000086189	DIMT1	16.4198	14.0716	10.1848	11.6477	17.353	11.1853	10.4524	9.67339	12.0378	10.0942	11.4413	12.0877	14.3361	12.9136	10.9855	10.9233	10.634	9.55545	9.80281	13.1578	10.435
ENSG00000086200	IPO11	12.1986	8.90095	12.4713	10.0507	12.6583	18.1121	22.633	18.2486	11.7042	26.1859	22.9968	26.7947	18.3574	31.3655	50.3093	19.3642	28.9953	10.035	10.9264	9.73129	8.39657
ENSG00000086205	FOLH1	44.7436	10.8803	12.6574	3.3247	17.714	12.9751	27.7112	27.7795	18.3017	5.79214	21.5374	9.73263	13.8793	10.5562	15.8803	12.2342	14.8248	35.6752	10.7696	17.8544	24.1684
ENSG00000086232	EIF2AK1	45.0466	66.2832	52.1539	54.6394	62.3268	57.9426	53.7265	46.3217	66.5421	54.0879	44.7555	48.2136	47.0483	61.8036	47.7206	61.8138	49.6343	58.9857	59.068	59.5711	59.2698
ENSG00000086288	NME8	3.03934	2.20559	2.62753	1.38448	2.49301	2.47929	1.71151	1.17789	2.0914	1.65207	1.10217	1.64765	1.80252	1.5559	1.51101	1.30738	1.2042	0.302121	0.0763032	0.306302	1.96513
ENSG00000086289	EPDR1	38.4432	26.4666	18.1487	19.6079	25.3548	27.3417	9.96412	14.2359	27.8551	12.873	16.4909	17.0741	14.7588	11.2267	13.8005	15.4281	11.0706	11.2872	10.9241	11.6857	12.3314
ENSG00000086300	SNX10	86.9069	62.4203	65.5759	90.0996	81.4778	99.4494	39.0304	46.2956	127.948	73.8659	25.5348	46.3093	73.6763	82.8599	29.8983	114.357	31.1961	23.5939	20.1727	27.1236	23.5211
ENSG00000086475	SEPHS1	20.475	21.4117	20.3331	15.5222	25.0048	20.1579	18.7286	17.1625	13.7069	19.6077	24.405	18.1917	22.9247	17.8385	24.1528	20.3537	14.4767	30.5781	29.2468	28.3718	26.3105
ENSG00000086504	MRPL28	41.9385	23.0471	42.4728	71.1415	40.7649	55.7134	39.2554	29.9384	66.809	22.1513	60.5746	34.8906	22.867	11.5629	38.7872	25.096	18.1052	34.2781	44.6304	39.2408	29.566
ENSG00000086506	HBQ1	0.27054	0	0	0	0	0	0.043353	0	0.0567359	0	0.0563252	0.0709309	0	0	0	0	0	0	0	0	0
ENSG00000086544	ITPKC	16.5724	15.8206	12.8865	19.9451	9.58328	11.6196	30.268	5.58682	16.8558	15.4236	7.46898	13.8712	5.46873	6.47752	12.4955	8.41324	7.57948	9.3204	8.80351	14.3965	4.46426
ENSG00000086548	CEACAM6	0.0720908	0.00299666	0.0209904	0.0444983	0.0242973	0.083727	0.052948	0.119768	0.0781123	0.0416437	0.0537821	0.0252013	0.0302022	0.0209199	0.0231117	0.0754904	0.145311	0.140129	0.0640144	0.118021	0.0861071
ENSG00000086570	FAT2	0.0619013	0.120077	0.0250058	0.0239609	0.101091	0.00314603	0	0.0072549	0.0040789	0.00114553	0.00392222	0.00658574	0	0.00795313	0	0.00540481	0.00108496	0.0345471	0.165482	0.0115505	0.0173566
ENSG00000086589	RBM22	23.2582	41.9917	26.5203	23.8797	28.2675	30.3507	44.2311	34.1777	27.0953	29.9041	47.7849	32.9126	26.216	34.8296	39.5554	31.589	25.082	22.2081	20.1009	23.6678	18.2893
ENSG00000086598	TMED2	79.3398	107.966	81.771	115.131	78.4031	114.989	78.7528	86.0795	129.683	52.9669	66.419	75.9537	95.5027	85.9428	105.236	67.5251	69.9808	58.781	56.3801	64.0415	60.2732
ENSG00000086619	ERO1LB	4.56966	6.98178	2.83542	2.99455	7.08501	3.59815	8.70315	8.64639	6.61124	7.01831	5.41351	5.75037	7.20238	8.32165	7.84555	10.0583	8.40958	5.76708	4.58698	3.81871	6.90983
ENSG00000086666	ZFAND6	30.2631	49.4278	36.8244	50.1247	51.4888	17.9641	40.224	40.666	42.8585	42.6645	39.1719	44.6703	59.3555	58.7454	57.9674	47.7105	42.6453	50.1905	46.5465	55.7102	53.1753
ENSG00000086696	HSD17B2	1.67859	2.57879	0.099965	0.889342	0.102395	3.48793	3.71572	4.04125	0.892872	0	3.07449	7.33182	1.18449	0.633366	0.679277	2.01726	1.84306	0.780958	2.67197	1.18822	0.586621
ENSG00000086712	TXLNG	5.21263	7.28938	7.16514	8.77071	6.97619	6.30242	7.00313	8.247	10.7266	8.47815	6.82857	7.04331	8.87105	9.82375	7.45435	6.95882	7.21329	6.58502	7.22482	6.89599	6.03414
ENSG00000086717	PPEF1	0.355515	2.51088	2.69793	0.142623	1.01812	0.48498	0.16205	0.995304	0.631815	1.01761	0.220773	0.415231	0.605108	0.547151	0.27691	1.53682	1.12943	0.80143	0.102617	0.388819	0.079892
ENSG00000086730	LAT2	26.223	6.46232	17.7528	2.84277	21.9062	27.8085	7.37136	2.92285	3.70027	8.41312	6.73952	18.9857	6.14277	6.7613	4.68764	8.52887	6.8405	1.07623	0.886684	1.56812	2.38687
ENSG00000086758	HUWE1	35.2708	56.6166	51.3706	31.4325	48.8119	30.3126	38.5945	35.2863	31.504	39.8104	45.0786	39.3605	32.233	26.518	13.3971	34.2215	28.7598	38.9099	37.9654	37.0241	32.9522
ENSG00000086827	ZW10	4.82062	3.45096	6.55393	3.76857	7.42302	5.67407	6.73637	5.22685	3.61283	5.89113	5.71408	5.87875	7.65441	6.55068	8.01115	6.36899	5.99111	6.00912	6.46491	6.50862	6.51
ENSG00000086848	ALG9	24.955	17.3189	21.0818	24.8422	16.1162	22.5721	20.2556	23.0191	21.5576	20.2296	20.296	22.608	18.86	20.9908	22.5166	17.2798	16.4074	14.9842	15.9842	14.7062	14.4435
ENSG00000086967	MYBPC2	0.228597	1.31535	1.43193	0.164896	0.619707	0.185011	1.91249	0.01484	0.0836096	1.90761	0.0165823	0.139224	0.0667363	0.0271916	0	0.602375	0.344529	0.00707738	0.142506	0.418735	0.00589974
ENSG00000086991	NOX4	42.4326	2.25409	13.6194	13.1481	1.7591	67.2122	16.1201	17.1517	27.5745	7.82215	10.3485	3.7407	33.4978	37.5095	12.0229	5.87256	14.6307	244.006	54.5625	154.959	264.098
ENSG00000087008	ACOX3	7.63445	9.969	6.66746	6.34725	18.2234	13.4092	7.29257	5.13027	9.61828	7.32934	6.85023	10.6678	3.62091	6.82755	3.80349	4.72932	6.09065	7.1602	7.73286	7.0386	7.10443
ENSG00000087053	MTMR2	18.7302	6.16214	10.5285	30.4448	6.35706	21.7374	13.5891	14.7934	23.7059	10.8832	16.3053	11.1341	17.9282	17.0249	18.2179	14.6086	12.7452	11.7607	11.7442	13.1393	11.1551
ENSG00000087074	PPP1R15A	26.7636	25.238	22.8189	40.7951	22.8561	61.857	36.5948	23.7884	34.3318	22.3697	29.3645	31.1205	25.0785	26.3011	55.6516	23.4174	44.7503	21.7733	24.5546	21.888	16.1207
ENSG00000087076	HSD17B14	76.7686	44.3689	27.8212	78.8983	15.7417	65.9604	38.5882	21.9782	78.1481	21.6399	20.853	15.5909	17.6299	8.15262	23.5033	30.3542	13.9066	72.8774	36.0139	57.3654	50.5579
ENSG00000087077	TRIP6	60.3361	51.4511	48.7615	80.363	43.4332	87.9378	46.5806	40.5452	86.1464	45.4797	52.4888	44.7721	15.6246	16.8107	34.8789	50.3789	35.5364	40.9148	42.9479	66.4446	37.5711
ENSG00000087085	ACHE	3.13292	7.03647	2.1945	9.23203	2.05803	4.24716	0.0584213	0.0768215	6.71784	0.270453	2.75639	0.238127	0.245551	0.0968237	0.0949149	0.49827	1.29802	0.505145	0.883723	0.996115	1.5325
ENSG00000087086	FTL	11422.8	2928.2	4107.26	9759.02	4101.85	5497.99	3331.67	2693.43	7196.84	2023.24	1305.71	4025.89	1911.29	1740.21	1571.88	2222.76	2244.25	4073.75	3417.1	4172.38	6611.41
ENSG00000087087	SRRT	74.2771	100.611	91.191	51.4601	100.887	64.0541	69.0974	63.7069	57.0004	70.7414	87.485	84.1811	43.205	31.7973	37.6725	77.3553	53.46	54.3344	58.718	63.0426	56.5209
ENSG00000087088	BAX	282.994	261.309	146.333	258.281	159.457	422.767	133.979	166.275	277.855	123.973	185.418	195.916	92.7506	76.5712	164.427	143.838	196.508	65.8511	63.6763	114.35	70.075
ENSG00000087095	NLK	12.4817	20.7964	17.1114	10.6078	14.4638	13.2005	12.1074	16.1017	8.4639	14.5538	16.4133	14.714	19.2721	16.5568	10.8108	20.432	18.1326	16.9577	20.5129	15.9014	21.3688
ENSG00000087111	PIGS	30.2433	47.4461	30.9785	37.0801	43.3599	55.0892	38.9853	19.3851	46.0971	27.1279	28.6766	38.4796	16.1072	20.044	20.4685	19.8381	35.3261	30.0261	27.5856	32.8319	22.511
ENSG00000087116	ADAMTS2	22.9953	1.40835	3.85237	0.850559	18.8847	2.9728	2.66267	1.69462	1.46207	1.97271	5.04694	3.94005	0.355823	1.13667	1.20873	2.50152	1.60888	0.849537	0.578744	1.09602	0.897841
ENSG00000087128	TMPRSS11E	0	0	0	0	0	0	0	0	0.0195304	0	0.00969451	0	0	0	0.00942833	0.0262245	0.0525407	0.00620648	0	0.0226737	0.127826
ENSG00000087152	ATXN7L3	35.4689	32.3105	22.5012	24.3116	39.819	24.552	20.1805	15.4743	22.6555	21.8163	22.4278	27.3557	16.4592	22.9956	15.0973	24.7905	28.9092	23.359	24.9242	32.7504	21.8924
ENSG00000087157	PGS1	45.2942	28.5131	24.9803	13.571	23.3963	27.7406	29.9772	20.5526	16.0574	20.6975	24.0096	20.0264	10.5074	9.16937	9.92278	21.5987	14.5883	11.8003	15.464	13.6613	11.2454
ENSG00000087191	PSMC5	91.2286	112.042	101.082	69.1829	137.901	88.2638	64.9819	69.6004	75.2449	75.5668	100.867	80.6762	75.7859	87.6191	120.328	81.9879	70.1536	132.422	124.19	120.593	121.927
ENSG00000087206	UIMC1	16.6526	23.5935	18.8466	16.2888	23.9618	26.6707	20.2954	24.0863	16.762	24.9039	24.977	22.1852	25.4951	27.2132	24.737	16.4194	18.2827	12.6923	12.8151	19.3204	21.6142
ENSG00000087237	CETP	3.08079	0.575411	1.6435	0.693036	3.61695	1.37734	3.82484	5.1877	2.18812	4.6568	17.9354	6.18501	1.02387	1.50628	2.42752	1.89901	1.91521	0.98033	1.43679	0.522614	3.0875
ENSG00000087245	MMP2	134.898	20.9355	65.8004	2.67116	38.4942	57.5751	20.4081	12.9789	10.6124	45.0806	15.566	37.0853	10.2289	17.0212	26.0978	14.319	18.7664	19.5263	13.9831	30.3759	20.9287
ENSG00000087250	MT3	9.55807	4.97557	20.2149	0.34028	1.20892	18.09	10.133	24.0453	0.173413	64.2006	6.01674	243.519	0.0139985	5.00583	34.5169	0.427031	5.03926	2.28481	4.2316	0.913807	1.63422
ENSG00000087253	LPCAT2	11.3666	9.03219	14.0869	1.49315	39.2393	15.2919	11.5166	5.40409	2.48112	17.3435	7.54026	33.6861	9.06384	19.9677	6.623	16.9567	11.3075	16.359	20.4955	16.7967	9.80062
ENSG00000087258	GNAO1	0.269186	1.50461	0.318867	0.111801	0.615392	0.100195	0.0542953	0.17852	0.141994	0.331241	0.533355	1.23309	0.22157	0.0189582	0.234252	0.12046	0.161094	1.24542	0.243289	1.25048	0.589287
ENSG00000087263	OGFOD1	14.6248	10.1633	14.7424	5.19861	18.8706	9.92674	9.34224	9.36669	6.21292	7.33177	10.4334	9.33876	11.0845	12.7614	10.4955	8.68934	9.23968	13.4466	13.7019	14.9813	12.0141
ENSG00000087266	SH3BP2	78.9402	58.7421	38.9707	56.2428	38.5786	88.6886	132.837	36.9591	103.251	58.7186	82.3543	77.4458	33.0043	28.2123	35.1425	49.738	44.8966	32.1952	13.8093	38.2022	13.257
ENSG00000087269	NOP14	6.68406	10.1913	6.50099	6.7747	7.2937	10.3946	8.05006	7.06588	8.25001	10.9424	6.64601	8.85039	9.67573	6.25255	6.66417	6.0771	5.92657	7.72374	5.52335	9.34417	5.94656
ENSG00000087274	ADD1	75.4656	61.6563	89.0613	130.235	48.4817	149.327	120.583	81.261	173.763	172.74	121.715	145.667	87.2917	131.58	87.9475	82.2424	94.5789	127.922	78.287	155.665	84.1943
ENSG00000087299	L2HGDH	0.513839	2.00618	1.19895	2.34442	1.87062	1.71504	7.24498	4.04679	2.65718	5.61628	6.10386	2.57492	4.88515	5.19085	6.34263	7.1904	5.89651	13.6426	11.3803	9.52182	13.0213
ENSG00000087301	TXNDC16	1.58915	1.65182	2.36645	0.791993	2.16736	3.13827	5.80677	4.61273	2.72304	5.94998	7.46276	6.2031	8.54426	5.61251	6.90759	6.69769	6.02371	2.17347	3.8811	2.75228	2.89184
ENSG00000087302	C14orf166	76.6676	70.0594	101.049	74.4473	150.637	57.3491	78.8265	107.055	61.8887	90.5399	92.3971	62.1311	112.105	109.285	141.265	88.3168	87.5037	78.6376	83.7669	82.469	84.6661
ENSG00000087303	NID2	15.7061	9.58302	13.6768	1.32625	58.0811	6.45151	7.30492	10.3831	3.24992	9.10505	34.5439	22.7936	7.54314	7.91442	6.75171	16.2428	15.6661	7.10002	7.22483	8.17077	7.29633
ENSG00000087338	GMCL1	5.80629	15.1723	7.19354	7.06811	8.33191	9.03505	8.66276	7.76883	12.4407	9.87097	15.2936	10.0682	10.0773	11.0013	11.9984	8.8471	9.09842	7.33722	8.7448	5.92463	8.50306
ENSG00000087365	SF3B2	116.84	66.0956	94.4875	77.9037	119.197	99.6817	81.2018	71.5523	83.3432	103.813	92.9034	94.0162	86.3685	74.2636	70.0102	85.7656	82.8635	87.0344	74.8021	90.3591	77.2592
ENSG00000087448	KLHL42	7.02764	16.5678	5.85929	5.91939	7.72114	4.62236	5.6489	7.01154	7.26146	5.20089	6.84977	5.2305	6.25492	6.39433	4.52512	5.07645	5.70238	5.04498	5.54235	7.6218	5.85443
ENSG00000087460	GNAS	947.16	612.355	573.018	461.778	551.376	472.932	302.638	464.074	492.004	306.105	379.103	400.977	234.097	224.868	300.853	246.097	253.782	343.392	496.698	391.402	279.793
ENSG00000087470	DNM1L	37.3486	36.4309	40.593	22.2395	55.4685	27.1712	31.9241	36.3546	26.3193	31.8355	25.1008	29.9807	35.0131	39.7628	27.3765	32.5633	33.7477	31.5221	42.6246	38.2722	29.0584
ENSG00000087494	PTHLH	31.6951	51.5275	37.3354	114.42	24.8319	3.30757	1.95353	504.47	114.882	1.34447	201.259	0.73412	0.70646	1.85462	1.71877	1.21883	0.461274	0.268639	0.357606	0.320277	0.391024
ENSG00000087495	PHACTR3	1.29344	1.84283	0.693719	9.41511	0	0.520455	0.0623656	2.47928	9.32306	0.0722078	0.0381854	0.140863	0	0.151154	0.0660317	0.264568	0.290113	3.38727	0.355362	4.57195	0.486432
ENSG00000087502	ERGIC2	70.2817	63.104	73.2811	43.7545	68.9526	50.736	57.7494	68.9573	50.9251	42.7747	47.166	34.5633	53.8349	61.7567	85.0997	49.1449	53.4232	39.7915	36.1138	43.6019	55.995
ENSG00000087510	TFAP2C	0.131193	0.0224828	0.130256	0	5.97477	0.0523396	0.113737	0	0.0141759	0.0446887	0.0127399	0.523196	0	0.00692318	0.0684781	0.0290897	0.0233575	0.081665	1.17332	0.140844	0.214589
ENSG00000087586	AURKA	6.89252	6.62946	6.63989	2.42799	18.7225	2.66035	1.69169	1.12695	4.80048	1.21134	1.89266	2.54838	2.69911	2.46387	2.02713	1.77526	1.59204	1.45345	1.33037	1.26304	1.85302
ENSG00000087589	CASS4	5.16962	1.60713	1.40477	0.434293	2.7417	3.14558	1.39429	0.389959	0.552075	1.75696	1.12465	3.68789	1.09361	1.4729	0.981972	1.3039	0.972066	0.5026	0.31981	0.285873	0.823939
ENSG00000087842	PIR	44.3514	5.3811	13.0361	32.8368	20.6107	12.7531	7.5138	15.0432	27.2489	11.0297	11.6861	12.0508	11.2263	11.7206	11.9527	7.00484	9.63605	8.17007	11.6786	12.7327	13.6265
ENSG00000087884	AAMDC	38.7846	22.9089	36.3607	36.0532	15.8373	42.04	44.73	53.0262	30.8106	35.3914	43.9763	41.6439	46.1186	41.3131	74.8	35.6807	30.9466	33.9999	44.2664	41.211	34.9021
ENSG00000087903	RFX2	1.60024	4.20985	3.90139	5.83944	2.81287	3.99942	10.1147	8.22735	5.18701	3.3125	7.65873	3.09596	5.21841	3.48053	4.98752	7.86646	5.51939	2.13472	3.51292	2.76292	2.85354
ENSG00000087916	SLC6A14	0	0.00542943	0.00958226	0	0.0305741	0.00503592	0.002672	0.000776693	0	0.00726628	0.00824487	0.0032788	0.00611246	0.00426945	0.000422026	0.00287025	0.00216064	0.00305592	0.000740315	0.00496325	0.00046317
ENSG00000087995	METTL2A	7.98845	13.9042	10.037	11.2133	9.02761	9.5678	7.32059	8.09414	11.6939	7.30426	6.71731	5.82565	8.26555	6.71657	8.70928	9.3566	6.81688	7.04078	6.93739	7.92191	6.3235
ENSG00000088002	SULT2B1	1.72689	0.816001	0.483627	0.553854	0.237577	1.33472	0.084374	0.234611	0.227546	0.00146668	0.0364905	0.184027	0.0735445	0.0173224	0.106595	0.0650677	0.090957	0.23448	1.52302	0.159413	0.0068729
ENSG00000088035	ALG6	5.75742	10.6516	11.945	4.22725	13.141	5.11424	4.57276	7.82598	4.47087	5.97856	6.35654	5.03008	15.9217	9.21273	10.8376	8.21492	9.13184	5.18905	6.83753	5.56939	7.81658
ENSG00000088038	CNOT3	15.464	12.7195	15.6336	14.2397	13.4735	15.1087	15.0823	9.72353	14.4632	13.8896	16.4624	15.7945	7.06778	6.02519	5.55483	9.82968	8.79562	17.3902	11.1772	12.4322	10.3821
ENSG00000088053	GP6	0.190261	0.427422	0.673961	0.0557625	0.567764	0.23507	0.204243	0.33372	0.0109918	0.584584	0.164469	0.533621	0.63247	0.0273461	0.268283	0.61931	0.512096	0.168544	0.120544	0.212504	0.0911579
ENSG00000088179	PTPN4	6.06312	5.68357	7.42684	3.34711	13.3393	5.27676	6.30811	6.84506	6.11277	8.03332	5.63741	9.07862	7.16095	7.05284	6.21053	8.52048	7.55447	10.7649	16.4497	10.3693	9.17819
ENSG00000088205	DDX18	22.2058	30.7946	31.3197	25.61	45.6468	27.4267	44.1097	26.0563	34.7933	32.52	36.7184	32.9628	32.1892	38.5767	32.6927	31.2412	28.6687	22.9587	23.4792	23.9825	20.682
ENSG00000088247	KHSRP	93.1577	61.845	68.0566	77.2529	58.7264	98.1027	77.9705	58.2031	78.7755	51.4645	60.887	57.4077	33.1468	26.5011	31.1583	40.8617	45.4753	38.5655	38.0115	45.5989	33.4904
ENSG00000088256	GNA11	11.4581	17.6717	11.6351	12.1542	15.9838	24.9213	30.6778	15.1852	14.0707	18.9024	26.3417	19.3623	9.18142	12.9978	16.6213	22.5123	21.4707	32.046	30.5953	30.1201	19.5847
ENSG00000088280	ASAP3	3.83989	5.38972	10.7796	23.3134	5.44785	3.68491	4.99398	3.07536	7.31322	1.75091	10.8698	1.33945	0.902226	1.84153	2.96037	4.96649	3.84988	16.2387	11.7528	12.6186	12.4864
ENSG00000088298	EDEM2	49.4054	26.7883	29.3592	35.1484	26.4908	25.6973	17.0042	16.706	35.5848	15.9222	15.8594	20.1011	14.6152	15.6513	16.017	15.3353	15.7833	13.5838	11.6707	13.9341	11.8641
ENSG00000088305	DNMT3B	2.77018	1.76626	2.64293	0.727465	2.62557	0.618708	0.74541	0.766054	0.642788	0.823292	1.65064	1.08643	2.42297	0.578342	0.63528	1.20691	0.688006	1.23222	1.01155	1.57227	0.858053
ENSG00000088320	REM1	0.158322	0.153559	0.815204	0.25336	0.277892	0.3592	0.315721	0.206489	0.296975	0.920971	1.01266	0.629556	0.386915	0.113506	0.772924	0.339145	0.88291	0.131303	0.262424	0.394022	0.711458
ENSG00000088325	TPX2	11.2415	6.72372	9.70972	3.68787	24.8344	3.15709	0.814385	0.399558	5.07106	1.02176	1.45058	2.27087	2.22642	2.19677	1.46054	1.34043	1.79621	0.145673	0.189242	0.207389	0.303583
ENSG00000088340	FER1L4	46.7745	77.5738	35.9712	18.2367	29.406	12.8602	16.3305	11.1625	19.9848	26.5985	48.6323	18.4708	15.7582	23.1784	2.16042	31.9273	35.8259	1.26479	0.853535	1.68675	4.55802
ENSG00000088356	PDRG1	19.7687	18.3614	16.078	11.768	15.3079	17.4764	11.9967	8.8971	11.4356	10.6418	10.6869	12.7992	10.3696	7.06694	14.665	10.8548	9.93437	10.2729	10.401	12.8195	8.59736
ENSG00000088367	EPB41L1	27.5893	12.7257	16.3291	62.8598	11.294	38.2428	80.9169	41.0138	41.6071	43.9607	45.5891	38.9565	23.8493	27.53	32.2645	33.7532	36.642	54.9772	88.3633	87.0547	54.6863
ENSG00000088386	SLC15A1	0.180745	8.94348	0.389831	9.22281	0.00523421	4.35431	0.517991	1.21435	8.63204	0.00923846	0.0447238	0.0701595	3.34136	1.03846	0.00508824	0.0806106	0.870344	4.86307	2.29712	5.1269	4.13319
ENSG00000088387	DOCK9	37.8858	16.4887	28.8871	9.78012	18.8018	33.5916	44.0147	52.1629	20.0011	79.3869	56.9572	74.7108	48.9352	112.451	82.922	72.4812	81.6145	24.2389	24.5628	40.689	15.8418
ENSG00000088448	ANKRD10	117.556	77.5179	134.483	68.4491	102.869	145.526	93.6666	155.438	62.6994	127.715	137.597	132.471	151.613	135.734	125.682	142.883	156.72	102.982	109.252	114.6	114.101
ENSG00000088451	TGDS	5.73537	5.00649	6.44965	5.21569	11.5755	6.13577	9.409	7.75085	5.60281	7.81879	8.85356	6.65144	11.3915	9.67396	10.8161	11.7011	10.6724	7.38571	6.98607	7.95484	8.05089
ENSG00000088538	DOCK3	0.0706572	0.0297456	0.0522503	0.0346433	0.128242	0.245577	0.0387857	0.0529395	0.0308966	0.0345538	0.0219092	0.11588	0.0154306	0.0129336	0.0149154	0.164842	0.0345448	0.321205	0.609258	0.487084	0.395206
ENSG00000088543	C3orf18	4.64226	3.77496	3.07911	3.87257	5.82648	3.38418	1.30632	4.3034	4.82507	2.97444	4.84663	4.70313	1.03853	2.30992	2.4869	2.28102	2.76246	5.04553	11.0853	5.82113	5.85206
ENSG00000088682	COQ9	52.9812	38.2588	58.7746	37.665	45.3577	97.1092	81.6442	61.0722	41.6652	65.7773	142.936	75.1041	89.5609	62.9464	64.3105	68.9201	73.6101	136.334	134.587	116.2	111.772
ENSG00000088726	TMEM40	0.525058	0.012062	0	0.243488	0.195571	0.0159386	0.0797134	0	0.0509899	0.0286685	0.0961086	0.0108684	0.0303268	0	0.0684003	0.0858878	0.204875	0.160211	0.0229368	0.107179	0.113562
ENSG00000088727	KIF9	3.95699	11.528	6.86102	7.73076	4.69498	15.4074	6.32683	7.76316	7.50624	4.93141	8.40258	8.3346	8.40407	6.78794	14.3077	5.27028	5.23939	20.3854	19.0402	19.2739	15.5802
ENSG00000088756	ARHGAP28	0.983313	6.31228	2.8204	1.09256	2.06386	1.53408	3.39568	3.86869	1.73394	6.75549	1.36113	7.04427	5.5978	5.37006	3.26669	4.44102	3.56976	6.37047	4.26417	6.62857	7.61133
ENSG00000088766	CRLS1	15.4298	63.3032	42.1236	46.4453	44.8463	18.1597	31.212	37.1447	47.0744	38.4509	29.1992	26.6743	68.637	43.8459	58.9525	46.8233	38.2794	69.0773	55.1883	62.2655	79.8776
ENSG00000088782	DEFB127	0	0	0	0	0	0	0	0	0	0	0	0	0	0	0	0	0	0	0.0514489	0.0431157	0.0643768
ENSG00000088808	PPP1R13B	5.1879	6.63336	9.44246	3.6315	4.78031	6.25495	20.6178	18.3816	5.45555	17.3869	29.1473	12.8319	12.3141	9.06168	9.22314	16.4007	11.6656	16.8516	20.81	26.9349	14.0769
ENSG00000088812	ATRN	7.34862	13.9435	8.43675	13.5294	11.0848	6.27941	9.00848	8.18413	15.7377	10.9268	10.0496	11.5099	9.00925	10.7936	11.0635	11.1229	12.06	16.0618	16.5332	15.385	15.403
ENSG00000088826	SMOX	65.075	129.605	15.3266	16.9825	26.2936	23.8906	28.7004	57.7082	22.2447	33.3867	69.8001	20.6298	4.94547	1.75027	14.2675	26.6235	14.5292	6.13781	13.8295	15.0265	2.58911
ENSG00000088827	SIGLEC1	18.243	2.86719	6.32693	1.28306	23.4872	4.55789	7.83937	2.20738	3.16368	5.92703	0.954298	6.7565	1.37353	3.65484	1.20296	2.04276	2.51896	0.309615	0.0931964	0.664402	1.36843
ENSG00000088832	FKBP1A	123.775	107.686	153.134	110.374	162.245	117.905	146.903	171.98	108.215	115.746	161.868	133.35	146.023	163.281	208.647	131.487	135.013	70.3769	83.4972	107.678	87.7727
ENSG00000088833	NSFL1C	33.7987	54.2004	44.2447	52.1514	72.3579	38.5488	52.5905	39.426	46.5772	42.0121	44.198	50.6726	39.1989	33.9058	60.3354	32.0064	34.7808	36.5923	35.0742	39.1015	33.567
ENSG00000088836	SLC4A11	0.927115	0.0512217	0.183036	0.648794	0.345421	0.103957	0.128635	0.0870087	1.47616	0.223717	0.616015	0.408981	0.0645377	0.0131103	0.100858	0.496864	0.11139	2.27381	5.59821	1.9585	1.01944
ENSG00000088854	C20orf194	7.78119	9.49679	6.95804	4.76196	9.07214	5.70963	11.7353	8.31138	5.41846	8.25387	10.6293	8.76825	8.37526	9.5815	6.77261	9.50845	9.96257	11.0411	11.9002	12.1893	9.53309
ENSG00000088876	ZNF343	4.7618	5.70049	7.52835	9.08339	6.23969	5.11884	9.97017	7.52527	8.47845	8.9972	8.37432	7.42593	7.13704	7.51972	5.28927	4.92122	5.99459	6.7401	4.70507	6.15183	5.07642
ENSG00000088881	EBF4	5.39634	11.4007	16.9568	11.6104	10.1523	8.90486	5.8646	23.4379	19.3051	7.74877	15.4738	8.73283	1.18391	1.01145	11.2444	15.0358	6.20958	4.30453	5.72033	4.75941	1.61436
ENSG00000088882	CPXM1	1.39865	0.957582	2.24675	0.118495	3.49678	0.273327	0.0922881	0.153292	0.250181	0.217618	0.154161	0.94911	0.0775534	0.0168528	0.0666346	0.219514	0.213218	0.422193	0.825536	1.07753	2.49559
ENSG00000088888	MAVS	6.00712	8.46523	8.71899	9.03501	7.36294	6.06672	14.8923	7.32754	13.9108	10.2933	11.7676	9.80943	4.16262	5.35531	5.71459	7.762	8.60835	9.87528	10.6633	11.7051	6.23512
ENSG00000088899	LZTS3	0.680592	0.31923	0.653548	2.81696	0.632716	1.96806	3.78563	1.31898	3.61521	1.03704	1.3277	0.820828	0.360582	1.61865	0.345353	2.44541	1.41853	12.3041	14.4219	10.9897	9.63023
ENSG00000088926	F11	0.387438	0.39674	0.314981	0.0506587	0.16015	0.393622	8.2979	2.28781	0.143417	0.0702014	1.34696	1.18211	0.311167	9.87863	1.98463	0.171519	17.945	30.3709	75.7164	13.8588	28.2867
ENSG00000088930	XRN2	21.6418	31.6331	29.0061	20.6299	39.6788	17.0722	26.611	26.5739	21.3453	28.5894	25.1142	26.2945	29.3053	30.1586	29.8249	27.7777	23.9475	23.8738	24.2203	28.2286	23.5328
ENSG00000088970	PLK1S1	25.4361	102.024	60.7522	24.1107	33.6763	14.9867	24.4667	40.0087	26.5277	47.2763	51.1447	49.6284	29.9632	21.0994	57.4349	44.5986	23.5515	28.9307	52.7302	34.2889	41.9861
ENSG00000088986	DYNLL1	347.692	267.223	333.843	227.218	226.565	347.576	151.709	214.649	219.236	104.811	190.324	149.515	275.496	164.675	251.62	176.873	156.742	202.862	168.77	217.953	179.291
ENSG00000088992	TESC	14.5263	1.47192	11.285	1.08733	5.18772	6.0089	1.73705	4.41678	1.1841	34.5878	28.3315	7.72519	56.8041	8.33264	36.2387	16.5314	1.95321	8.60136	16.5594	16.0864	4.7877
ENSG00000089006	SNX5	57.5623	74.8491	85.0775	75.7056	114.771	44.3021	83.5907	68.8366	83.9268	88.4281	108.066	91.5015	116.311	106.274	108.479	104.132	80.8348	147.729	103.386	106.753	133.404
ENSG00000089009	RPL6	484.437	603.867	488.658	465.681	325.867	554.529	349.584	578.873	388.808	527.574	391.252	510.997	404.403	387.285	804.179	348.444	365.774	266.047	281.107	265.177	254.545
ENSG00000089012	SIRPG	3.54898	1.49489	8.97785	1.5884	27.0876	4.52383	1.07607	1.26868	2.33683	1.77073	1.41606	9.60126	0.804945	3.15333	0.793745	2.28756	3.0949	0.296536	0.21639	0.500145	1.38175
ENSG00000089022	MAPKAPK5	19.2007	23.2281	18.842	26.7839	23.5756	26.54	22.0086	14.6203	25.2349	24.6552	17.4439	25.1919	22.5743	18.7714	17.3707	24.1504	21.7064	20.1799	19.1289	22.0539	18.8201
ENSG00000089041	P2RX7	8.04211	5.91733	9.30625	7.69405	13.4631	9.85009	11.2597	8.05505	10.3709	8.26964	3.78254	14.314	9.79194	5.25084	5.45932	10.7394	6.52695	0.536099	0.517351	0.588337	1.14432
ENSG00000089048	ESF1	2.85274	5.95519	7.31697	4.70793	6.24463	2.50759	6.23482	5.52394	5.3342	5.7924	5.17431	5.86995	12.2643	8.03713	7.82054	6.64856	9.23297	4.83158	4.68167	5.37492	5.76181
ENSG00000089050	RBBP9	3.53857	18.6501	9.45079	7.29323	10.2095	4.53851	9.4031	9.22292	9.52358	9.32351	10.3794	8.34251	21.2029	15.2191	12.5994	12.0588	12.3125	14.1344	13.6223	14.7289	13.4422
ENSG00000089053	ANAPC5	90.4825	140.057	130.948	90.4555	110.54	89.5877	65.6137	79.8638	89.652	86.5424	82.6392	109.316	88.6347	94.1777	89.585	91.8854	82.5659	77.8524	92.4919	83.6445	72.2248
ENSG00000089057	SLC23A2	4.12837	31.2392	7.1603	5.15323	7.7849	3.43588	6.17542	5.20535	5.5005	7.31224	10.2917	8.78137	7.43158	5.4281	6.21475	7.69416	6.74472	4.91079	7.80863	4.84918	3.78529
ENSG00000089060	SLC8B1	36.2303	20.4694	18.828	14.7312	31.7034	21.8041	25.5323	12.4887	14.3625	21.8128	12.5626	26.4184	10.9895	16.1231	9.93893	21.9321	20.2857	11.1484	19.8338	19.0219	11.2583
ENSG00000089063	TMEM230	47.4524	88.5818	66.2201	82.2104	74.6404	51.6111	48.6542	68.192	80.3497	51.9738	60.3269	56.3859	91.1967	79.0204	88.1901	66.2302	53.6673	79.1074	82.6856	73.2974	90.1825
ENSG00000089091	DZANK1	2.99722	6.28786	4.99397	5.03882	2.85204	3.08847	2.23899	3.62484	7.25129	1.67151	4.39456	3.50207	5.88131	2.10496	2.77055	2.90301	3.18824	2.6443	5.33538	4.35136	3.2266
ENSG00000089094	KDM2B	11.5333	6.13384	7.19639	4.1984	11.9621	9.72198	9.03668	6.4652	7.36573	8.80651	10.1729	9.16498	4.56661	4.85473	4.1993	6.33534	5.05761	4.12826	5.80716	3.19961	3.08388
ENSG00000089101	C20orf26	0.47567	1.37685	0.474669	0.219227	0.352861	0.646095	0.384024	0.211499	0.205561	0.0461596	0.564804	0.526067	0.500993	0.345574	0.464761	0.369811	0.690664	1.58804	2.12511	1.18057	1.8003
ENSG00000089116	LHX5	0	0	0	0.00676845	0.069289	0	0	0.0183877	0.00689879	0	0	0	0	0	0	0	0	0.00219234	0	0.00734387	0
ENSG00000089123	TASP1	3.15449	6.10769	6.62515	5.30412	3.14451	4.78987	5.70801	3.83413	4.59159	7.93309	4.8473	8.40734	5.02047	5.4051	6.5613	5.08819	6.20634	4.31218	4.34082	4.91193	4.42169
ENSG00000089127	OAS1	60.5092	24.4458	61.502	26.6492	60.0622	93.7472	70.9251	42.1566	41.5341	36.2705	53.0931	46.2867	49.8364	53.8033	41.8641	45.2965	39.915	16.7167	9.05167	16.3205	15.9189
ENSG00000089154	GCN1L1	30.7652	50.3096	41.1626	36.2219	37.5045	40.8287	30.9723	22.7072	31.3615	25.7036	36.8472	32.8508	15.4655	14.3373	14.3676	30.0904	26.6716	35.0223	35.8457	34.2666	22.2708
ENSG00000089157	RPLP0	985.362	1411.66	1203.81	1270.89	1009.37	1359.76	831.566	1051.06	1346.09	1637.9	613.707	1204.94	604.455	439.581	1312.04	682.043	723.606	356.561	405.574	552.195	371.341
ENSG00000089159	PXN	42.8374	36.446	32.3618	60.4978	54.4677	47.7057	37.9705	32.0714	57.5846	43.7676	44.1912	61.2163	22.611	27.1845	32.5602	30.5862	33.6089	26.865	27.3293	27.2342	21.0221
ENSG00000089163	SIRT4	1.10932	0.81309	2.26478	1.24278	1.72598	2.94417	1.28898	2.6888	2.33949	2.80036	2.55524	3.25741	4.47693	0.471142	3.74033	2.84141	4.39959	4.3949	3.18794	4.0402	4.43564
ENSG00000089169	RPH3A	0.101833	0.0139475	0.143867	0	0.152955	0.0203807	0.248367	0.156242	0.0263779	0.068817	0.0330836	0.0118689	0.0516975	0.0859134	0.025477	0.0530953	0.0323024	0.0614939	0.0297945	0.0342305	0.0100602
ENSG00000089177	KIF16B	4.52696	5.21029	4.91162	4.38485	5.31951	4.12983	7.31791	4.48662	3.88328	6.05964	3.18703	10.9588	4.0663	5.58648	5.10684	6.83663	5.49162	9.5903	8.80331	8.81679	8.3609
ENSG00000089195	TRMT6	2.84887	8.71238	5.80006	5.06815	9.44745	2.96329	4.39337	3.89319	4.58047	3.36526	4.54464	4.0732	6.83216	4.7016	4.75089	3.80249	3.41815	6.29821	8.56555	6.08012	4.81477
ENSG00000089199	CHGB	0.0402406	14.5726	0.581204	0.00789045	0.0719713	0.0479419	0.0629014	0.0239532	0.0505439	0.053761	0.0419878	0.106778	0.0321333	0.0425975	0.461666	0.360913	0.253073	5.06232	18.7313	2.93607	2.65645
ENSG00000089220	PEBP1	264.22	66.5766	119.636	266.905	101.045	427.111	335.413	189.7	263.676	237.463	401.385	278.04	295.89	259.673	296.163	330.816	195.474	812.475	870.263	671.07	741.182
ENSG00000089225	TBX5	0	0	0	0	7.01595	0	0.0170113	0.0199701	0.0222911	0.0202117	0	0	0	0.00921855	0.00911235	0.016908	0	0	0	0	0
ENSG00000089234	BRAP	6.29102	6.25497	6.30195	5.77544	7.38775	8.94037	7.73875	5.39094	6.36866	7.16704	6.89627	5.95245	6.16161	7.67793	9.59867	6.17907	6.47766	6.28761	5.96609	7.03663	5.10103
ENSG00000089248	ERP29	137.516	103.562	117.42	129.212	84.4084	224.924	97.816	100.029	137.631	76.5849	70.659	97.079	73.5311	65.8175	91.6455	64.1972	69.8991	124.644	117.095	136.955	127.801
ENSG00000089250	NOS1	0.00120983	0.00353227	0.0116948	0	0.0430424	0.0734403	0.0444773	0.0133246	0.00540198	0.0219714	0.107194	0.0274043	0.0143918	0.00616796	0.0352478	0.0444896	0.00910418	1.11967	0.691842	1.1674	0.735206
ENSG00000089280	FUS	139.693	168.627	323.977	222.133	342.717	172.424	214.035	222.197	223.442	213.595	396.759	248.268	235.527	208.296	192.956	220.782	210.602	152.089	188.554	174.029	161.132
ENSG00000089289	IGBP1	24.7584	28.7415	41.9876	32.1018	30.0627	39.0869	52.6444	54.56	33.969	63.5751	42.94	38.7038	45.9834	46.7138	76.5771	45.6702	54.01	31.4103	30.0903	33.2915	29.1108
ENSG00000089327	FXYD5	84.5412	51.7104	115.771	69.6865	136.687	88.7058	37.1976	29.2532	64.3415	47.3559	26.722	67.6507	12.8485	26.6874	19.3317	18.4403	28.1803	5.11691	7.47703	8.17659	17.1932
ENSG00000089335	ZNF302	8.91638	32.6759	26.8059	11.9733	20.6301	9.61663	22.7129	24.8403	14.5616	30.0489	30.2446	19.9476	29.6447	30.3422	31.5732	30.9043	28.5718	17.9326	24.3966	18.84	20.2657
ENSG00000089351	GRAMD1A	51.5159	53.2313	59.0574	26.2396	40.6951	44.499	36.351	27.4053	30.1071	41.7482	29.0235	46.1347	13.8127	15.7324	20.5483	20.7891	22.5313	10.3626	9.04545	20.7839	11.9311
ENSG00000089356	FXYD3	1.64688	31.9879	5.65001	15.2489	0.0433021	12.4047	0.0461219	0.700103	11.0155	0.235188	0.14714	0.692886	0.120587	0.563051	0.116336	0.340838	0.360338	3.27453	9.59111	3.98548	3.56333
ENSG00000089472	HEPH	1.76681	1.15574	3.45431	0.528843	0.502816	2.80593	3.0961	3.68007	1.21044	2.78885	3.33625	4.96174	2.23377	3.22731	7.78141	3.00127	3.20516	1.88503	2.34508	2.4874	1.96504
ENSG00000089486	CDIP1	12.497	8.81693	9.87252	110.054	9.26693	32.5817	22.0233	17.299	73.1166	10.4941	24.9885	15.3736	11.0059	10.4226	8.37636	8.16868	15.1324	30.1225	26.1255	28.6346	20.3851
ENSG00000089505	CMTM1	5.77784	2.75227	2.93542	0.410565	2.67258	6.98338	2.82614	1.4461	2.60502	1.93116	1.41505	3.35624	1.51008	0.537899	3.99849	0.629587	0.827758	0.856836	1.02705	2.16052	0.328446
ENSG00000089558	KCNH4	0.0986213	0.106379	0.0470184	0.07365	0.0846284	0.0372915	0.102431	0.0619306	0.294914	0.0699617	0.106464	0.107257	0.0160669	0.0157114	0.00517621	0.0572157	0.0220869	0.0102234	0.0272442	0.0342475	0.0284082
ENSG00000089597	GANAB	164.278	202.886	209.453	258.317	222.432	206.752	234.931	181.437	327.611	178.174	215.419	210.29	140.833	171.815	117.633	148.131	189.36	179.429	153.024	161.523	150.269
ENSG00000089639	GMIP	13.8954	7.54803	10.9741	3.36163	20.0428	12.5534	7.72334	3.61406	9.18845	4.9336	4.13177	15.3794	1.75166	2.69011	1.19076	3.52233	4.41378	1.08253	0.870934	2.38326	2.12277
ENSG00000089682	RBM41	8.28963	14.488	10.2402	7.15761	11.4446	11.9813	8.16457	8.54687	10.0606	13.5596	11.3598	17.7712	15.1253	10.6329	12.3382	11.4658	14.9182	8.65254	10.5973	8.62343	8.27331
ENSG00000089685	BIRC5	7.15848	6.07703	6.74426	4.19136	20.1759	3.1099	0.881405	0.445696	6.68298	0.882041	1.89098	2.5685	2.51553	1.38946	1.40378	1.03286	1.39014	0.247411	0.446816	0.247392	0.383944
ENSG00000089692	LAG3	3.07328	0.947044	8.15928	0.794656	33.9291	3.1892	0.252378	1.07179	2.7971	1.05007	1.30639	4.05006	0.306058	0.976983	0.511876	0.870583	0.922366	0.964245	1.0575	0.739764	0.382564
ENSG00000089693	MLF2	100.453	113.045	110.18	124.899	107.806	155.072	93.1001	76.1985	128.482	64.6261	105.832	89.1934	53.3375	49.0573	68.9665	58.1352	63.59	104.519	102.77	113.592	84.7464
ENSG00000089723	OTUB2	0.458907	0.627718	0.351574	1.95187	1.3728	0.483284	0.399436	0.324649	0.603942	0.520919	0.649954	0.488559	0.593111	0.42136	0.450806	0.849811	0.74103	0.609641	0.446974	0.608689	0.381822
ENSG00000089737	DDX24	53.6006	40.5671	56.4838	40.0131	87.5217	46.7768	86.3659	82.9488	38.0093	65.8113	76.9147	55.4634	65.8075	97.1852	63.2159	64.7529	72.1224	78.6192	89.7504	81.7497	71.1639
ENSG00000089775	ZBTB25	4.85589	7.39133	5.16618	5.7223	8.01045	4.47	8.87789	8.58909	6.6704	10.98	9.07703	5.87458	7.10534	4.58142	5.85171	6.88163	7.65038	2.72938	4.02799	3.09212	2.75849
ENSG00000089818	NECAP1	15.4802	31.4761	20.9257	16.0684	21.7904	19.1238	25.8343	22.6033	16.2096	19.7861	26.2604	23.9262	18.2507	21.8504	23.6228	28.4878	22.7609	16.8461	21.0671	18.383	18.7123
ENSG00000089820	ARHGAP4	69.181	31.9808	65	44.7924	52.6367	39.5835	23.0998	16.1553	39.5516	23.2754	18.2456	48.756	5.87261	4.33536	9.45824	15.8308	12.9488	5.55081	12.3777	6.84507	9.47894
ENSG00000089847	ANKRD24	0.391145	1.81408	2.23855	2.08166	0.594916	1.83864	1.17898	0.627194	2.26323	1.33666	2.44431	0.936108	0.937832	0.228178	0.346099	0.853537	0.671627	1.1939	2.45851	1.24253	0.602882
ENSG00000089876	DHX32	15.8628	22.4192	5.65072	6.11117	14.6514	10.4532	12.2262	7.18124	7.26814	15.0448	12.0017	12.2627	17.2581	16.1072	13.556	13.6056	12.8893	9.84629	10.7259	10.8047	8.37252
ENSG00000089902	RCOR1	8.36892	7.69087	6.86559	7.2847	14.138	4.26776	13.2016	9.48014	8.46641	16.0056	10.6631	8.0584	12.4758	15.1707	4.35974	9.18692	11.8661	7.40573	7.87444	8.61072	7.19123
ENSG00000089916	GPATCH2L	13.1565	9.0364	10.4326	13.8742	18.0001	13.3408	13.3968	10.5467	12.6922	9.82251	11.3946	11.8116	8.34552	11.8647	7.38245	9.46455	12.2777	10.9791	10.9453	11.3254	9.83575
ENSG00000090006	LTBP4	12.5492	21.086	38.7749	61.5809	57.8822	22.163	9.61795	8.01611	34.5871	9.51444	40.3331	31.1592	12.9239	2.78237	12.0743	12.5664	9.03191	15.8906	21.0378	30.4849	15.9794
ENSG00000090013	BLVRB	124.462	63.2128	78.635	162.588	214.6	96.211	89.2437	59.8932	150.379	54.7811	67.6554	68.1092	25.3874	18.5866	66.3202	32.7842	40.1417	51.4589	51.1509	57.3763	57.2303
ENSG00000090020	SLC9A1	11.9727	7.83332	9.46893	7.15652	10.8736	8.54228	4.76381	4.5283	6.06251	5.1444	8.71834	7.58202	2.55135	1.62134	2.91437	3.0822	3.39238	6.36492	10.1009	7.34903	5.87311
ENSG00000090054	SPTLC1	32.5827	26.738	49.6501	33.5076	56.6706	51.3171	41.243	34.1969	32.9841	42.3001	47.0616	47.2064	34.6589	43.2117	51.8358	35.6857	39.0358	35.4605	42.4326	43.2369	33.0989
ENSG00000090060	PAPOLA	53.5262	48.3023	53.7402	62.4594	127.77	75.22	101.049	66.4658	73.8453	86.8781	84.3774	59.528	84.5289	77.6474	86.4701	80.6501	67.3315	74.8822	80.9919	69.616	66.0219
ENSG00000090061	CCNK	25.2604	15.7855	18.0998	36.5279	39.7198	17.4151	25.6312	22.4637	34.2347	33.6149	21.7386	15.6818	24.7161	22.1709	8.86459	24.1691	31.6462	29.4786	20.0155	29.8203	19.4596
ENSG00000090097	PCBP4	8.19362	6.95542	7.27803	11.2351	5.09228	6.49075	3.86064	3.67369	8.21876	4.57761	7.76698	6.22743	1.92227	1.60104	3.47964	3.28657	3.67586	6.94063	9.1101	11.0771	5.67176
ENSG00000090104	RGS1	229.622	137.299	182.666	56.8602	303.859	301.943	114.459	82.8969	91.4776	307.395	93.4626	539.585	94.4973	219.657	146.773	206.882	258.281	21.0461	7.3446	15.4046	48.188
ENSG00000090238	YPEL3	119.219	12.8829	61.9681	57.8489	24.247	156.296	63.805	45.3249	55.3044	51.1869	75.0624	72.2749	19.5466	20.2429	58.1888	44.2169	38.6304	30.5836	39.8511	37.8499	38.1693
ENSG00000090263	MRPS33	50.0389	64.7986	82.4901	65.0799	88.5366	67.0499	51.5852	76.2973	84.6589	96.0186	75.3707	64.2755	85.6369	70.1441	75.5088	79.8506	67.4473	75.4068	76.8206	68.34	76.0404
ENSG00000090266	NDUFB2	287.401	249.785	239.141	234.725	243.558	296.773	207.206	281.717	242.749	182.603	203.925	180.832	160.148	177.797	230.341	178.011	139.386	360.834	336.631	290.743	296.747
ENSG00000090273	NUDC	38.1928	24.4849	24.8594	32.3548	41.9871	39.3152	31.1763	23.4441	24.5086	23.641	31.3829	24.8619	23.1423	20.5994	28.8588	20.8032	20.9364	25.9884	26.7485	27.2341	21.2668
ENSG00000090316	MAEA	22.6127	20.5663	16.3259	22.4392	13.4379	39.8035	30.3707	18.5276	27.1833	31.6542	69.0297	33.2724	13.3814	12.0903	19.6766	20.8752	18.8087	26.6862	31.7685	30.346	21.8465
ENSG00000090339	ICAM1	77.2959	89.0023	133.584	35.0347	103.497	77.552	66.4753	28.6292	60.311	26.7157	21.7626	33.0935	19.9853	13.9808	12.3263	18.2726	16.5293	7.23356	11.3634	24.9764	9.87817
ENSG00000090372	STRN4	76.1459	37.8841	34.5653	25.0681	26.6881	41.0733	35.6974	28.9206	28.6209	30.6815	36.8218	37.4457	17.0471	13.191	21.9976	33.6367	21.9634	27.1175	22.603	29.345	19.8058
ENSG00000090376	IRAK3	3.55196	0.972557	3.294	1.27451	7.5512	1.95607	4.08467	3.41709	1.64097	8.55769	2.65162	7.659	5.23813	10.984	7.52926	7.43816	8.34851	2.30084	1.16797	3.89283	1.50483
ENSG00000090382	LYZ	451.445	42.2884	307.362	26.9252	669.142	288.393	181.021	201.816	68.1091	90.8457	137.699	385.978	136.478	437.092	217.115	1085.31	214.075	18.0427	16.5216	35.0806	55.465
ENSG00000090402	SI	0	0	0.00284954	0	0	0	0	0	0	0	0	0	0	0	0	0	0	0	0	0	0
ENSG00000090432	MUL1	10.0539	7.74752	10.6293	9.86078	10.8429	15.4028	16.1931	8.9746	9.62802	8.11751	18.588	9.72253	9.89563	9.45377	15.6373	10.4561	9.10893	19.4055	19.5209	17.1929	10.3186
ENSG00000090447	TFAP4	5.48843	2.92001	6.64061	9.16821	4.48766	9.10204	4.91144	5.73751	9.49896	6.2997	5.35126	5.42011	2.9028	0.561439	3.66899	3.3604	3.20034	1.57	1.11336	1.33021	1.56195
ENSG00000090470	PDCD7	28.0783	19.1194	12.0496	19.6777	18.8543	19.8595	20.8283	14.319	21.4226	18.148	16.6968	16.6837	15.9567	13.1004	16.7777	11.241	13.3358	10.7078	12.313	15.2567	8.32104
ENSG00000090487	SPG21	90.0478	55.2868	58.9809	61.8124	76.104	69.915	51.4177	60.9935	72.634	50.6727	53.8723	51.8118	59.7862	63.4865	49.7894	48.5737	49.959	50.1082	59.8528	54.78	57.5719
ENSG00000090512	FETUB	0.122803	0	0	0.0477659	0.0161735	0.149133	0	0	0.0312801	0	0	0	0	0	0	0	0.0125616	0.00969085	0.435558	0	0.0323148
ENSG00000090520	DNAJB11	382.171	247.636	215.889	201.281	201.429	254.568	166.518	183.676	206.784	153.68	178.271	182.341	196.165	213.286	253.963	155.798	147.724	239.41	177.285	173.274	199.158
ENSG00000090530	LEPREL1	294.481	242.297	128.824	296.531	265.307	162.196	68.2261	55.1997	392.199	253.388	132.772	296.577	181.125	487.823	91.1271	223.731	341.357	134.155	57.6735	138.317	67.8534
ENSG00000090534	THPO	17.9547	0.526684	1.89983	18.5411	0.274924	16.157	9.3246	2.95788	22.5152	0.159099	0.216063	0.0720036	0.0405987	0.278207	1.46658	0.0238017	1.97995	4.27648	1.64454	4.44651	2.44619
ENSG00000090539	CHRD	30.0255	1.99439	5.26202	78.4545	1.26701	19.3304	12.5878	5.05086	72.5717	2.36512	5.3084	1.91319	0.732405	1.93009	2.12947	0.479187	4.59831	11.634	4.23036	7.47926	7.39274
ENSG00000090554	FLT3LG	4.87452	2.33612	5.4044	4.04662	8.74792	6.43379	2.11319	2.61593	4.16373	4.47953	4.33072	8.21475	0.82127	0.967813	3.26464	3.30867	2.77545	1.10123	1.44551	1.75145	1.71018
ENSG00000090565	RAB11FIP3	47.9529	24.2748	20.1573	284.858	17.1274	49.039	103.34	59.1441	380.534	92.5656	105.387	86.4225	58.6831	105.717	57.9734	108.972	109.651	301.452	119.017	197.466	192.848
ENSG00000090581	GNPTG	69.1411	24.5501	52.6623	72.8552	22.4962	84.7991	60.6662	45.2194	74.2763	39.0711	61.7249	48.303	29.1452	20.3864	40.2516	36.7385	32.7324	54.8098	47.6452	61.5731	52.267
ENSG00000090612	ZNF268	3.30528	6.64621	4.12468	4.02794	5.41893	7.11488	9.78642	5.72654	5.5907	7.47352	5.01861	5.8834	8.77491	6.08943	6.95827	6.55609	8.08034	6.16928	8.82033	5.79784	7.09628
ENSG00000090615	GOLGA3	8.64848	10.6453	9.72921	6.82138	10.0908	7.04116	7.31393	5.74074	8.69987	5.71275	6.74395	5.84752	3.83345	4.00389	3.22279	5.20659	5.45824	4.71476	4.69304	5.36639	3.40616
ENSG00000090621	PABPC4	160.219	147.317	192.959	163.896	196.946	179.272	154.956	97.8325	128.987	159.781	94.6697	208.83	113.959	122.022	95.4173	139.906	165.234	100.762	127.18	120.888	99.3444
ENSG00000090659	CD209	37.8763	2.28754	0.827065	0.495459	2.61102	1.09154	4.53368	0.180846	0.84602	1.98536	0.347973	2.27848	0.608677	1.74447	2.02822	0.768616	0.509467	0.27279	0.256301	0.713565	1.79092
ENSG00000090661	CERS4	15.4686	22.33	26.7559	26.546	12.2508	54.1348	34.1602	31.5705	25.7366	20.9527	30.628	21.23	27.5161	11.2271	24.5307	26.7779	21.2446	59.077	28.8146	52.9876	34.7928
ENSG00000090674	MCOLN1	37.7047	12.3422	15.4751	12.1415	14.8708	29.1978	19.7222	13.7426	16.5334	11.7793	12.7021	24.2781	5.15738	3.21474	7.49078	11.1159	10.3528	10.2459	6.64422	11.4435	8.40993
ENSG00000090686	USP48	30.6	28.0624	39.8585	22.8992	41.9496	30.9689	44.4209	35.2718	20.8037	41.8214	43.0267	34.1626	42.2842	41.4888	40.047	40.4436	44.081	27.5766	29.3604	28.1522	28.3589
ENSG00000090776	EFNB1	16.3375	2.12135	8.25156	6.4525	2.76388	17.6002	6.72221	7.3093	6.12779	9.05607	9.73951	11.9768	3.84215	5.14978	8.09551	8.9241	12.316	9.79831	4.69602	13.4251	7.86255
ENSG00000090857	PDPR	10.553	6.44688	9.54049	3.39488	13.7545	13.7199	11.3761	6.67929	5.51059	15.7279	20.072	15.3797	11.0075	14.4464	6.93213	9.51515	10.8057	14.751	17.9743	10.6461	8.61727
ENSG00000090861	AARS	61.1489	43.015	43.8781	23.0711	55.7474	43.0947	33.3976	25.1497	30.1463	29.1028	62.0827	37.9672	41.7021	28.4142	25.3143	34.3161	26.503	67.933	51.6898	50.659	42.9014
ENSG00000090863	GLG1	46.7157	44.7631	49.3793	44.4319	57.2131	44.2295	66.7663	38.9944	54.2497	52.0498	108.812	53.5786	35.4162	43.391	38.8909	37.7379	46.7047	88.4826	48.104	54.0465	51.1497
ENSG00000090889	KIF4A	2.10176	2.45753	2.30456	0.88033	6.71063	0.647449	0.307589	0.129458	1.22955	0.362852	0.583149	0.790442	0.548193	0.613778	0.741144	0.491492	0.728345	0.0469221	0.0771217	0.0484727	0.132688
ENSG00000090905	TNRC6A	20.8338	23.2202	47.7316	30.1215	28.8847	21.1465	43.8218	42.0039	35.0092	46.5668	51.0373	43.9105	27.1601	35.1844	28.7634	44.9446	51.5388	39.5764	42.5375	42.5245	40.3526
ENSG00000090920	FCGBP	28.1594	1.04414	0.772132	0.966215	2.10794	16.7584	6.72336	0.059104	0.945469	11.5597	0.233622	11.9177	0.221551	0.408568	0.121041	0.493196	0.239994	0.428534	2.38289	0.411375	0.282112
ENSG00000090924	PLEKHG2	55.601	70.5717	42.6141	23.6055	31.1426	14.0377	21.8284	20.0946	29.57	19.315	37.1015	39.0678	14.8304	12.5358	23.0165	15.7173	22.7034	6.26424	11.0029	14.4584	11.6726
ENSG00000090932	DLL3	0	0.222434	0	0	0.246344	0.00787573	0	0	0	0.00886521	0	0	0.0305421	0.0472004	0	0.0167316	0.00839644	0	0	0.0144666	0
ENSG00000090971	NAT14	14.5074	67.0346	54.1214	20.2333	12.601	30.0533	24.2386	15.3818	22.4896	34.4525	38.1143	45.7335	2.58274	6.84908	37.8486	40.0386	52.827	9.938	21.1998	12.9503	7.46196
ENSG00000090975	PITPNM2	3.95732	7.97795	3.90971	5.90399	3.5261	3.23232	5.00214	3.39013	7.06262	8.96945	4.31219	4.13271	2.98022	2.16461	1.77573	3.32671	2.97633	4.06517	3.57246	4.45086	2.11491
ENSG00000090989	EXOC1	19.0866	22.4836	24.3583	15.3359	33.7083	23.1052	31.1948	30.386	19.3363	31.1854	26.994	29.7419	37.0795	45.1151	31.984	38.0955	34.3727	22.3215	24.2403	24.3211	21.0116
ENSG00000091009	RBM27	5.71638	7.67976	6.01283	3.88168	9.58864	8.16217	11.3148	6.52465	6.0982	8.11062	10.3278	7.01797	6.15016	9.78409	7.36952	8.67679	7.52119	7.78546	5.20092	8.26315	6.79332
ENSG00000091010	POU4F3	0.0525466	0.0152898	0.0338206	0	0.0276696	0.0298045	0	0	0	0.033549	0.0191449	0	0	0	0	0	0.031775	0.0122567	0.0167289	0.0136858	0
ENSG00000091039	OSBPL8	9.4915	7.00753	6.80381	6.13638	11.4418	13.3008	10.6735	9.80984	7.69845	12.7282	10.6336	14.2033	16.3242	20.279	11.7163	13.1261	14.1189	19.5011	16.6319	17.9019	20.9056
ENSG00000091073	DTX2	8.32787	5.54774	9.15659	6.98841	8.66798	11.1907	7.95594	4.521	8.45146	7.69806	5.18704	11.8546	3.38284	2.10242	3.45666	7.14176	5.5173	2.9469	3.27627	4.6787	3.03898
ENSG00000091106	NLRC4	6.39946	0.801122	2.65258	0.239345	4.54821	3.76701	2.08368	0.971439	0.790114	2.47342	0.856057	3.87466	1.78426	3.08931	0.785399	2.14612	1.48678	0.315859	0.165259	0.30603	0.465205
ENSG00000091127	PUS7	5.84289	13.1896	9.83949	8.41888	13.2933	5.83641	6.56634	11.735	7.23662	13.5776	7.25484	6.18887	24.3812	6.87527	6.65362	9.17591	6.89975	5.2375	3.6336	4.95395	5.13934
ENSG00000091128	LAMB4	0.581619	0.81614	0.489592	0.204907	0.128787	0.276409	0.229075	0.232293	0.18117	0.208723	0.378711	0.0685088	0.168387	0.184205	0.153408	1.28765	0.0335907	2.08099	2.23654	1.44121	1.47002
ENSG00000091129	NRCAM	87.191	67.927	11.5112	1.47254	1.25001	5.01921	3.81239	22.1372	7.38467	14.1985	16.4375	0.56737	1.49984	12.0518	5.03957	5.43591	2.51432	5.14211	11.0949	5.6367	7.22942
ENSG00000091136	LAMB1	138.669	212.722	189.827	37.5167	71.1117	66.5713	81.9661	111.745	77.2461	77.0055	87.6854	76.3042	78.3657	82.2265	53.9996	248.911	47.0381	147.807	212.339	151.752	134.161
ENSG00000091137	SLC26A4	0.228551	1.03878	0.102357	0.0175751	0.351977	0.243487	0.44072	0.185339	0.0478564	0.502909	0.417035	0.470823	0.359648	0.463923	0.690173	0.243015	0.317395	10.0747	2.31026	4.10373	9.70012
ENSG00000091138	SLC26A3	0	0	0	0	0	0	0	0	0	0	0	0	0	0	0	0	0	0.169583	0	0.380916	0.0416942
ENSG00000091140	DLD	30.985	44.827	32.1034	38.9561	46.5336	52.8677	40.2555	36.4791	43.7349	43.0902	43.5777	31.7625	64.782	78.2567	64.6098	70.436	43.3679	101.901	110.235	85.4255	98.6858
ENSG00000091157	WDR7	2.5167	4.92051	4.06625	1.68575	5.71503	8.35857	8.33239	3.49567	5.38351	7.1329	6.91305	7.97846	3.73562	4.01739	2.77586	4.01683	3.96193	6.99152	4.11906	4.87993	5.24062
ENSG00000091164	TXNL1	35.1343	41.3181	55.3129	23.0734	33.2909	37.0283	34.5386	41.4329	27.5895	29.8055	31.2673	25.632	39.5877	40.8293	42.5213	37.2446	25.4361	39.405	38.1001	41.5505	36.1644
ENSG00000091181	IL5RA	0.0214544	0.0799575	0.161863	0	0	0.120147	0.519023	0.11574	0.0322771	0.029191	0.0104219	0.260726	0	0.065561	0.321149	0.0106055	0.265093	0.223483	0.734566	0.0456521	0.172045
ENSG00000091262	ABCC6	22.9627	11.0985	7.37569	34.9468	1.08683	48.7384	7.87264	7.5248	28.4783	5.97681	7.33162	10.8009	12.0877	8.0802	10.2917	9.94475	8.47403	33.0584	20.1239	35.7596	31.6702
ENSG00000091317	CMTM6	26.1747	17.2193	16.4997	4.74078	33.8613	11.9191	12.5599	15.0991	5.77114	9.42001	14.4722	13.8806	19.763	22.8994	25.5233	20.3221	15.3388	16.3368	20.0015	18.4261	21.5659
ENSG00000091409	ITGA6	9.89315	9.2388	27.4917	22.357	7.87675	24.0572	49.2127	57.3075	30.4677	61.8969	65.0092	40.1973	62.5993	59.1424	75.6464	72.5207	68.5672	70.9848	44.7139	45.6022	43.2662
ENSG00000091428	RAPGEF4	3.37326	3.0529	8.02606	0.655634	2.67582	9.19077	10.9539	11.1705	1.92452	14.6558	15.0081	16.3198	15.1149	16.0008	18.9534	8.33654	17.3307	4.77458	3.08556	3.86725	5.50933
ENSG00000091436	MLTK	19.2152	9.31461	12.3451	10.7478	6.80383	10.1476	7.01306	11.2022	21.2223	5.99061	5.64453	6.1836	8.98319	11.7876	9.82508	4.16119	5.73706	2.08758	3.20651	3.26584	2.32817
ENSG00000091482	SMPX	0.230711	0.0407361	0	0	0	0.0198518	0	0	0	0	0	0	0	0	0	0	0	0.0326552	0.108775	0.226097	0.190621
ENSG00000091483	FH	28.4448	21.3389	31.4789	39.8757	33.6352	33.5364	26.3069	27.179	43.927	19.9457	29.2343	24.777	20.1653	46.2309	33.4368	32.0099	28.6631	62.9482	70.5544	59.7376	71.7636
ENSG00000091490	SEL1L3	65.1252	79.7568	36.9819	157.132	90.5637	128.993	43.9392	60.2806	146.829	77.8076	50.0512	66.1381	62.5926	68.8511	46.1213	59.782	69.5291	12.1735	19.8645	28.4458	17.5529
ENSG00000091513	TF	24.8792	4.65397	59.4874	9.6247	3.15371	1.12558	1.52592	32.2126	2.97967	1.74576	1.61985	1.73362	1.01145	0.743652	1.00413	2.71604	1.25508	0.621839	13.0372	0.883039	0.698574
ENSG00000091527	CDV3	62.3326	39.4646	37.5146	53.2469	78.8609	49.7509	34.1895	25.2162	51.29	36.3814	29.459	35.243	29.8184	76.8983	29.7872	36.6485	38.4294	42.7245	38.446	53.7374	36.9479
ENSG00000091536	MYO15A	2.53367	0.918862	1.15349	4.20244	1.22354	2.09574	0.382363	1.36249	4.92223	0.28977	1.52897	0.692298	0.02221	0.0462724	0.153591	0.710077	1.10657	0.202703	0.379229	0.378412	0.330674
ENSG00000091542	ALKBH5	51.3785	40.4879	17.3464	27.8489	34.5834	35.6664	30.309	29.9724	25.9807	24.2429	41.9855	25.0071	30.4061	21.3987	20.9213	31.1631	29.3078	28.5064	27.4855	26.3088	25.944
ENSG00000091583	APOH	0.843272	13.4311	0.133275	8.81867	0.174001	2.74039	0	3.66456	4.27825	0	0.240787	0	0.189851	1.09276	0	1.00929	0.412329	46.3879	18.3525	24.9883	39.9367
ENSG00000091592	NLRP1	11.6248	4.59514	13.0024	3.51023	15.5154	12.8539	11.0518	10.8387	5.38694	14.6109	10.7751	20.3659	6.6005	7.06644	9.32376	11.4749	10.7838	3.62742	3.12718	4.86515	7.21569
ENSG00000091622	PITPNM3	0.672679	0.824047	0.334918	0.762458	0.980857	0.548862	1.04384	0.251898	0.659507	0.617936	0.6535	0.746241	0.330113	0.375513	0.270511	0.44746	0.582581	0.981541	1.07981	1.25871	0.558788
ENSG00000091640	SPAG7	40.4762	46.8814	29.136	60.2902	44.8988	61.5718	54.9116	40.3483	57.6093	41.2076	53.6962	57.6209	33.1564	31.1783	59.1473	37.4055	35.2657	52.0108	58.6401	56.6086	42.9456
ENSG00000091651	ORC6	6.07805	3.88267	6.52031	3.86202	19.6315	3.53962	2.01228	0.840736	4.15879	1.5373	4.07081	2.94143	4.42631	2.54246	2.13734	2.19816	3.50756	0.891158	0.854172	1.35673	1.32448
ENSG00000091656	ZFHX4	0.01634	1.37115	1.41611	0.104689	0.636481	0.0414195	0.0446785	0.264238	0.253614	0.103713	0.0454671	0.11439	0.130787	0.134414	0.0624969	0.0136489	0.0592461	0.0746414	0.130479	0.0708088	0.19045
ENSG00000091664	SLC17A6	0	0	0	0	0	0	0	0	0	0	0	0	0	0	0	0	0	0	0.00426685	0	0
ENSG00000091704	CPA1	0.0497348	0	0	0	0.0105476	0	0	0	0	0	0.101374	0.189959	0.0499171	0	0	0	0.0141385	0.875174	0.223561	0.500224	0.62024
ENSG00000091732	ZC3HC1	15.7538	18.7954	17.9782	15.7218	14.8748	18.8142	19.5387	18.5649	19.3453	21.8219	22.3761	16.4501	17.1769	18.0271	18.7577	20.1123	14.8521	11.4827	12.1974	11.0791	8.45978
ENSG00000091831	ESR1	2.08748	0.503922	1.04501	0.570564	2.50235	0.901913	1.96212	2.99804	0.462636	0.936417	3.51123	1.79838	0.680329	9.82923	1.30551	1.81901	3.64627	1.39201	3.83033	3.89792	1.65964
ENSG00000091844	RGS17	1.35507	0.481386	0.276545	1.23981	1.42254	0.344619	0.0019051	0.0351255	0.988716	0.0343694	0.0131128	0.0166059	0.0199231	0.0121762	0.0481454	0.096	0.085003	0.0190191	0.00422268	0.0467325	0.0213387
ENSG00000091879	ANGPT2	10.9384	11.0667	14.2572	5.41911	9.45801	5.67252	50.8241	59.3185	18.6918	9.07532	76.3998	14.3803	10.871	7.0271	38.2153	13.5561	3.52078	0.289256	1.90135	0.709355	0.500956
ENSG00000091947	TMEM101	17.8593	17.673	19.9116	18.7083	15.61	18.5909	16.4509	14.5556	16.5718	17.3201	15.6218	20.1255	12.3045	7.89528	25.9381	14.6446	14.7	56.0377	28.146	44.074	28.4768
ENSG00000091972	CD200	14.3936	3.91573	28.3761	7.019	5.49714	25.4841	13.817	20.2298	11.1629	23.0614	24.3328	8.45752	12.8289	8.6157	26.5141	4.71279	15.9996	3.00527	3.90792	5.62181	6.95591
ENSG00000091986	CCDC80	13.1106	4.93031	26.6621	4.25561	79.9065	4.61688	5.60446	3.10036	8.1481	7.43296	26.5147	9.44808	4.01942	3.22913	7.69467	2.92722	4.41031	6.70682	6.81967	12.8398	9.90503
ENSG00000092009	CMA1	0.119603	0	0.0385181	0	0	0	1.84773	0.0390263	0	0.425152	0	0.165228	0.175375	0.653294	0.39542	0.0360551	0.254318	0.163501	0.0653539	0.124602	0.222275
ENSG00000092010	PSME1	119.132	75.1289	198.907	140.723	514.776	151.996	129.635	113.931	137.255	184.321	186.976	154.525	236.864	305.117	193.98	170.15	163.439	145.548	126.808	185.498	165.01
ENSG00000092020	PPP2R3C	21.316	17.8567	20.7342	4.85797	0	10.0119	25.962	25.1316	7.9596	24.0421	26.0971	20.461	32.4158	37.9071	40.4201	32.5677	29.9563	0	24.5847	22.4597	25.4994
ENSG00000092036	HAUS4	29.5912	23.9149	29.5118	17.8113	42.9028	33.3278	50.2203	39.8032	32.1136	57.9216	42.1697	34.7185	38.1286	34.5648	49.4915	47.3631	41.1543	26.4158	25.4805	28.3286	21.6393
ENSG00000092051	JPH4	0.527411	0.0648729	0.371853	0.0200906	0.236962	0.769713	0.463557	0.504167	0.0818223	0.374324	0.248303	0.985518	0.236596	0.235251	0.881155	0.286797	0.908891	0.592155	0.99504	1.01191	0.579953
ENSG00000092054	MYH7	0.00109253	0	0	0	0.0115059	0	0.00122551	0	0.00160382	0	0	0.00401018	0	0	0	0	0	0.0122321	0.01494	0.00455278	0.0135957
ENSG00000092067	CEBPE	0.12374	0.0221572	0.0612639	0.0411273	0.130316	0.0323933	0.0640627	0	0.0558924	0.0486175	0.0971036	0.0873455	0.0279142	0	0.0269821	0.0458772	0.0115117	0.0088809	0.0236659	0.0396655	0
ENSG00000092068	SLC7A8	19.9527	4.01987	3.27408	6.40168	10.8252	5.86787	8.27164	4.06755	6.85061	4.27763	7.58371	7.04507	4.64553	8.36017	3.5553	3.68796	3.35993	160.52	48.949	82.4866	142.172
ENSG00000092094	OSGEP	34.476	29.3101	31.6105	19.7403	55.919	33.5258	33.2643	34.6014	18.5852	38.0814	37.3421	36.0556	39.8288	32.2076	29.9342	32.8997	34.1438	24.8724	27.8644	29.271	31.4465
ENSG00000092096	SLC22A17	13.3189	8.27647	18.1136	7.84097	6.69942	15.8616	21.9282	16.5481	13.0617	2.96253	6.17039	17.7128	0.615247	3.8048	6.4087	6.61449	11.9952	21.3494	12.881	24.6367	13.7013
ENSG00000092098	RNF31	26.801	26.6416	35.927	19.5265	46.2186	26.789	42.7896	27.9593	19.293	35.9182	42.6329	42.0129	16.8302	22.2048	27.165	29.6592	25.2147	28.5257	28.4112	31.1552	16.7057
ENSG00000092108	SCFD1	48.5259	40.1709	54.526	30.4134	75.8398	30.0349	57.2919	58.0746	38.2229	61.3707	64.6232	42.585	80.5845	89.472	84.0689	72.5295	71.2837	58.1077	64.2713	61.5163	58.7612
ENSG00000092140	G2E3	6.02507	3.74434	3.78661	2.37238	16.2328	5.66792	10.5345	5.04605	3.18946	12.7652	7.08387	10.0424	11.4407	9.95889	8.19314	8.37641	9.93762	7.04763	6.38261	5.53877	5.80864
ENSG00000092148	HECTD1	33.837	68.7358	54.518	53.163	63.6951	33.1874	51.3135	49.1018	50.8247	70.4253	54.0306	42.4726	74.7885	68.332	51.4125	63.663	60.7942	63.4194	62.4615	72.0508	64.7434
ENSG00000092199	HNRNPC	243.429	216.779	251.953	239.857	359.71	254.676	288.072	262.479	246.446	266.735	321.249	223.336	299.87	272.656	319.54	244.97	284.72	209.652	257.214	257.574	202.467
ENSG00000092200	RPGRIP1	0.926355	0.624727	0.875479	0.283483	0.46976	1.08181	0.634515	0.340489	0.117854	0.795421	0.891902	2.07702	0.345662	1.03183	0.295316	0.585857	0.498211	0.202485	0.548374	0.294479	0.128767
ENSG00000092201	SUPT16H	19.4448	16.818	21.3581	16.5102	38.9257	14.1136	25.6002	25.4304	18.5167	26.2081	26.7548	17.7386	27.0822	23.6818	25.2807	24.791	27.8272	19.4682	20.0872	23.7848	19.3244
ENSG00000092203	TOX4	14.6766	14.8944	20.7587	17.4865	35.7126	18.8558	44.3579	28.2907	23.086	33.958	24.2585	20.8787	24.3671	30.2016	40.5404	32.1501	30.3439	27.064	24.3505	27.7289	21.4193
ENSG00000092208	GEMIN2	7.39335	7.09407	8.84264	7.65236	15.7884	4.15699	7.97756	6.51411	8.06666	9.71796	10.5293	7.07825	12.0953	9.22856	12.7851	9.49406	9.61386	5.96669	8.23503	7.38245	5.47785
ENSG00000092295	TGM1	0.725713	17.8369	2.96128	0.980572	6.63011	0.37318	0.80019	5.78777	1.01262	1.56961	1.39248	1.77661	0.462447	0.48588	0.756324	0.825644	0.341151	1.52595	2.55959	1.26866	1.75309
ENSG00000092330	TINF2	64.7729	51.0119	56.582	69.1205	78.8456	49.5097	62.6022	55.0411	56.6413	60.5949	71.5513	55.2022	56.7374	63.6342	59.8756	53.5556	56.8774	51.5644	60.2451	66.3008	45.4079
ENSG00000092345	DAZL	0	0	0	0	0	0	0	0	0	0	0	0	0.00794305	0	0.00639762	0.0296511	0.00545897	0.00421142	0	0.0255893	0
ENSG00000092377	TBL1Y	0.0975476	0.0745071	0.051011	0.241476	0.109152	0.259358	0.471887	0.196805	0.451979	0.10899	0.239901	0.190217	0.201145	0.489555	0.220352	0.211818	0.337952	0.804899	0.19706	0.546235	0.493157
ENSG00000092421	SEMA6A	16.8141	14.8099	27.2997	19.254	0.364036	106.017	20.8163	45.989	14.6322	20.1397	58.0366	18.5731	39.615	26.3697	6.88577	17.2565	14.8915	7.62618	6.61599	8.54436	7.55364
ENSG00000092439	TRPM7	9.97924	19.0813	14.1101	7.41097	13.8982	9.67617	16.3622	22.3799	10.2296	17.2318	16.0913	13.3043	19.8374	15.7148	19.8659	20.8275	19.3588	25.898	23.2618	14.6816	26.2384
ENSG00000092445	TYRO3	8.0638	5.63535	3.58211	6.3211	3.42267	3.54509	0.984201	1.38139	5.28561	1.4055	2.05755	0.803023	1.83737	1.7086	1.04592	1.46212	2.23233	18.2709	3.56455	20.4812	11.6959
ENSG00000092470	WDR76	3.81413	3.67504	4.48926	1.43786	7.26709	2.13304	2.19524	1.39686	2.57125	1.67421	3.25623	2.99693	4.24054	2.22089	3.09663	2.32589	4.76138	0.510471	0.907462	0.826329	0.931766
ENSG00000092529	CAPN3	25.9891	25.3791	33.2119	135.028	9.6052	60.1067	50.652	31.0822	93.6406	20.3554	19.569	18.0081	11.6447	37.3011	7.13555	15.6767	22.6468	98.6431	132.641	99.8337	112.088
ENSG00000092531	SNAP23	103.962	39.5108	65.6257	62.1023	113.209	74.8424	47.278	41.5593	60.8527	61.9736	61.8972	78.944	52.2052	102	64.4369	65.2834	43.9044	60.9367	51.7758	63.0607	59.2508
ENSG00000092607	TBX15	2.56398	7.04433	1.61855	0.127187	2.95052	0.236677	0.546495	0.756288	0.274458	1.1819	0.333201	3.75845	0.274166	0.737367	0.198743	0.650281	0.517476	0.0598577	0.104922	0.0108244	0.0969639
ENSG00000092621	PHGDH	14.5845	10.0307	12.6909	2.11598	31.3716	4.75551	25.578	3.76168	4.00938	3.06876	28.6788	2.30999	0.308755	2.99711	3.97871	3.21043	16.7779	33.3969	25.7359	37.7296	17.5744
ENSG00000092758	COL9A3	0.227932	0.120926	0.423413	0.518097	0.900473	0.829159	0.146401	0.119039	0.409102	0.491115	0.377635	1.54285	1.16386	0	0.830883	0.196841	0.0357357	0.459262	4.29534	0.727825	0.438428
ENSG00000092820	EZR	56.4944	73.8127	50.6355	140.509	34.3138	190.033	213.627	76.385	159.452	151.074	282.623	172.081	101.196	192.22	248.808	149.065	130.667	160.807	123.455	191.209	105.692
[truncated: 61,661 more rows]
